# Supplementary material for: Crystal structure of (±)-1-({[4-(all­yloxy)phen­yl]sulfan­yl}meth­yl)-2-(di­phenyl­thio­phosphor­yl)ferrocene
Source: Acta Crystallogr E Crystallogr Commun. 2015 Jul 29;71(Pt 8):972–5. doi: 10.1107/S2056989015013560 (PMC4571369; doi:10.1107/S2056989015013560)
Supplement: Supplementary file 1 [file e-71-00972-sup1.cif]

##############################################################################
#                                                                            #
# This CIF contains the data in a paper accepted for publication in          #
# Acta Crystallographica Section E. It conforms to the requirements of       #
# Notes for Authors for Acta Crystallographica Section E, and has been       #
# peer reviewed under the auspices of the IUCr Commission on Journals.       #
#                                                                            #
# Full details of the Crystallographic Information File format               #
# are given in the paper "The Crystallographic Information File (CIF):       #
# a New Standard Archive File for Crystallography" by S. R. Hall, F. H.      #
# Allen and I. D. Brown [Acta Cryst. (1991), A47, 655-685].                  #
#                                                                            #
# The current version of the core CIF dictionary is obtainable from          #
# ftp://ftp.iucr.org/pub/cif_core.dic.                                       #
#                                                                            #
# Software is freely available for graphical display of the structure(s)     #
# in this CIF. For information consult the CIF software page                 #
# http://www.iucr.org/resources/cif/software.                                #
#                                                                            #
# This file may be used for bona fide research purposes within the           #
# scientific community so long as proper attribution is given to the journal # 
# article from which it was obtained.                                        #
#                                                                            #
##############################################################################
data_I
_audit_creation_method     SHELXL-2014/6
_database_code_depnum_ccdc_archive     'CCDC 1412894'
_chemical_name_systematic
;\
(+-)-1-({[4-(Allyloxy)phenyl]sulfanyl}methyl)-\
2-(diphenylthiophosphoryl)ferrocene
;
_chemical_name_common     ?
_chemical_formula_moiety     'C32 H29 Fe O P S2'
_chemical_formula_sum     'C32 H29 Fe O P S2'
_chemical_formula_iupac     '[Fe (C5 H5) (C27 H24 O P S2)]'
_chemical_formula_weight     580.49
_chemical_melting_point     ?
_shelx_space_group_comment
;
The symmetry employed for this shelxl refinement is uniquely defined
by the following loop, which should always be used as a source of
symmetry information in preference to the above space-group names.
They are only intended as comments.
;
_space_group_crystal_system     triclinic
_space_group_name_H-M_alt     'P -1 '
_space_group_name_Hall     '-P 1'
loop_
    _space_group_symop_operation_xyz
    'x, y, z'
    '-x, -y, -z'
_cell_length_a     7.8161(3)
_cell_length_b     8.3179(3)
_cell_length_c     21.6998(6)
_cell_angle_alpha     97.773(3)
_cell_angle_beta     99.672(3)
_cell_angle_gamma     95.329(3)
_cell_volume     1368.26(8)
_cell_formula_units_Z     2
_cell_measurement_reflns_used     11224
_cell_measurement_theta_min     3.52
_cell_measurement_theta_max     29.29
_cell_measurement_temperature     173(2)
_exptl_crystal_description     platelet
_exptl_crystal_colour     yellow
_exptl_crystal_size_max     0.550
_exptl_crystal_size_mid     0.500
_exptl_crystal_size_min     0.070
_exptl_crystal_density_diffrn     1.409
_exptl_crystal_density_meas     ?
_exptl_crystal_density_method     ?
_exptl_crystal_F_000     604
_exptl_absorpt_coefficient_mu     0.787
_exptl_absorpt_correction_type     multi-scan
_exptl_absorpt_process_details
;
(<i>CrysAlis PRO</i>; Agilent, 2014)
;
_shelx_estimated_absorpt_T_min     0.671
_shelx_estimated_absorpt_T_max     0.947
_exptl_absorpt_correction_T_min     0.637
_exptl_absorpt_correction_T_max     0.946
_diffrn_ambient_temperature     173(2)
_diffrn_radiation_type     'Mo K\a'
_diffrn_radiation_wavelength     0.71073
_diffrn_radiation_monochromator     'graphite'
_diffrn_measurement_device_type     'Agilent Xcalibur Eos (Gemini ultra)'
_diffrn_measurement_device     'four-circle diffractometer'
_diffrn_measurement_method     '\w scan'
_diffrn_detector_area_resol_mean     16.1978
_diffrn_reflns_number     27439
_diffrn_reflns_av_R_equivalents     0.0516
_diffrn_reflns_theta_min     3.375
_diffrn_reflns_theta_max     26.370
_diffrn_reflns_theta_full     26.370
_diffrn_measured_fraction_theta_max     0.998
_diffrn_measured_fraction_theta_full     0.998
_diffrn_reflns_limit_h_min     -9
_diffrn_reflns_limit_h_max     9
_diffrn_reflns_limit_k_min     -10
_diffrn_reflns_limit_k_max     10
_diffrn_reflns_limit_l_min     -27
_diffrn_reflns_limit_l_max     27
_reflns_number_total     5592
_reflns_number_gt     4965
_reflns_threshold_expression     I>2\s(I)
_refine_ls_structure_factor_coef     Fsqd
_refine_ls_matrix_type     full
_refine_ls_R_factor_all     0.0503
_refine_ls_R_factor_gt     0.0441
_refine_ls_wR_factor_gt     0.1165
_refine_ls_wR_factor_ref     0.1232
_refine_ls_goodness_of_fit_ref     1.098
_refine_ls_restrained_S_all     1.098
_refine_ls_number_reflns     5592
_refine_ls_number_parameters     334
_refine_ls_number_restraints     0
_refine_ls_hydrogen_treatment     constr
_refine_ls_weighting_scheme     calc
_refine_ls_weighting_details
              'w=1/[\s^2^(Fo^2^)+(0.0730P)^2^+0.8499P] where P=(Fo^2^+2Fc^2^)/3'
_atom_sites_solution_hydrogens     geom
_atom_sites_solution_primary     ?
_atom_sites_solution_secondary     ?
_refine_ls_shift/su_max     0.000
_refine_ls_shift/su_mean     0.000
_refine_diff_density_max     1.059
_refine_diff_density_min     -0.681
_refine_ls_extinction_method     none
_refine_ls_extinction_coef     .
loop_
    _atom_type_symbol
    _atom_type_description
    _atom_type_scat_dispersion_real
    _atom_type_scat_dispersion_imag
    _atom_type_scat_source
    'C' 'C' 0.0033 0.0016
                         'International Tables Vol C Tables 4.2.6.8 and 6.1.1.4'
    'H' 'H' 0.0000 0.0000
                         'International Tables Vol C Tables 4.2.6.8 and 6.1.1.4'
    'Fe' 'Fe' 0.3463 0.8444
                         'International Tables Vol C Tables 4.2.6.8 and 6.1.1.4'
    'O' 'O' 0.0106 0.0060
                         'International Tables Vol C Tables 4.2.6.8 and 6.1.1.4'
    'P' 'P' 0.1023 0.0942
                         'International Tables Vol C Tables 4.2.6.8 and 6.1.1.4'
    'S' 'S' 0.1246 0.1234
                         'International Tables Vol C Tables 4.2.6.8 and 6.1.1.4'
_computing_data_collection
;
CrysAlis PRO (Agilent, 2014)
;
_computing_cell_refinement
;
CrysAlis PRO (Agilent, 2014)
;
_computing_data_reduction
;
CrysAlis PRO (Agilent, 2014)
;
_computing_structure_solution
;
SIR97 (Altomare <i>et al.</i>,  1999)
;
_computing_structure_refinement
;
SHELXL2014 (Sheldrick, 2015)
;
_computing_molecular_graphics
;
ORTEP-3 for Windows (Farrugia, 2012),
Mercury (Macrae <i>et al.</i>,  2006) and PLATON (Spek, 2009)
;
_computing_publication_material
;
SHELXL2014 (Sheldrick, 2015)
;
loop_
    _atom_site_type_symbol
    _atom_site_label
    _atom_site_fract_x
    _atom_site_fract_y
    _atom_site_fract_z
    _atom_site_U_iso_or_equiv
    _atom_site_adp_type
    _atom_site_calc_flag
    _atom_site_occupancy
    _atom_site_disorder_assembly
    _atom_site_disorder_group
    Fe Fe1 0.57578(4) 0.69829(4) 0.36521(2) 0.01812(12) Uani d 1 . .
    S S1 0.41109(8) 0.22036(7) 0.28912(3) 0.02775(16) Uani d 1 . .
    S S2 0.55111(9) 0.62383(10) 0.14588(3) 0.03703(18) Uani d 1 . .
    P P1 0.65260(7) 0.31849(7) 0.29668(3) 0.01835(14) Uani d 1 . .
    O O1 0.0549(3) 0.2125(2) -0.06613(8) 0.0341(4) Uani d 1 . .
    C C1 0.6885(3) 0.5381(3) 0.30945(10) 0.0180(4) Uani d 1 . .
    C C2 0.5970(3) 0.6457(3) 0.27254(10) 0.0209(4) Uani d 1 . .
    C C3 0.6735(3) 0.8083(3) 0.29799(11) 0.0246(5) Uani d 1 . .
    H H3 0.6395 0.9045 0.2827 0.030 Uiso calc 1 . .
    C C4 0.8091(3) 0.8031(3) 0.34994(11) 0.0245(5) Uani d 1 . .
    H H4 0.8803 0.8950 0.3754 0.029 Uiso calc 1 . .
    C C5 0.8198(3) 0.6372(3) 0.35734(10) 0.0199(4) Uani d 1 . .
    H H5 0.8997 0.5985 0.3884 0.024 Uiso calc 1 . .
    C C6 0.5246(3) 0.6660(3) 0.45271(11) 0.0268(5) Uani d 1 . .
    H H6 0.5970 0.6220 0.4844 0.032 Uiso calc 1 . .
    C C7 0.3915(3) 0.5764(3) 0.40439(12) 0.0283(5) Uani d 1 . .
    H H7 0.3593 0.4616 0.3981 0.034 Uiso calc 1 . .
    C C8 0.3149(3) 0.6875(4) 0.36722(12) 0.0331(6) Uani d 1 . .
    H H8 0.2228 0.6603 0.3316 0.040 Uiso calc 1 . .
    C C9 0.4005(4) 0.8474(3) 0.39274(13) 0.0330(6) Uani d 1 . .
    H H9 0.3750 0.9457 0.3773 0.040 Uiso calc 1 . .
    C C10 0.5301(3) 0.8339(3) 0.44512(12) 0.0288(5) Uani d 1 . .
    H H10 0.6074 0.9215 0.4708 0.035 Uiso calc 1 . .
    C C21 0.4545(3) 0.5985(3) 0.21561(11) 0.0254(5) Uani d 1 . .
    H H21A 0.3599 0.6691 0.2183 0.030 Uiso calc 1 . .
    H H21B 0.4044 0.4835 0.2131 0.030 Uiso calc 1 . .
    C C22 0.3966(3) 0.5028(3) 0.08384(11) 0.0289(5) Uani d 1 . .
    C C23 0.3552(4) 0.3363(4) 0.08290(12) 0.0356(6) Uani d 1 . .
    H H23 0.4059 0.2859 0.1172 0.043 Uiso calc 1 . .
    C C24 0.2406(4) 0.2436(3) 0.03231(13) 0.0362(6) Uani d 1 . .
    H H24 0.2117 0.1302 0.0324 0.043 Uiso calc 1 . .
    C C25 0.1677(3) 0.3150(3) -0.01840(11) 0.0292(5) Uani d 1 . .
    C C26 0.2098(3) 0.4802(3) -0.01862(12) 0.0308(5) Uani d 1 . .
    H H26 0.1616 0.5296 -0.0536 0.037 Uiso calc 1 . .
    C C27 0.3232(3) 0.5734(3) 0.03275(12) 0.0311(5) Uani d 1 . .
    H H27 0.3508 0.6872 0.0329 0.037 Uiso calc 1 . .
    C C28 -0.0096(3) 0.2804(3) -0.12162(12) 0.0305(5) Uani d 1 . .
    H H28A 0.0890 0.3363 -0.1369 0.037 Uiso calc 1 . .
    H H28B -0.0896 0.3617 -0.1115 0.037 Uiso calc 1 . .
    C C29 -0.1045(3) 0.1461(3) -0.17163(13) 0.0332(6) Uani d 1 . .
    H H29 -0.1928 0.0732 -0.1614 0.040 Uiso calc 1 . .
    C C30 -0.0706(4) 0.1246(4) -0.22922(13) 0.0409(7) Uani d 1 . .
    H H30A 0.0172 0.1962 -0.2403 0.049 Uiso calc 1 . .
    H H30B -0.1340 0.0376 -0.2598 0.049 Uiso calc 1 . .
    C C111 0.7998(3) 0.2652(3) 0.36315(10) 0.0194(4) Uani d 1 . .
    C C112 0.7401(3) 0.2600(3) 0.42011(12) 0.0269(5) Uani d 1 . .
    H H112 0.6228 0.2772 0.4225 0.032 Uiso calc 1 . .
    C C113 0.8504(3) 0.2299(3) 0.47306(11) 0.0301(5) Uani d 1 . .
    H H113 0.8095 0.2287 0.5118 0.036 Uiso calc 1 . .
    C C114 1.0212(3) 0.2015(3) 0.46948(11) 0.0274(5) Uani d 1 . .
    H H114 1.0971 0.1804 0.5058 0.033 Uiso calc 1 . .
    C C115 1.0806(3) 0.2040(3) 0.41296(12) 0.0248(5) Uani d 1 . .
    H H115 1.1970 0.1833 0.4105 0.030 Uiso calc 1 . .
    C C116 0.9712(3) 0.2364(3) 0.35992(11) 0.0224(5) Uani d 1 . .
    H H116 1.0131 0.2390 0.3214 0.027 Uiso calc 1 . .
    C C121 0.7425(3) 0.2591(3) 0.22639(11) 0.0226(5) Uani d 1 . .
    C C122 0.8897(3) 0.3491(3) 0.21468(12) 0.0291(5) Uani d 1 . .
    H H122 0.9439 0.4431 0.2437 0.035 Uiso calc 1 . .
    C C123 0.9575(4) 0.3019(3) 0.16083(13) 0.0343(6) Uani d 1 . .
    H H123 1.0593 0.3622 0.1533 0.041 Uiso calc 1 . .
    C C124 0.8764(4) 0.1664(3) 0.11795(13) 0.0373(6) Uani d 1 . .
    H H124 0.9217 0.1354 0.0807 0.045 Uiso calc 1 . .
    C C125 0.7303(4) 0.0764(3) 0.12911(12) 0.0352(6) Uani d 1 . .
    H H125 0.6756 -0.0165 0.0996 0.042 Uiso calc 1 . .
    C C126 0.6633(3) 0.1212(3) 0.18318(11) 0.0267(5) Uani d 1 . .
    H H126 0.5636 0.0583 0.1910 0.032 Uiso calc 1 . .
loop_
    _atom_site_aniso_label
    _atom_site_aniso_U_11
    _atom_site_aniso_U_22
    _atom_site_aniso_U_33
    _atom_site_aniso_U_12
    _atom_site_aniso_U_13
    _atom_site_aniso_U_23
    Fe1 0.02424(19) 0.01838(18) 0.01314(18) 0.00476(13) 0.00804(13) 0.00005(12)
    S1 0.0243(3) 0.0266(3) 0.0302(3) -0.0024(2) 0.0060(2) -0.0008(2)
    S2 0.0342(4) 0.0605(5) 0.0152(3) -0.0022(3) 0.0066(2) 0.0045(3)
    P1 0.0225(3) 0.0173(3) 0.0152(3) 0.0031(2) 0.0057(2) -0.0009(2)
    O1 0.0461(11) 0.0333(10) 0.0205(9) 0.0090(8) -0.0001(8) -0.0002(7)
    C1 0.0229(11) 0.0182(10) 0.0136(10) 0.0028(8) 0.0074(8) -0.0009(8)
    C2 0.0277(12) 0.0231(11) 0.0144(10) 0.0062(9) 0.0097(9) 0.0022(8)
    C3 0.0367(13) 0.0212(11) 0.0195(11) 0.0053(9) 0.0131(10) 0.0045(9)
    C4 0.0300(12) 0.0204(11) 0.0233(12) -0.0012(9) 0.0123(9) -0.0019(9)
    C5 0.0204(11) 0.0233(11) 0.0161(11) 0.0015(8) 0.0071(8) -0.0007(8)
    C6 0.0347(13) 0.0340(13) 0.0160(11) 0.0074(10) 0.0147(10) 0.0048(9)
    C7 0.0321(13) 0.0297(12) 0.0261(13) 0.0006(10) 0.0191(10) 0.0002(10)
    C8 0.0231(12) 0.0560(17) 0.0218(12) 0.0081(11) 0.0091(10) 0.0023(11)
    C9 0.0404(15) 0.0348(13) 0.0326(14) 0.0192(11) 0.0217(11) 0.0079(11)
    C10 0.0373(14) 0.0295(12) 0.0208(12) 0.0047(10) 0.0160(10) -0.0059(9)
    C21 0.0286(12) 0.0332(12) 0.0160(11) 0.0075(10) 0.0065(9) 0.0035(9)
    C22 0.0294(13) 0.0456(15) 0.0139(11) 0.0106(11) 0.0092(9) 0.0011(10)
    C23 0.0442(16) 0.0457(15) 0.0203(13) 0.0223(13) 0.0057(11) 0.0063(11)
    C24 0.0514(17) 0.0343(14) 0.0244(13) 0.0155(12) 0.0067(12) 0.0028(10)
    C25 0.0333(13) 0.0388(14) 0.0168(12) 0.0133(11) 0.0079(10) -0.0012(10)
    C26 0.0372(14) 0.0387(14) 0.0180(12) 0.0107(11) 0.0048(10) 0.0057(10)
    C27 0.0364(14) 0.0390(14) 0.0186(12) 0.0066(11) 0.0068(10) 0.0036(10)
    C28 0.0310(13) 0.0389(14) 0.0215(12) 0.0085(11) 0.0041(10) 0.0025(10)
    C29 0.0272(13) 0.0415(15) 0.0292(14) 0.0025(11) 0.0022(10) 0.0047(11)
    C30 0.0409(16) 0.0482(17) 0.0289(15) 0.0022(13) 0.0022(12) -0.0040(12)
    C111 0.0254(11) 0.0156(10) 0.0176(11) 0.0034(8) 0.0058(8) 0.0010(8)
    C112 0.0258(12) 0.0336(13) 0.0237(12) 0.0067(10) 0.0103(9) 0.0037(10)
    C113 0.0371(14) 0.0387(14) 0.0169(12) 0.0065(11) 0.0095(10) 0.0052(10)
    C114 0.0319(13) 0.0287(12) 0.0197(12) 0.0023(10) 0.0007(9) 0.0025(9)
    C115 0.0228(11) 0.0248(11) 0.0266(12) 0.0040(9) 0.0050(9) 0.0019(9)
    C116 0.0273(12) 0.0210(10) 0.0204(11) 0.0043(9) 0.0096(9) 0.0010(8)
    C121 0.0318(12) 0.0211(11) 0.0158(11) 0.0088(9) 0.0061(9) 0.0006(8)
    C122 0.0399(14) 0.0237(11) 0.0259(13) 0.0066(10) 0.0128(11) 0.0015(9)
    C123 0.0480(16) 0.0325(13) 0.0301(14) 0.0117(12) 0.0233(12) 0.0071(11)
    C124 0.0564(18) 0.0383(14) 0.0234(13) 0.0210(13) 0.0177(12) 0.0032(11)
    C125 0.0515(17) 0.0307(13) 0.0222(13) 0.0144(12) 0.0059(11) -0.0054(10)
    C126 0.0355(13) 0.0234(11) 0.0206(12) 0.0074(10) 0.0041(10) -0.0002(9)
_geom_special_details
;
All e.s.d.'s (except the e.s.d. in the dihedral angle between two l.s. planes)
are estimated using the full covariance matrix. The cell e.s.d.'s are taken
into account individually in the estimation of e.s.d.'s in distances, angles
and torsion angles; correlations between e.s.d.'s in cell parameters are only
used when they are defined by crystal symmetry. An approximate (isotropic)
treatment of cell e.s.d.'s is used for estimating e.s.d.'s involving l.s.
planes.
;
loop_
    _geom_bond_atom_site_label_1
    _geom_bond_atom_site_label_2
    _geom_bond_site_symmetry_2
    _geom_bond_distance
    _geom_bond_publ_flag
    Fe1 C2 . 2.037(2) ?
    Fe1 C1 . 2.038(2) ?
    Fe1 C3 . 2.038(2) ?
    Fe1 C10 . 2.040(2) ?
    Fe1 C9 . 2.040(2) ?
    Fe1 C8 . 2.041(2) ?
    Fe1 C4 . 2.045(2) ?
    Fe1 C5 . 2.048(2) ?
    Fe1 C7 . 2.049(2) ?
    Fe1 C6 . 2.052(2) ?
    S1 P1 . 1.9571(8) ?
    S2 C22 . 1.774(3) ?
    S2 C21 . 1.829(2) ?
    P1 C1 . 1.798(2) ?
    P1 C121 . 1.812(2) ?
    P1 C111 . 1.820(2) ?
    O1 C25 . 1.376(3) ?
    O1 C28 . 1.434(3) ?
    C1 C5 . 1.437(3) ?
    C1 C2 . 1.440(3) ?
    C2 C3 . 1.425(3) ?
    C2 C21 . 1.499(3) ?
    C3 C4 . 1.420(4) ?
    C3 H3 . 0.9500 ?
    C4 C5 . 1.420(3) ?
    C4 H4 . 0.9500 ?
    C5 H5 . 0.9500 ?
    C6 C7 . 1.420(4) ?
    C6 C10 . 1.425(4) ?
    C6 H6 . 0.9500 ?
    C7 C8 . 1.416(4) ?
    C7 H7 . 0.9500 ?
    C8 C9 . 1.427(4) ?
    C8 H8 . 0.9500 ?
    C9 C10 . 1.414(4) ?
    C9 H9 . 0.9500 ?
    C10 H10 . 0.9500 ?
    C21 H21A . 0.9900 ?
    C21 H21B . 0.9900 ?
    C22 C23 . 1.389(4) ?
    C22 C27 . 1.389(4) ?
    C23 C24 . 1.384(4) ?
    C23 H23 . 0.9500 ?
    C24 C25 . 1.385(4) ?
    C24 H24 . 0.9500 ?
    C25 C26 . 1.384(4) ?
    C26 C27 . 1.391(4) ?
    C26 H26 . 0.9500 ?
    C27 H27 . 0.9500 ?
    C28 C29 . 1.491(4) ?
    C28 H28A . 0.9900 ?
    C28 H28B . 0.9900 ?
    C29 C30 . 1.313(4) ?
    C29 H29 . 0.9500 ?
    C30 H30A . 0.9500 ?
    C30 H30B . 0.9500 ?
    C111 C116 . 1.394(3) ?
    C111 C112 . 1.397(3) ?
    C112 C113 . 1.382(3) ?
    C112 H112 . 0.9500 ?
    C113 C114 . 1.391(4) ?
    C113 H113 . 0.9500 ?
    C114 C115 . 1.384(3) ?
    C114 H114 . 0.9500 ?
    C115 C116 . 1.388(3) ?
    C115 H115 . 0.9500 ?
    C116 H116 . 0.9500 ?
    C121 C122 . 1.393(4) ?
    C121 C126 . 1.400(3) ?
    C122 C123 . 1.387(3) ?
    C122 H122 . 0.9500 ?
    C123 C124 . 1.387(4) ?
    C123 H123 . 0.9500 ?
    C124 C125 . 1.381(4) ?
    C124 H124 . 0.9500 ?
    C125 C126 . 1.383(4) ?
    C125 H125 . 0.9500 ?
    C126 H126 . 0.9500 ?
loop_
    _geom_angle_atom_site_label_1
    _geom_angle_atom_site_label_2
    _geom_angle_atom_site_label_3
    _geom_angle_site_symmetry_1
    _geom_angle_site_symmetry_3
    _geom_angle
    _geom_angle_publ_flag
    C2 Fe1 C1 . . 41.39(9) ?
    C2 Fe1 C3 . . 40.92(9) ?
    C1 Fe1 C3 . . 68.89(9) ?
    C2 Fe1 C10 . . 157.22(10) ?
    C1 Fe1 C10 . . 159.09(10) ?
    C3 Fe1 C10 . . 120.70(10) ?
    C2 Fe1 C9 . . 121.19(10) ?
    C1 Fe1 C9 . . 160.06(11) ?
    C3 Fe1 C9 . . 103.85(10) ?
    C10 Fe1 C9 . . 40.56(11) ?
    C2 Fe1 C8 . . 106.48(10) ?
    C1 Fe1 C8 . . 125.26(10) ?
    C3 Fe1 C8 . . 119.57(11) ?
    C10 Fe1 C8 . . 68.52(11) ?
    C9 Fe1 C8 . . 40.93(12) ?
    C2 Fe1 C4 . . 69.04(9) ?
    C1 Fe1 C4 . . 68.88(9) ?
    C3 Fe1 C4 . . 40.69(10) ?
    C10 Fe1 C4 . . 105.43(10) ?
    C9 Fe1 C4 . . 118.44(10) ?
    C8 Fe1 C4 . . 154.51(11) ?
    C2 Fe1 C5 . . 69.40(9) ?
    C1 Fe1 C5 . . 41.19(8) ?
    C3 Fe1 C5 . . 68.57(9) ?
    C10 Fe1 C5 . . 121.60(10) ?
    C9 Fe1 C5 . . 155.17(11) ?
    C8 Fe1 C5 . . 163.34(11) ?
    C4 Fe1 C5 . . 40.60(9) ?
    C2 Fe1 C7 . . 123.16(10) ?
    C1 Fe1 C7 . . 110.66(9) ?
    C3 Fe1 C7 . . 156.89(11) ?
    C10 Fe1 C7 . . 68.35(10) ?
    C9 Fe1 C7 . . 68.38(11) ?
    C8 Fe1 C7 . . 40.50(11) ?
    C4 Fe1 C7 . . 162.25(10) ?
    C5 Fe1 C7 . . 127.34(10) ?
    C2 Fe1 C6 . . 159.99(10) ?
    C1 Fe1 C6 . . 124.74(9) ?
    C3 Fe1 C6 . . 158.73(10) ?
    C10 Fe1 C6 . . 40.77(10) ?
    C9 Fe1 C6 . . 68.40(10) ?
    C8 Fe1 C6 . . 68.33(10) ?
    C4 Fe1 C6 . . 124.14(10) ?
    C5 Fe1 C6 . . 109.72(10) ?
    C7 Fe1 C6 . . 40.51(10) ?
    C22 S2 C21 . . 102.52(12) ?
    C1 P1 C121 . . 104.21(10) ?
    C1 P1 C111 . . 102.94(10) ?
    C121 P1 C111 . . 106.95(10) ?
    C1 P1 S1 . . 116.26(8) ?
    C121 P1 S1 . . 112.36(8) ?
    C111 P1 S1 . . 113.13(8) ?
    C25 O1 C28 . . 116.8(2) ?
    C5 C1 C2 . . 107.83(19) ?
    C5 C1 P1 . . 125.49(17) ?
    C2 C1 P1 . . 126.64(17) ?
    C5 C1 Fe1 . . 69.75(12) ?
    C2 C1 Fe1 . . 69.26(12) ?
    P1 C1 Fe1 . . 128.31(11) ?
    C3 C2 C1 . . 107.2(2) ?
    C3 C2 C21 . . 125.4(2) ?
    C1 C2 C21 . . 127.4(2) ?
    C3 C2 Fe1 . . 69.58(13) ?
    C1 C2 Fe1 . . 69.35(12) ?
    C21 C2 Fe1 . . 128.74(16) ?
    C4 C3 C2 . . 108.8(2) ?
    C4 C3 Fe1 . . 69.89(13) ?
    C2 C3 Fe1 . . 69.50(13) ?
    C4 C3 H3 . . 125.6 ?
    C2 C3 H3 . . 125.6 ?
    Fe1 C3 H3 . . 126.6 ?
    C3 C4 C5 . . 108.3(2) ?
    C3 C4 Fe1 . . 69.42(13) ?
    C5 C4 Fe1 . . 69.81(13) ?
    C3 C4 H4 . . 125.8 ?
    C5 C4 H4 . . 125.8 ?
    Fe1 C4 H4 . . 126.5 ?
    C4 C5 C1 . . 107.8(2) ?
    C4 C5 Fe1 . . 69.58(13) ?
    C1 C5 Fe1 . . 69.06(12) ?
    C4 C5 H5 . . 126.1 ?
    C1 C5 H5 . . 126.1 ?
    Fe1 C5 H5 . . 126.8 ?
    C7 C6 C10 . . 107.7(2) ?
    C7 C6 Fe1 . . 69.64(13) ?
    C10 C6 Fe1 . . 69.15(13) ?
    C7 C6 H6 . . 126.2 ?
    C10 C6 H6 . . 126.2 ?
    Fe1 C6 H6 . . 126.6 ?
    C8 C7 C6 . . 108.3(2) ?
    C8 C7 Fe1 . . 69.44(14) ?
    C6 C7 Fe1 . . 69.85(13) ?
    C8 C7 H7 . . 125.8 ?
    C6 C7 H7 . . 125.8 ?
    Fe1 C7 H7 . . 126.4 ?
    C7 C8 C9 . . 107.9(2) ?
    C7 C8 Fe1 . . 70.06(14) ?
    C9 C8 Fe1 . . 69.50(14) ?
    C7 C8 H8 . . 126.1 ?
    C9 C8 H8 . . 126.1 ?
    Fe1 C8 H8 . . 126.0 ?
    C10 C9 C8 . . 107.9(2) ?
    C10 C9 Fe1 . . 69.70(14) ?
    C8 C9 Fe1 . . 69.57(14) ?
    C10 C9 H9 . . 126.0 ?
    C8 C9 H9 . . 126.0 ?
    Fe1 C9 H9 . . 126.3 ?
    C9 C10 C6 . . 108.2(2) ?
    C9 C10 Fe1 . . 69.74(14) ?
    C6 C10 Fe1 . . 70.08(13) ?
    C9 C10 H10 . . 125.9 ?
    C6 C10 H10 . . 125.9 ?
    Fe1 C10 H10 . . 125.9 ?
    C2 C21 S2 . . 107.47(16) ?
    C2 C21 H21A . . 110.2 ?
    S2 C21 H21A . . 110.2 ?
    C2 C21 H21B . . 110.2 ?
    S2 C21 H21B . . 110.2 ?
    H21A C21 H21B . . 108.5 ?
    C23 C22 C27 . . 118.8(2) ?
    C23 C22 S2 . . 121.7(2) ?
    C27 C22 S2 . . 119.4(2) ?
    C24 C23 C22 . . 120.4(2) ?
    C24 C23 H23 . . 119.8 ?
    C22 C23 H23 . . 119.8 ?
    C23 C24 C25 . . 120.5(3) ?
    C23 C24 H24 . . 119.8 ?
    C25 C24 H24 . . 119.8 ?
    O1 C25 C26 . . 124.2(2) ?
    O1 C25 C24 . . 115.9(2) ?
    C26 C25 C24 . . 119.8(2) ?
    C25 C26 C27 . . 119.5(2) ?
    C25 C26 H26 . . 120.3 ?
    C27 C26 H26 . . 120.3 ?
    C22 C27 C26 . . 121.0(3) ?
    C22 C27 H27 . . 119.5 ?
    C26 C27 H27 . . 119.5 ?
    O1 C28 C29 . . 108.9(2) ?
    O1 C28 H28A . . 109.9 ?
    C29 C28 H28A . . 109.9 ?
    O1 C28 H28B . . 109.9 ?
    C29 C28 H28B . . 109.9 ?
    H28A C28 H28B . . 108.3 ?
    C30 C29 C28 . . 122.5(3) ?
    C30 C29 H29 . . 118.8 ?
    C28 C29 H29 . . 118.8 ?
    C29 C30 H30A . . 120.0 ?
    C29 C30 H30B . . 120.0 ?
    H30A C30 H30B . . 120.0 ?
    C116 C111 C112 . . 119.2(2) ?
    C116 C111 P1 . . 122.39(17) ?
    C112 C111 P1 . . 118.36(17) ?
    C113 C112 C111 . . 120.5(2) ?
    C113 C112 H112 . . 119.7 ?
    C111 C112 H112 . . 119.7 ?
    C112 C113 C114 . . 119.9(2) ?
    C112 C113 H113 . . 120.0 ?
    C114 C113 H113 . . 120.0 ?
    C115 C114 C113 . . 119.9(2) ?
    C115 C114 H114 . . 120.0 ?
    C113 C114 H114 . . 120.0 ?
    C114 C115 C116 . . 120.4(2) ?
    C114 C115 H115 . . 119.8 ?
    C116 C115 H115 . . 119.8 ?
    C115 C116 C111 . . 120.0(2) ?
    C115 C116 H116 . . 120.0 ?
    C111 C116 H116 . . 120.0 ?
    C122 C121 C126 . . 119.4(2) ?
    C122 C121 P1 . . 120.81(18) ?
    C126 C121 P1 . . 119.81(19) ?
    C123 C122 C121 . . 120.2(2) ?
    C123 C122 H122 . . 119.9 ?
    C121 C122 H122 . . 119.9 ?
    C122 C123 C124 . . 119.9(3) ?
    C122 C123 H123 . . 120.1 ?
    C124 C123 H123 . . 120.1 ?
    C125 C124 C123 . . 120.4(2) ?
    C125 C124 H124 . . 119.8 ?
    C123 C124 H124 . . 119.8 ?
    C124 C125 C126 . . 120.1(2) ?
    C124 C125 H125 . . 119.9 ?
    C126 C125 H125 . . 119.9 ?
    C125 C126 C121 . . 120.0(2) ?
    C125 C126 H126 . . 120.0 ?
    C121 C126 H126 . . 120.0 ?
loop_
    _geom_hbond_atom_site_label_D
    _geom_hbond_atom_site_label_H
    _geom_hbond_atom_site_label_A
    _geom_hbond_site_symmetry_A
    _geom_hbond_distance_DH
    _geom_hbond_distance_HA
    _geom_hbond_distance_DA
    _geom_hbond_angle_DHA
    C28 H28A S2 2_665 0.99 2.84 3.738(3) 150
    C30 H30B S1 2_555 0.95 2.83 3.663(3) 147
    C126 H126 S1 . 0.95 2.85 3.341(2) 113
    C4 H4 Cg1 1_565 0.95 2.81 3.63 146
    C113 H113 Cg2 2_666 0.95 2.73 3.60 153
_shelx_hkl_file
;
   0   0  -4 143824. 1819.74   2
   0   0  -4 143646. 1669.86   6
   0   0  -5 1788.53 149.685   6
   0   0   5 1954.59 148.455   3
   0   0  -5 1794.99 143.597   3
   0   0   5 2171.36 202.921   4
   0   0   5 1778.68 150.857  10
   0   0  -5 1818.96 191.537   2
   0   0  -5 1983.59 190.811  10
   0   0  -6 19142.7 358.745   5
   0   0  -6 19186.5 555.293  10
   0   0   6 20872.8 352.595   5
   0   0   6 20585.2 478.859   3
   0   0   6 20637.2 539.081  10
   0   0  -6 19917.1 510.542   3
   0   0  -6 19085.9 514.724   6
   0   0   6 17932.0 493.350   6
   0   0  -6 20682.6 637.490   2
   0   0  -7 351.195 91.5098   6
   0   0   7 361.211 88.1023   6
   0   0  -7 429.729 112.643  10
   0   0   7 364.827 85.4087  10
   0   0   7 379.893 50.4579   5
   0   0  -7 406.030 128.506   2
   0   0   7 567.695 130.046   4
   0   0   7 350.653 83.7526   3
   0   0  -7 502.999 95.2051   3
   0   0  -8 30464.8 886.308   2
   0   0   8 29037.6 478.722   5
   0   0  -8 28073.4 688.548   3
   0   0   8 31527.0 941.428   4
   0   0  -8 28428.3 758.290  10
   0   0  -8 25396.8 703.011   6
   0   0   8 28768.9 645.819   3
   0   0   8 27865.4 715.775  10
   0   0   8 26648.5 673.284   6
   0   0  -9 21675.3 696.231  10
   0   0  -9 20641.4 653.519   6
   0   0   9 19802.6 601.982   6
   0   0   9 21482.3 575.173   3
   0   0   9 21745.3 655.066  10
   0   0  -9 20947.4 622.030   3
   0   0   9 23515.4 853.412   4
   0   0  -9 22816.6 803.668   2
   0   0  10 3482.44 266.151   6
   0   0  10 3744.04 346.471   4
   0   0  10 3117.24 224.097   3
   0   0 -10 3860.35 312.830  10
   0   0 -10 3245.62 261.830   6
   0   0 -10 3146.51 252.833   3
   0   0  10 3401.91 268.765  10
   0   0 -10 3828.30 349.702   2
   0   0  11 21423.0 712.500  10
   0   0  11 22405.6 634.795   3
   0   0  11 19270.2 656.933   6
   0   0 -11 21187.3 687.980   3
   0   0 -11 20884.3 705.200   6
   0   0 -11 23685.1 908.284   2
   0   0  11 23270.8 914.319   4
   0   0 -11 21143.3 761.897  10
   0   0  12 149892. 2310.90   7
   0   0 -12 151684. 2269.22   6
   0   0  12 148231. 2264.08  10
   0   0 -12 147873. 2209.26   3
   0   0  12 140222. 2143.38   6
   0   0  12 150457. 2056.09   3
   0   0 -12 143303. 2347.37  10
   0   0  13 23079.8 808.624   7
   0   0  13 21480.3 750.333   6
   0   0  13 23176.0 698.450   3
   0   0  13 21894.9 776.632  10
   0   0 -13 21234.1 740.341   3
   0   0 -13 21489.7 774.891   6
   0   0 -13 23254.7 872.757  10
   0   0  14 113367. 2004.57  10
   0   0 -14 112380. 2139.71  10
   0   0  14 118321. 1813.42   3
   0   0  14 114251. 2043.10   7
   0   0  14 124668. 2399.54   2
   0   0  14 100536. 1857.02   6
   0   0 -14 106782. 1918.34   3
   0   0  15 63069.2 1470.52  10
   0   0 -15 64946.7 1449.56   3
   0   0  15 72426.1 1815.78   2
   0   0  15 62375.4 1413.42   6
   0   0 -15 63556.6 1592.31  10
   0   0 -15 68654.2 1946.50   4
   0   0  15 69052.6 1340.40   3
   0   0  15 65935.8 1521.70   7
   0   0  16 9102.13 668.407   2
   0   0 -16 8999.39 600.188  10
   0   0  16 9804.44 486.784   3
   0   0 -16 10522.8 777.911   4
   0   0 -16 8584.02 510.302   3
   0   0 -17 22079.2 849.516   3
   0   0 -17 26672.4 1255.71   4
   0   0  17 24795.2 1102.51   2
   0   0  17 24686.8 801.102   3
   0   0 -17 23328.0 988.511  10
   0   0 -18 51418.7 1547.27  10
   0   0  18 56304.6 1282.05   3
   0   0 -18 56418.3 1905.27   4
   0   0  18 56193.0 1721.51   2
   0   0  19 780.974 290.500   2
   0   0  19 1022.24 204.090   3
   0   0 -19 898.566 227.029  10
   0   0 -19 627.949 266.506   4
   0   0 -20 450.423 225.970   4
   0   0  20 558.773 202.935   2
   0   0 -20 527.476 172.112  10
   0   0  20 929.866 173.732   3
   0   0 -21 10450.5 739.068  10
   0   0 -21 11302.5 900.668   4
   0   0  21 10366.1 779.130   2
   0   0  21 10347.7 606.820   6
   0   0 -22 4120.50 483.379  10
   0   0 -22 4020.62 558.903   4
   0   0 -22 5132.56 651.584   8
   0   0  22 4069.98 519.685   2
   0   0  22 3430.72 358.491   6
   0   0  23 5119.49 595.929   2
   0   0 -23 5148.83 645.290   8
   0   0 -23 4439.43 500.136  10
   0   0 -23 4846.60 616.776   4
   0   0 -24 595.397 314.154   8
   0   0 -24-98.6836 172.828  10
   0   0 -24-223.968 304.803   4
   0   0  24 78.2280 178.681   2
   0   0 -25 141.948 113.123  10
   0   0 -25 503.782 280.149   8
   0   0  25 170.709 152.131   2
   0   0  26 8093.58 817.959   2
   0   0 -26 7390.45 845.574   8
   0   0 -26 7818.62 714.990  10
   0   0  27 12567.2 1024.87   2
   0   1 -26 1471.41 405.579   8
   0  -1  26 759.293 258.412   9
   0   1 -26 661.261 255.137   4
   0  -1  25 869.773 301.619   9
   0   1 -25 384.231 229.691   4
   0   1 -24 13456.2 847.670  10
   0   1 -24 13193.5 1054.08   4
   0   1 -23 19965.5 1002.92  10
   0   1 -23 19282.0 982.657   1
   0   1 -23 20616.6 1284.65   4
   0   1 -22 998.587 250.068  10
   0  -1  22 1061.47 306.784   2
   0   1 -22 741.748 201.699   1
   0   1 -22 1204.88 355.214   4
   0   1 -21 6435.55 550.532   1
   0  -1  21 6129.98 622.425   2
   0   1 -21 6205.24 662.144   4
   0   1 -21 6606.93 545.507  10
   0  -1  20 26246.0 964.089   3
   0   1 -20 24770.1 1306.05   4
   0  -1  20 25801.1 1193.87   2
   0   1 -20 23596.8 994.926  10
   0   1 -20 24213.5 1034.74   1
   0   1 -19 4348.22 559.109   4
   0  -1  19 4208.02 496.358   2
   0  -1  19 4004.71 377.154   3
   0   1 -19 4111.55 411.630  10
   0   1 -19 3905.10 417.435   1
   0   1 -18 48642.7 1748.56   4
   0  -1  18 48558.9 1610.76   2
   0   1 -18 47219.4 1342.34  10
   0  -1  18 45758.7 1172.02   6
   0  -1  18 51574.4 1315.36   3
   0   1 -17 407.480 286.336   4
   0  -1  17 225.017 117.048   7
   0  -1  17 150.517 101.258  10
   0  -1  17 227.930 197.857   2
   0  -1  17 507.094 171.333   3
   0   1 -17 200.520 141.539  10
   0  -1  17 252.382 131.197   6
   0  -1  16 1577.22 209.216  10
   0   1 -16 2103.37 383.712   4
   0  -1  16 2096.51 260.032   3
   0  -1  16 1633.42 224.745   7
   0   1 -16 1786.00 245.188  10
   0  -1  16 1650.77 279.440   2
   0  -1  16 1680.80 221.050   6
   0   1 -16 1816.29 232.230   6
   0  -1  15 17447.4 684.081   7
   0   1 -15 17616.3 982.276   4
   0  -1  15 21148.5 761.382   3
   0   1 -15 19106.1 825.645   3
   0  -1  15 19622.5 875.380   2
   0   1 -15 18097.7 714.348   6
   0  -1  15 18110.9 647.988   6
   0   1 -15 18658.3 757.666  10
   0  -1  15 18052.0 673.423  10
   0  -1  14 45801.6 1065.96  10
   0  -1  14 43327.4 1091.60   7
   0  -1  14 46953.3 1137.49   3
   0   1 -14 45431.1 1144.85  10
   0  -1  14 41424.6 977.541   6
   0   1 -14 44058.8 1089.90   6
   0   1 -14 48048.5 1300.12   3
   0  -1  13 1866.86 209.155   7
   0   1 -13 1733.96 200.517   6
   0  -1  13 2071.06 238.435   3
   0   1 -13 1927.57 235.123  10
   0  -1  13 2004.32 201.608  10
   0  -1  13 2011.65 199.376   6
   0   1 -13 2159.47 307.861   2
   0   1 -13 2091.38 262.430   3
   0  -1  12 1407.17 165.247  10
   0  -1  12 1365.35 172.047   7
   0   1 -12 1608.07 266.153   2
   0  -1  12 1628.52 224.584   3
   0   1 -12 1243.26 182.152   6
   0  -1  12 1578.88 183.726   6
   0   1 -12 1656.96 214.079  10
   0   1 -12 1462.96 215.047   3
   0  -1  11 34436.6 894.019   3
   0   1 -11 33363.8 848.389  10
   0  -1  11 36336.3 1104.56   4
   0   1 -11 34705.9 1088.29   2
   0  -1  11 32539.0 747.373   6
   0   1 -11 31219.5 791.410   6
   0   1 -11 36790.9 1047.72   3
   0  -1  11 33923.4 801.963  10
   0  -1  11 35140.2 831.248   7
   0  -1  10 12817.2 612.893   4
   0  -1  10 11599.1 420.026   6
   0  -1  10 12318.8 456.026   7
   0   1 -10 10391.2 414.509   6
   0   1 -10 11385.6 572.094   2
   0   1 -10 12517.6 476.458  10
   0  -1  10 11204.3 419.382  10
   0   1 -10 12766.8 579.671   3
   0  -1  10 11945.5 589.128   2
   0  -1  10 12624.7 526.230   3
   0  -1   9 159156. 1905.43   7
   0   1  -9 136856. 1799.93   6
   0  -1   9 151367. 1795.68   6
   0  -1   9 157632. 2338.17   4
   0  -1   9 151889. 2034.48   3
   0   1  -9 154449. 2274.51   2
   0  -1   9 143439. 1801.73  10
   0   1  -9 154789. 2219.75   3
   0   1  -9 144739. 1894.17  10
   0   1  -8 3548.58 222.382  10
   0   1  -8 3143.63 185.994   6
   0   1  -8 3146.88 158.465  11
   0  -1   8 3538.71 197.669   6
   0   1  -8 3392.05 275.269   2
   0  -1   8 3772.19 278.446   3
   0  -1   8 3257.62 190.532  10
   0  -1   8 4276.58 319.598   4
   0  -1   8 4041.13 226.671   7
   0   1  -8 3668.46 290.240   3
   0  -1   7 11781.2 445.354   3
   0   1  -7 10350.9 313.883   6
   0   1  -7 10798.8 311.361  12
   0  -1   7 12341.1 493.204   4
   0  -1   7 11574.6 322.349   6
   0   1  -7 10186.0 428.827   2
   0   1  -7 10949.2 349.406  10
   0   1  -7 11493.9 478.411   3
   0  -1   7 10472.8 299.377  12
   0  -1   7 13092.4 368.275   7
   0  -1   7 10963.6 322.397  10
   0   1  -7 10406.8 303.218  11
   0  -1   6 165173. 1867.30  12
   0  -1   6 172768. 1827.72  10
   0   1  -6 159367. 1822.17   6
   0   1  -6 166872. 1861.69  10
   0   1  -6 174502. 2163.88   2
   0   1  -6 170493. 1892.13  12
   0  -1   6 189978. 2269.57   4
   0   1  -6 178726. 2237.53   3
   0  -1   6 187565. 1854.46   6
   0   1  -6 163717. 1865.43  11
   0  -1   5 64756.5 774.284  10
   0   1  -5 58863.2 800.061   6
   0  -1   5 75289.3 848.810   6
   0   1  -5 64953.7 1098.57   3
   0   1  -5 61899.8 1014.74   2
   0   1  -5 61417.9 802.812  10
   0   1  -5 69293.5 839.281   7
   0   1  -5 58665.4 885.539  11
   0   1  -5 64886.3 918.041  12
   0  -1   5 74262.7 1131.46   4
   0  -1   5 61556.5 899.786  12
   0  -1   4 1669.28 133.193   4
   0  -1   4 1952.52 137.940  11
   0   1  -4 1579.44 128.309   2
   0   1  -4 1703.43 126.832  12
   0   1  -4 1982.26 159.152   3
   0  -1   4 1736.04 92.3128   7
   0   1  -4 2399.40 113.428   7
   0   1  -4 1716.94 97.1619   6
   0   1  -4 1639.52 121.331  11
   0   1  -4 2141.78 142.916   9
   0   1  -3 235645. 2774.45  12
   0   1  -3 236843. 2633.29   5
   0   1   2 20902.3 512.528  10
   0   1   2 20002.4 441.410   8
   0   1   2 21333.7 445.447  11
   0   1   3 3590.98 197.343   5
   0   1   3 3078.79 167.691  12
   0   1   3 2743.85 196.673  10
   0   1   3 3126.49 197.258   8
   0  -1  -3 3079.76 184.249   2
   0  -1  -3 3113.09 169.970  12
   0   1   4 2682.51 179.539   5
   0   1   4 2641.81 209.902   4
   0  -1  -4 2556.47 197.217   2
   0  -1  -4 2686.15 190.523   5
   0  -1  -4 2743.63 160.585  12
   0   1   4 2713.13 211.045  10
   0   1   4 2731.97 150.188  11
   0   1   4 2744.64 155.628  12
   0   1   5 133927. 1679.95   5
   0   1   5 134768. 1520.91  11
   0   1   5 145409. 2001.09   4
   0  -1  -5 134623. 1722.45   5
   0   1   5 136414. 1883.64  10
   0   1   5 139586. 1540.95  12
   0  -1  -5 138231. 1873.83   2
   0   1   5 129387. 1397.33   3
   0  -1  -5 134663. 1553.04  12
   0  -1  -6 89075.3 1321.85   5
   0   1   6 98653.4 1604.83   4
   0  -1  -6 84191.1 1074.85   3
   0   1   6 93858.3 1516.06  10
   0   1   6 92105.9 1290.87   5
   0  -1  -6 87428.2 1128.25  12
   0   1   6 90772.4 1108.98  11
   0  -1  -6 92266.9 1539.44   2
   0   1   6 86782.2 1052.23   3
   0  -1  -7 8150.63 449.022   2
   0  -1  -7 8756.93 284.337   3
   0   1   7 9703.35 504.261   4
   0   1   7 8574.37 257.953  11
   0  -1  -7 8056.87 264.267  12
   0   1   7 8186.07 416.488   6
   0  -1  -7 8487.89 362.088   5
   0   1   7 9091.20 347.597   5
   0   1   7 8936.79 434.324  10
   0   1   7 8670.16 270.888   3
   0   1   8 37380.2 666.854   3
   0   1   8 43614.2 1150.03   4
   0  -1  -8 36450.1 800.696   5
   0  -1  -8 37524.6 688.838   3
   0  -1  -8 35556.5 996.491   2
   0   1   8 39269.0 991.145  10
   0   1   8 38762.0 779.674   5
   0   1   8 32238.3 562.960  11
   0  -1  -8 38892.4 1027.59  10
   0   1   8 36507.3 944.578   6
   0  -1  -9 153356. 1828.20   3
   0   1   9 163152. 2340.97  10
   0   1   9 144413. 2192.24   6
   0  -1  -9 146641. 1985.76   5
   0   1   9 161592. 1938.96   5
   0  -1  -9 163220. 2463.17   2
   0   1   9 156640. 1771.06   3
   0  -1  -9 157010. 2397.85  10
   0   1   9 173225. 2638.02   4
   0  -1 -10 4397.37 396.806   2
   0   1  10 4255.95 233.608   3
   0  -1 -10 4095.65 278.856   5
   0  -1 -10 4974.01 423.509  10
   0   1  10 4319.27 259.787   5
   0  -1 -10 4240.12 252.637   3
   0   1  10 4306.41 349.456  10
   0   1  10 4367.17 414.499   4
   0   1  10 3972.89 350.997   6
   0   1  11 23661.7 829.236   6
   0  -1 -11 26015.2 664.395   3
   0  -1 -11 24745.8 700.447   5
   0  -1 -11 29083.8 1019.73   2
   0  -1 -11 26835.6 949.193  10
   0   1  11 26491.5 615.038   3
   0   1  11 28007.3 689.638   5
   0   1  11 27941.4 908.886  10
   0   1  11 28147.6 1054.40   4
   0   1  12 19356.4 536.220   3
   0   1  12 18988.4 779.314  10
   0   1  12 17704.7 739.417   6
   0   1  12 20086.7 587.701   5
   0  -1 -12 18298.3 816.010  10
   0  -1 -12 17564.3 569.513   3
   0  -1 -13 48654.7 1410.11  10
   0   1  13 51257.6 962.723   3
   0  -1 -13 48410.8 1039.89   3
   0  -1 -13 52295.3 1560.89   8
   0  -1 -14 2598.68 408.831   8
   0   1  14 2622.74 215.748   3
   0   1  14 2489.36 371.312   2
   0  -1 -14 2053.54 319.854   4
   0  -1 -14 2061.51 215.491   3
   0  -1 -14 2370.35 341.312  10
   0  -1 -15 88.8413 77.6414   3
   0  -1 -15 228.613 181.586  10
   0   1  15-70.8071 140.333   2
   0   1  15 272.335 94.1706   3
   0  -1 -16 32136.8 1343.96   8
   0  -1 -16 30202.8 1200.78  10
   0  -1 -16 29884.5 880.932   3
   0  -1 -16 33570.9 1400.57   4
   0   1  16 34004.7 1337.14   2
   0   1  16 33496.6 832.623   3
   0  -1 -16 31938.7 873.488   1
   0  -1 -17 37429.3 980.638   1
   0  -1 -17 35212.9 997.103   3
   0  -1 -17 35884.2 1349.01  10
   0   1  17 40160.4 1496.66   2
   0  -1 -17 39125.8 1540.67   8
   0  -1 -17 41179.8 1602.94   4
   0   1  17 41455.0 957.630   3
   0   1  18 1102.27 174.389   3
   0   1  18 588.639 206.206   6
   0  -1 -18 664.274 161.356   1
   0  -1 -18 686.976 228.444  10
   0   1  18 906.751 314.491   2
   0   1  19 2631.91 245.941   3
   0   1  19 2747.54 347.528   6
   0   1  19 2668.34 394.903   2
   0  -1 -19 3374.96 524.396   8
   0  -1 -19 2144.19 341.472  10
   0  -1 -19 2560.68 257.996   1
   0  -1 -20 5604.79 564.751  10
   0   1  20 5761.99 624.220   2
   0  -1 -20 6631.06 688.799   8
   0   1  20 5177.80 469.931   6
   0   1  21 503.733 182.426   6
   0  -1 -21 822.991 331.458   8
   0   1  21 423.449 279.877   2
   0  -1 -21 154.681 134.547  10
   0   1  22 2065.89 423.074   2
   0   1  22 2217.17 336.802   6
   0  -1 -22 2802.69 511.685   8
   0  -1 -22 2183.69 397.157  10
   0  -1 -23 37152.1 1596.32  10
   0   1  23 40921.2 1750.21   2
   0  -1 -23 39398.3 1803.85   8
   0   1  24 4809.23 653.569   2
   0  -1 -24 4585.94 564.407  10
   0  -1 -24 6105.49 761.097   8
   0   1  25 87.0260 175.785   2
   0  -1 -25 366.757 263.960   8
   0  -1 -25-156.444 162.398  10
   0  -1 -26 281.849 239.383   8
   0   1  26-27.0395 150.996   2
   0  -1 -26 102.378 143.479  10
   0  -1 -27 3410.72 513.800  10
   0   2 -26 3681.52 631.285   4
   0   2 -25 2356.01 489.609   4
   0   2 -25 2146.81 364.639   1
   0  -2  25 2300.56 395.252   9
   0  -2  24 17412.8 1039.37   9
   0   2 -24 19725.5 1286.45   4
   0   2 -24 19996.8 1108.06   1
   0   2 -23 35056.6 1701.65   4
   0   2 -23 36056.6 1455.64   1
   0  -2  23 31646.0 1327.61   9
   0   2 -22 6069.28 702.222   4
   0  -2  22 4924.93 540.411   9
   0   2 -22 5491.76 564.182   1
   0   2 -22 5505.19 462.501  10
   0   2 -21 7810.02 641.497   1
   0   2 -21 8063.13 538.711  10
   0   2 -21 7814.97 773.486   4
   0  -2  21 7009.62 607.522   9
   0   2 -20 10221.3 595.550  10
   0  -2  20 10658.2 642.859   3
   0   2 -20 10614.8 847.864   4
   0  -2  20 8841.71 687.499   9
   0  -2  20 8655.93 471.532   6
   0   2 -20 11036.8 755.238   1
   0   2 -19 15350.1 1006.18   4
   0  -2  19 15949.3 774.693   3
   0  -2  19 12975.6 565.109   6
   0   2 -19 14165.9 626.975   6
   0  -2  19 13693.3 776.806   9
   0   2 -19 16779.4 899.945   1
   0   2 -19 15036.2 687.242  10
   0  -2  18 460.718 106.450   7
   0  -2  18 536.572 115.681  10
   0   2 -18 628.207 276.088   4
   0  -2  18 856.696 194.132   3
   0  -2  18 588.897 201.083   9
   0   2 -18 668.548 150.965  10
   0  -2  18 344.211 106.359   6
   0   2 -18 472.820 132.496   6
   0  -2  17 13692.9 690.865   3
   0   2 -17 12520.6 859.088   4
   0  -2  17 11103.2 501.981  10
   0  -2  17 12186.1 499.601   6
   0   2 -17 12526.6 571.597   6
   0  -2  17 11298.8 533.002   7
   0  -2  17 11958.3 686.090   9
   0   2 -17 12679.1 577.738  10
   0  -2  16 2148.67 217.427  10
   0  -2  16 2325.58 242.688   7
   0   2 -16 2211.56 249.073   6
   0   2 -16 1918.89 385.245   4
   0  -2  16 2611.38 231.818   6
   0   2 -16 2302.49 255.677  10
   0  -2  15 59456.3 1239.14   7
   0   2 -15 62868.5 1273.01   6
   0   2 -15 59771.0 1803.93   4
   0  -2  15 62452.2 1184.61  10
   0   2 -15 65905.9 1289.08  10
   0  -2  15 65069.4 1187.65   6
   0  -2  14 83416.7 1336.42   6
   0  -2  14 76702.4 1408.96   7
   0  -2  14 80000.5 1317.93  10
   0   2 -14 75169.9 1964.57   4
   0   2 -14 80020.3 1403.23  10
   0   2 -14 75560.2 1389.39   6
   0   2 -13 10808.6 446.189  10
   0   2 -13 8949.54 381.220  11
   0   2 -13 9296.75 408.895   6
   0   2 -13 9628.74 627.756   2
   0  -2  13 12291.4 618.532   3
   0   2 -13 10837.7 644.752   3
   0  -2  13 10156.2 389.914  10
   0   2 -13 10454.8 670.098   4
   0  -2  13 9886.67 427.638   7
   0  -2  12 138598. 1726.44  10
   0   2 -12 128322. 1825.37  11
   0  -2  12 129900. 1843.82   7
   0   2 -12 143897. 2523.46   3
   0   2 -12 128332. 1785.48   6
   0  -2  12 139120. 2234.62   9
   0   2 -12 133660. 1781.68  10
   0  -2  12 143929. 2280.34   3
   0   2 -12 133011. 2327.13   2
   0  -2  11 12236.2 434.283   7
   0  -2  11 14376.6 633.819   3
   0   2 -11 12839.4 419.534   6
   0   2 -11 12937.6 468.681  11
   0   2 -11 12621.4 407.013  10
   0  -2  11 13739.5 584.458   9
   0   2 -11 14195.7 700.678   3
   0   2 -11 13199.5 647.825   2
   0  -2  11 13811.2 659.639   4
   0   2 -10 13146.9 486.666  11
   0  -2  10 13125.4 414.203   7
   0  -2  10 14389.2 630.823   4
   0   2 -10 15561.7 706.606   3
   0   2 -10 13229.3 404.083   6
   0  -2  10 12822.4 540.471   9
   0   2 -10 13977.9 592.837   2
   0  -2  10 14194.6 475.675  12
   0  -2  10 15485.9 648.376   3
   0   2 -10 14292.2 398.384  10
   0  -2   9 224836. 2856.49   4
   0   2  -9 201232. 2206.18   7
   0   2  -9 231956. 3024.18   3
   0  -2   9 207268. 2755.56   3
   0   2  -9 197076. 2639.92   2
   0  -2   9 197118. 2455.87  12
   0   2  -9 195751. 2089.04  10
   0  -2   9 207320. 2598.34   9
   0  -2   9 192596. 2215.12   7
   0   2  -9 192892. 2471.20  11
   0   2  -9 203280. 2509.62  12
   0   2  -9 189743. 2213.34   6
   0  -2   8 1158.27 157.875   4
   0   2  -8 808.770 98.6902   6
   0  -2   8 1072.66 147.728   9
   0  -2   8 1158.62 156.397  12
   0  -2   8 1042.03 94.1121   7
   0   2  -8 1238.66 168.075   2
   0   2  -8 1149.52 185.112   3
   0   2  -8 1129.60 157.759  12
   0   2  -8 1078.52 101.431   7
   0   2  -8 1433.76 97.2234  10
   0   2  -8 1114.83 147.901  11
   0  -2   7 2029.86 127.796   7
   0  -2   7 2401.96 143.315   5
   0  -2   7 2155.40 195.306   9
   0   2  -7 1973.12 141.580   6
   0   2  -7 2154.67 196.623   2
   0  -2   7 2072.35 198.621  12
   0   2  -7 2343.84 234.994   3
   0   2  -7 2554.15 143.969   7
   0  -2   7 2304.48 208.670   4
   0   2  -7 2406.73 149.285   5
   0   2  -7 2394.73 208.679  12
   0   2  -7 2369.70 202.205   9
   0   2  -7 2323.23 194.938  11
   0  -2   6 1770.74 158.508   9
   0   2  -6 1527.24 164.666  11
   0  -2   6 1624.44 126.249   5
   0   2  -6 1582.85 129.722   5
   0  -2   6 1711.54 112.596   7
   0   2  -6 1478.12 166.672  12
   0  -2   6 1756.93 169.228   4
   0   2  -6 1648.03 109.330   7
   0  -2   6 1574.54 173.462  12
   0   2  -6 1813.51 201.605   3
   0   2  -6 1682.42 161.819   9
   0   2  -5 30151.9 644.724   9
   0   2  -5 26989.0 736.781   3
   0   2  -5 25588.2 682.099  11
   0   2  -5 26615.0 710.866  12
   0  -2   5 25476.6 494.097   7
   0   2  -5 25556.7 572.652   5
   0  -2   5 26350.0 569.173   5
   0  -2   5 28881.4 662.420   4
   0   2  -5 25695.2 478.977   7
   0  -2   4 15688.1 445.528   5
   0   2  -4 16094.6 545.843  12
   0   2  -4 17583.3 548.471  13
   0   2  -4 14466.3 492.590  11
   0   2  -4 15856.3 521.466   3
   0   2  -4 16129.1 381.901   7
   0   2  -4 15462.4 443.136   5
   0  -2   4 16924.7 474.520   4
   0   2  -3-80.1633 53.8493   9
   0   2  -3 24.1357 77.4845  12
   0   2  -3-33.0700 66.7488  13
   0   2  -3 54.9139 52.0816   4
   0  -2   3-31.8054 57.2055   4
   0   2  -3 69.7286 62.8365   3
   0   2  -3 9.02831 57.0384   5
   0   2  -2 4922.45 242.730   4
   0   2  -2 3810.96 224.662   3
   0   2  -2 4044.92 258.923   5
   0   2  -2 4366.57 223.470   9
   0   2  -2 3214.01 217.653  13
   0   2  -2 4596.05 299.429  12
   0   2  -2 4618.53 222.922   8
   0  -2   2 3745.98 164.336  10
   0   2  -2 3918.96 185.011  10
   0   2  -2 3837.34 267.225  11
   0   2  -1 278579. 3367.19  11
   0   2  -1 340449. 3476.61  13
   0   2  -1 365063. 3337.46   8
   0   2  -1 286118. 3145.62  10
   0   2  -1 280591. 3333.41   5
   0   2  -1 308686. 3249.59   3
   0   2   0 736734. 6962.36   3
   0   2   0 731809. 7024.90   1
   0   2   0 695048. 7038.84  10
   0   2   0 743777. 7009.51   8
   0   2   0 681388. 7241.26  12
   0   2   0 731832. 7249.05   5
   0   2   0 634441. 7130.94  11
   0   2   1 26798.1 660.745  10
   0   2   1 26723.5 693.120  11
   0   2   1 24642.6 588.948   8
   0   2   1 28287.4 743.598  12
   0   2   1 27787.6 725.637   5
   0   2   1 23926.1 538.929   1
   0   2   2 15106.3 464.559   8
   0   2   2 17485.5 560.686  11
   0   2   2 14005.9 365.211   1
   0   2   2 13674.9 501.627   5
   0   2   2 18453.7 578.773  12
   0   2   2 17264.8 570.744  10
   0   2   2 18009.5 506.911   9
   0  -2  -3 306698. 3355.65  12
   0   2   3 330465. 3303.96  11
   0   2   3 322327. 3388.83   5
   0  -2  -3 300971. 3200.06   2
   0   2   3 300686. 3283.58  12
   0   2   3 332498. 3457.75  10
   0   2   4 59102.9 1024.16  11
   0  -2  -4 53505.0 1009.74   2
   0   2   4 58370.9 1159.49  10
   0   2   4 59730.5 1052.95  12
   0   2   4 45272.6 947.493   8
   0  -2  -4 56685.9 1059.42  12
   0   2   4 57418.6 1095.52   5
   0   2   5 84537.5 1452.81   8
   0  -2  -5 89855.5 1464.79   2
   0   2   5 98371.8 1616.17  10
   0   2   5 95964.0 1487.56   5
   0   2   5 100860. 1411.04  12
   0   2   5 101381. 1391.22  11
   0  -2  -5 90083.9 1524.24   5
   0  -2  -5 97373.0 1436.51  12
   0  -2  -6 8639.71 444.208   8
   0  -2  -6 9666.59 418.485  12
   0   2   6 7822.40 235.742   3
   0   2   6 10099.7 420.765  12
   0   2   6 8761.74 486.754   4
   0  -2  -6 9652.82 472.548   5
   0   2   6 10007.0 515.916  10
   0   2   6 10633.0 407.549  11
   0  -2  -6 8907.77 451.539   2
   0   2   6 9769.35 457.902   5
   0  -2  -7 11651.3 532.008   5
   0   2   7 10790.7 615.969   4
   0  -2  -7 11525.3 560.488   2
   0  -2  -7 11523.9 554.814   8
   0   2   7 13441.0 630.170  10
   0   2   7 10845.3 280.988   3
   0   2   7 13097.4 532.057   5
   0   2   7 13677.8 465.854  11
   0  -2  -7 12391.6 470.515  12
   0   2   7 13507.3 486.294  12
   0  -2  -8 19820.1 717.360   5
   0   2   8 22356.4 806.947  10
   0  -2  -8 22439.2 815.599   2
   0  -2  -8 19192.0 595.434  12
   0  -2  -8 19473.8 762.545   8
   0   2   8 23258.0 847.323   4
   0   2   8 18695.5 391.522   3
   0   2   8 22359.3 711.724   5
   0   2   8 21620.6 586.909  11
   0   2   9 65705.7 1540.32   4
   0  -2  -9 57266.5 1280.90   5
   0  -2  -9 62690.5 1462.57   2
   0   2   9 62929.0 1456.78  10
   0   2   9 52542.8 794.493   3
   0  -2  -9 53674.9 1055.10  12
   0   2   9 59389.0 1229.15   5
   0   2   9 60955.2 1046.98  11
   0  -2 -10 5964.60 408.751   5
   0  -2 -10 6449.33 515.176  10
   0   2  10 7170.66 533.478   4
   0   2  10 6269.95 380.159   5
   0   2  10 5593.43 227.498   3
   0   2  10 6321.49 299.774  11
   0   2  10 6623.75 482.262  10
   0  -2 -11 64901.4 1414.36   5
   0  -2 -11 67989.6 1704.23  10
   0   2  11 63326.2 1055.73  11
   0   2  11 66524.1 939.223   3
   0   2  12 14476.1 449.406  11
   0   2  12 16458.1 426.971   3
   0  -2 -12 15965.6 680.163   5
   0  -2 -12 17131.4 846.909   8
   0  -2 -12 13962.3 344.807   1
   0  -2 -12 17230.5 866.735  10
   0   2  12 16880.7 640.152   5
   0  -2 -13 6855.51 566.613   8
   0  -2 -13 5813.52 225.667   1
   0  -2 -13 6865.16 569.026  10
   0  -2 -13 5928.21 414.443   5
   0   2  13 6426.00 403.599   5
   0   2  13 7225.43 282.618   3
   0   2  13 6793.96 586.216   2
   0  -2 -13 5312.04 227.412   1
   0  -2 -14 25036.2 1102.79  10
   0   2  14 24054.9 997.461   6
   0   2  14 26170.7 580.350   3
   0  -2 -14 22457.9 498.065   1
   0   2  14 23782.3 790.453   5
   0   2  14 25765.2 1168.06   2
   0  -2 -14 24855.4 1117.13   8
   0  -2 -15 16929.7 929.181  10
   0  -2 -15 18474.2 999.574   8
   0  -2 -15 14590.5 421.913   1
   0  -2 -15 16105.2 430.184   1
   0   2  15 18745.4 505.021   3
   0   2  15 17689.6 899.122   6
   0   2  15 19397.6 1044.61   2
   0   2  16 1244.09 304.676   2
   0  -2 -16 880.884 106.059   1
   0  -2 -16 951.642 299.745  10
   0  -2 -16 1644.77 417.649   8
   0   2  16 898.226 233.654   6
   0  -2 -16 757.164 103.653   1
   0   2  16 1260.63 144.425   3
   0  -2 -17 80592.3 2265.16   8
   0   2  17 86999.0 2295.59   2
   0  -2 -17 76290.2 2147.76  10
   0   2  17 76272.2 1919.98   6
   0   2  17 86567.5 1269.78   3
   0  -2 -18 23650.1 1186.45  10
   0  -2 -18 26049.4 1311.40   8
   0   2  18 26665.7 1323.84   2
   0   2  19 324.335 189.270   6
   0  -2 -19 568.893 316.408   8
   0  -2 -19 180.819 166.594  10
   0   2  19 649.604 275.182   2
   0  -2 -20 2167.04 385.900  10
   0  -2 -20 2938.92 484.281   8
   0   2  20 2482.00 364.399   6
   0   2  20 2246.85 414.762   2
   0   2  21 22125.6 1254.43   2
   0  -2 -21 18826.2 1142.39  10
   0  -2 -21 20759.8 1259.55   8
   0   2  22 4902.68 528.675   6
   0  -2 -22 5936.20 704.217   8
   0   2  22 4671.94 627.702   2
   0  -2 -22 4380.82 559.922  10
   0  -2 -23 299.971 206.007   8
   0   2  23-34.4336 186.299   2
   0   2  23 337.664 183.726   6
   0  -2 -23 45.3479 143.690  10
   0  -2 -24 1710.13 406.223   8
   0  -2 -24 1572.27 345.369  10
   0   2  24 2134.56 470.176   2
   0  -2 -25 436.055 230.887   8
   0  -2 -25 237.767 155.382  10
   0   2  25 170.129 160.248   2
   0  -2 -26 5456.80 681.618  10
   0  -2 -27 299.206 219.966  10
   0  -2 -28 2353.83 465.115  10
   0   3 -26 148.934 131.264   1
   0   3 -26 398.721 205.125   4
   0   3 -25 3034.96 461.930   1
   0   3 -25 3151.52 554.666   4
   0  -3  24-71.6936 127.490   9
   0   3 -24-135.090 124.013   1
   0   3 -24-87.9624 197.069   4
   0  -3  23 2223.98 346.238   9
   0   3 -23 2263.45 389.542   1
   0   3 -23 2845.84 498.678   4
   0  -3  22 2806.42 389.540   9
   0   3 -22 3061.59 497.029   4
   0   3 -22 2951.26 424.946   1
   0   3 -21 1684.08 372.915   4
   0  -3  21 1412.74 282.504   9
   0   3 -21 1682.04 313.458   1
   0  -3  20 6165.07 558.360   9
   0   3 -20 7369.56 659.141   1
   0   3 -20 7187.82 746.220   4
   0   3 -19 34768.6 1413.35   1
   0  -3  19 32380.9 1214.49   9
   0   3 -19 32353.2 1474.80   4
   0   3 -18 12116.7 819.878   1
   0  -3  18 11989.0 713.065   3
   0  -3  18 10123.0 660.215   9
   0   3 -18 10473.4 806.800   4
   0   3 -18 10673.3 492.332   6
   0  -3  17 2972.88 255.276   7
   0  -3  17 3888.31 409.211   3
   0   3 -17 3377.10 453.410   4
   0  -3  17 3585.85 393.781   9
   0   3 -17 3080.85 272.042   6
   0  -3  16 1790.08 194.300   7
   0   3 -16 1529.07 169.719   6
   0   3 -16 1930.16 348.806   4
   0  -3  16 2143.15 338.140   3
   0   3 -15 86540.3 2156.58   4
   0  -3  15 98887.5 1519.25   7
   0   3 -15 81228.2 1613.95  11
   0  -3  15 93486.3 1988.65   3
   0   3 -15 85169.8 1442.70   6
   0   3 -14 23733.5 1041.85   4
   0   3 -14 23562.3 646.776   6
   0  -3  14 23554.8 644.978   7
   0   3 -14 23390.6 796.039  11
   0   3 -13 74.2525 72.9124   6
   0  -3  13-3.48176 53.6812   7
   0   3 -13 36.9237 102.620   2
   0  -3  13 196.099 131.817   3
   0   3 -13-47.4646 140.804   4
   0   3 -13 160.973 101.359  11
   0  -3  12 1124.62 179.660   9
   0   3 -12 1163.08 173.258  11
   0   3 -12 1274.69 127.812   7
   0   3 -12 1066.43 215.015   4
   0   3 -12 1418.88 226.430   2
   0  -3  12 991.171 117.403   7
   0   3 -12 858.220 121.866   6
   0  -3  12 999.712 162.003  12
   0  -3  12 1230.17 212.595   3
   0   3 -11 1099.67 114.678   7
   0   3 -11 1173.97 169.187  11
   0  -3  11 834.947 158.394   9
   0  -3  11 990.190 160.832  12
   0   3 -11 957.206 125.325   6
   0   3 -11 1271.25 201.211  12
   0   3 -11 752.145 162.086   2
   0  -3  11 905.859 110.468   7
   0   3 -11 732.948 144.488   4
   0  -3  11 1273.35 245.151   3
   0  -3  10 48797.8 861.264   7
   0   3 -10 53569.2 1407.39   3
   0  -3  10 50569.5 1122.46   9
   0   3 -10 51796.7 1203.63   2
   0   3 -10 51699.6 1299.98   4
   0  -3  10 52100.3 1265.12   4
   0   3 -10 51808.2 1208.00  11
   0   3 -10 52949.6 1237.81  12
   0   3 -10 49735.6 829.774   7
   0  -3  10 52291.6 1202.02  12
   0   3  -9 44.9228 68.5992   6
   0  -3   9 103.368 67.2846   5
   0  -3   9 79.0533 45.5431   7
   0   3  -9 200.690 85.2075   5
   0  -3   9 96.2073 102.534  12
   0  -3   9 144.587 74.4334   9
   0  -3   9 303.204 118.235   4
   0   3  -9 154.221 105.914   9
   0   3  -9 58.5713 82.1264   3
   0   3  -9 28.5102 46.5789   7
   0   3  -9 0.61061 78.9496  11
   0   3  -9 228.877 119.719  12
   0   3  -8 568.510 146.805   3
   0  -3   8 274.670 74.8843   9
   0   3  -8 443.687 143.188  12
   0   3  -8 400.194 90.8533   5
   0   3  -8 536.873 152.063   4
   0   3  -8 421.688 80.3851   7
   0  -3   8 347.864 93.6477   5
   0   3  -8 445.282 121.040  11
   0  -3   8 385.914 118.131  12
   0  -3   8 311.904 106.777   4
   0   3  -8 421.504 103.536   9
   0   3  -7 22639.0 671.154   9
   0  -3   7 21493.3 678.843   4
   0  -3   7 21135.9 746.578  12
   0   3  -7 22704.7 632.952   5
   0   3  -7 23987.1 823.393   3
   0  -3   7 23051.9 637.597   5
   0   3  -7 21093.9 681.038   4
   0   3  -7 21060.5 515.540   7
   0   3  -7 22225.1 754.172  11
   0  -3   7 22375.3 629.604   9
   0   3  -7 24466.8 827.617  12
   0  -3   6 61176.3 1088.82   9
   0   3  -6 58116.8 1141.79   4
   0  -3   6 58586.5 1322.92  12
   0  -3   6 58403.1 1153.54   4
   0  -3   6 59505.8 1130.45   5
   0   3  -6 60984.6 1347.41  12
   0   3  -6 59779.6 979.505   7
   0   3  -6 58649.9 1295.69  11
   0   3  -6 57505.4 1104.13   9
   0   3  -6 61156.9 1156.89   5
   0   3  -6 61838.4 1337.56   3
   0   3  -5 11339.8 449.493   4
   0   3  -5 11268.6 439.139   9
   0   3  -5 10436.8 280.307  10
   0  -3   5 11367.7 473.469   5
   0  -3   5 10837.2 444.830   4
   0   3  -5 11706.8 395.585   7
   0   3  -5 10891.4 516.302  11
   0  -3   5 11345.1 427.249   9
   0   3  -5 11262.0 467.605   5
   0   3  -5 12571.5 544.085  13
   0   3  -5 11517.3 523.877   3
   0   3  -5 11469.2 554.225  12
   0   3  -4 13698.7 578.052  11
   0  -3   4 14823.9 548.853   5
   0   3  -4 14679.3 552.395   5
   0   3  -4 15692.5 513.221   4
   0   3  -4 15613.1 590.176   3
   0  -3   4 15137.5 492.597   9
   0   3  -4 13440.1 372.915  10
   0   3  -4 14927.4 630.677  12
   0   3  -4 14115.5 578.608  13
   0   3  -4 15040.1 498.709   9
   0   3  -3 18267.0 486.486  10
   0   3  -3 20388.4 753.749  12
   0   3  -3 20934.5 604.112   8
   0   3  -3 19900.4 675.765   5
   0   3  -3 22705.5 617.166   4
   0  -3   3 20416.2 488.985  10
   0   3  -3 21720.1 607.052   9
   0   3  -3 19819.5 712.656  11
   0   3  -3 21639.4 675.822   3
   0   3  -3 23479.7 738.590  13
   0   3  -2 1575.06 164.925  10
   0   3  -2 1376.19 195.227   5
   0   3  -2 1224.79 156.529   1
   0   3  -2 1540.83 215.756  12
   0   3  -2 1391.67 195.533  11
   0   3  -2 1543.61 165.627   9
   0   3  -2 1508.54 155.572   8
   0   3  -2 1249.50 148.279   3
   0  -3   2 1366.41 136.567  10
   0   3  -2 1030.49 164.136  13
   0   3  -1 78633.8 1373.21  10
   0   3  -1 91000.8 1449.03   3
   0   3  -1 89744.5 1432.42   8
   0   3  -1 87690.8 1632.52  11
   0   3  -1 106543. 1534.15   9
   0   3  -1 89463.1 1508.44   1
   0   3  -1 112822. 1732.51  13
   0  -3   1 89902.6 1378.25  10
   0   3  -1 90066.5 1698.70  12
   0   3  -1 81033.0 1549.45   5
   0  -3   1 106360. 1475.92   8
   0  -3   0 13252.0 504.627  10
   0   3   0 15218.2 596.762  13
   0   3   0 14935.0 609.655  11
   0   3   0 14504.1 483.206   3
   0   3   0 17492.9 563.167   9
   0   3   0 15135.1 637.103  12
   0   3   0 13480.2 525.836  10
   0  -3   0 17022.9 531.877   8
   0   3   0 13012.4 562.545   5
   0   3   0 14201.4 515.635   1
   0   3   0 14582.0 484.576   8
   0   3   1 43787.1 879.320   3
   0   3   1 58349.6 1089.71   9
   0   3   1 46173.6 950.337   8
   0   3   1 43527.4 1115.54  12
   0   3   1 47633.4 1131.03  11
   0   3   1 41812.7 1009.38  10
   0   3   1 41097.2 1057.54   5
   0   3   1 55067.4 1187.88  13
   0  -3  -1 53530.7 1024.90   8
   0   3   1 46341.6 933.523   1
   0   3   2 61802.1 1062.35   3
   0   3   2 75576.2 1328.89   9
   0   3   2 64403.1 1197.24   8
   0   3   2 68352.3 1372.85  10
   0   3   2 77985.2 1291.80   2
   0   3   2 62515.7 1103.76   1
   0   3   2 71874.4 1480.91   5
   0   3   2 68376.2 1393.78  11
   0   3   2 67185.9 1411.48  12
   0  -3  -2 71170.4 1267.02   8
   0   3   3 697.801 171.547  10
   0  -3  -3 646.996 191.078  12
   0  -3  -3 366.512 94.6071   8
   0   3   3 728.564 175.024  12
   0   3   3 265.870 81.7415   8
   0   3   3 556.116 143.096  11
   0   3   3 493.085 116.654   9
   0   3   3 452.084 90.0408   1
   0   3   3 421.726 131.385   5
   0   3   4 78842.9 1450.61   9
   0   3   4 69832.8 1428.51  12
   0   3   4 85271.6 1603.50   5
   0   3   4 77641.7 1570.07  10
   0   3   4 82740.2 1518.42  11
   0  -3  -4 64757.8 1271.59   8
   0   3   4 66908.6 1328.52   8
   0   3   4 62754.9 1026.34   1
   0  -3  -4 73886.9 1524.82  12
   0   3   5 52135.5 1165.34  11
   0   3   5 45167.1 1202.59  10
   0  -3  -5 47585.4 1241.36   5
   0   3   5 50678.1 1163.39  12
   0  -3  -5 45338.8 1151.90  12
   0  -3  -5 37010.7 963.807   8
   0   3   5 43502.3 1107.59   9
   0   3   5 49791.5 1207.09   5
   0   3   5 39225.8 1022.72   8
   0   3   5 37164.0 687.475   1
   0   3   6 63.7195 90.1522  10
   0   3   6-142.480 82.5018  11
   0  -3  -6 285.583 124.772   8
   0  -3  -6 111.376 90.1094   2
   0  -3  -6-23.2694 99.0816  12
   0   3   6 40.9655 78.4173   5
   0   3   6 177.422 104.839  12
   0  -3  -6-98.5637 101.137   5
   0   3   6 249.746 119.687   8
   0   3   6 0.23683 40.9889   1
   0   3   7 228.822 113.620   5
   0   3   7 417.421 141.747  10
   0  -3  -7 192.253 108.314  12
   0  -3  -7 431.242 153.700   8
   0   3   7 688.321 170.780   8
   0  -3  -7 270.310 111.733   2
   0   3   7 398.260 119.902  11
   0  -3  -7 484.584 202.859   5
   0   3   7 374.952 121.526  12
   0   3   7 209.396 45.2899   1
   0   3   7-11.5408 140.623   4
   0   3   8 181210. 2445.02  11
   0  -3  -8 162288. 2689.01   5
   0   3   8 169531. 2762.47   4
   0   3   8 173436. 2430.71  12
   0   3   8 146764. 1746.33   3
   0   3   8 173095. 2609.46   5
   0  -3  -8 157637. 2437.26  12
   0   3   9 1876.77 270.493   5
   0   3   9 1729.84 115.662   3
   0   3   9 1807.97 285.387   4
   0   3   9 2299.22 232.917  11
   0  -3  -9 1979.26 260.561  12
   0  -3  -9 2590.25 326.824   5
   0   3  10 2329.96 127.363   3
   0  -3 -10 2919.87 279.681  12
   0   3  10 3031.15 308.744   5
   0  -3 -10 3341.23 346.991   5
   0   3  10 2994.36 265.001  11
   0   3  11 37325.2 935.890  11
   0  -3 -11 35810.2 1321.01  10
   0   3  11 38637.4 1244.71   6
   0  -3 -11 33675.0 1140.39   5
   0   3  11 37303.1 1094.93   5
   0   3  12 60657.4 1223.59  11
   0  -3 -12 69936.7 1797.77   8
   0  -3 -12 61201.4 1564.37   5
   0   3  12 73378.5 1833.82   2
   0   3  12 67133.3 1520.45   5
   0  -3 -12 61543.3 1810.29  10
   0   3  12 69512.9 1725.95   6
   0  -3 -13 5634.75 572.865  10
   0   3  13 5088.85 513.848   6
   0  -3 -13 5407.71 462.258   5
   0   3  13 3797.82 156.137   3
   0  -3 -13 5266.79 526.817   8
   0   3  13 4291.54 305.935  11
   0   3  13 5161.83 534.593   2
   0   3  14 52517.4 1671.55   2
   0  -3 -14 50312.0 1629.16   8
   0  -3 -14 48134.0 1629.09  10
   0   3  14 38622.8 922.785  11
   0   3  14 50303.8 1547.53   6
   0  -3 -14 44393.2 1341.66   5
   0   3  15 1260.04 88.5636   3
   0  -3 -15 1762.86 347.102  10
   0   3  15 1414.56 316.156   2
   0  -3 -15 1321.42 320.739   8
   0   3  15 1911.15 359.386   6
   0  -3 -16-27.2549 145.730  10
   0  -3 -16 18.9183 199.072   8
   0   3  16 94.8222 140.235   2
   0   3  16 39.9566 132.271   6
   0  -3 -17 22446.7 1197.99  10
   0  -3 -17 23430.3 1211.15   8
   0   3  17 21906.8 1085.18   6
   0   3  17 25392.3 1269.29   2
   0  -3 -18 11550.7 877.421   8
   0  -3 -18 11292.2 868.703  10
   0   3  18 10178.4 746.228   6
   0   3  18 12274.6 937.340   2
   0  -3 -19 1455.29 315.747  10
   0   3  19 2467.80 456.768   2
   0   3  19 1611.94 300.260   6
   0  -3 -19 2246.28 392.678   8
   0  -3 -20 83.7465 168.556   8
   0   3  20 243.106 156.231   6
   0   3  20 245.456 199.239   2
   0  -3 -20 349.892 195.091  10
   0   3  21 55.9334 218.694   2
   0   3  21 451.332 197.852   6
   0  -3 -21 102.771 208.245   8
   0  -3 -21 331.946 215.364  10
   0  -3 -22 6802.77 749.309  10
   0   3  22 6517.07 640.520   6
   0  -3 -22 8154.17 822.689   8
   0  -3 -23 4676.33 616.102  10
   0   3  23 4504.44 539.435   6
   0   3  23 5529.98 711.334   2
   0  -3 -23 5670.99 712.220   8
   0  -3 -24 684.097 266.229  10
   0  -3 -24 1116.59 329.833   8
   0   3  24 862.100 245.700   6
   0   3  24 460.124 231.330   2
   0  -3 -25 1510.03 379.205  10
   0  -3 -25 1838.81 451.834   8
   0  -3 -26 5154.77 702.879  10
   0   4 -27 109.524 135.890   1
   0   4 -26 5700.78 681.987   1
   0   4 -26 5987.51 772.188   4
   0   4 -25 167.426 189.685   1
   0   4 -25 1152.08 414.718   4
   0   4 -24 27746.2 1462.13   1
   0   4 -24 25308.2 1532.19   4
   0  -4  23 8616.69 665.137   9
   0   4 -23 9775.98 911.926   4
   0   4 -23 9939.17 856.216   1
   0  -4  22 15443.0 868.598   9
   0   4 -22 18522.6 1153.52   1
   0   4 -22 17134.4 1184.74   4
   0   4 -21 15331.4 1036.64   1
   0  -4  21 12880.0 790.932   9
   0   4 -21 13366.0 1025.44   4
   0   4 -20 25677.6 1390.37   4
   0  -4  20 26568.1 1095.16   9
   0  -4  20 24250.1 1309.06  13
   0   4 -19 568.954 293.978   4
   0  -4  19 553.110 276.210  13
   0  -4  19 368.090 175.134   9
   0   4 -19 381.260 181.605   1
   0   4 -18-201.257 207.116   1
   0  -4  18 149.649 147.617  13
   0   4 -18-15.6862 170.242   4
   0  -4  18 79.2823 95.0786   9
   0   4 -17 1082.25 265.662   4
   0   4 -17 1125.56 210.834  11
   0  -4  17 1239.69 294.464  13
   0   4 -17 1362.68 292.579   1
   0  -4  17 1013.21 205.036   9
   0   4 -17 1277.74 162.057   6
   0   4 -16 6199.18 611.844   1
   0  -4  16 5533.26 303.837   7
   0   4 -16 5458.97 324.756   6
   0  -4  16 5403.01 552.612  13
   0  -4  16 5364.52 438.140   9
   0   4 -16 5853.04 557.071   4
   0   4 -16 5363.06 453.562  11
   0  -4  15 6642.56 327.222   7
   0   4 -15 7077.33 583.196   4
   0  -4  15 7238.28 555.422   3
   0   4 -15 6688.33 357.651   6
   0  -4  15 5898.13 581.324  13
   0   4 -15 6478.62 482.324  11
   0   4 -15 7782.77 652.411   1
   0   4 -14 1990.03 305.350   4
   0   4 -14 1969.85 265.349  11
   0   4 -14 1795.74 188.498   6
   0  -4  14 2389.42 322.723   3
   0  -4  14 2004.14 348.021  13
   0  -4  14 2150.54 179.541   7
   0   4 -14 1862.14 170.220   7
   0   4 -13 1798.19 274.192   4
   0   4 -13 1780.49 152.941   7
   0   4 -13 1980.89 278.515  11
   0  -4  13 2705.51 346.303   3
   0  -4  13 1835.32 303.971  13
   0   4 -13 1833.79 188.256   6
   0   4 -12 47609.3 1328.69  11
   0   4 -12 46345.6 1341.37   4
   0   4 -12 45646.9 1231.82   9
   0   4 -12 42242.8 931.458   6
   0   4 -12 44435.0 838.147   7
   0  -4  12 51056.4 1439.90   3
   0   4 -12 48616.6 1284.45   2
   0  -4  12 40807.9 1344.81  13
   0   4 -11 680.121 178.918  12
   0   4 -11 1042.91 220.042   4
   0   4 -11 576.719 100.479   6
   0   4 -11 862.381 184.069   9
   0   4 -11 632.652 81.1340   7
   0   4 -11 729.227 154.239  11
   0   4 -10 31228.2 841.417   5
   0   4 -10 31022.2 693.391   7
   0   4 -10 32592.6 1110.04  12
   0   4 -10 30125.2 977.099   4
   0   4 -10 30761.2 936.873   9
   0   4 -10 32310.8 1065.19  11
   0  -4  10 33085.5 865.889   5
   0   4  -9 78903.2 1479.43   5
   0  -4   9 83424.4 1513.19   5
   0  -4   9 75534.5 1571.54   4
   0   4  -9 81160.8 1811.72  12
   0  -4   9 79299.4 1458.89   9
   0   4  -9 76292.7 1749.29  11
   0   4  -9 79719.3 1260.48   7
   0   4  -9 76495.4 1546.20   9
   0   4  -9 77793.9 1595.39   4
   0  -4   8 12400.7 563.380   4
   0   4  -8 14083.3 575.816   5
   0  -4   8 14055.7 584.148   5
   0   4  -8 12363.8 553.613   9
   0   4  -8 13843.7 721.877  12
   0   4  -8 12768.9 574.478   4
   0  -4   8 13825.0 549.325   9
   0   4  -8 14063.8 695.232  11
   0   4  -8 13397.4 458.794   7
   0  -4   7 1689.61 207.136   4
   0   4  -7 2114.29 236.531   9
   0  -4   7 1976.25 222.035   5
   0   4  -7 1952.51 188.408   7
   0  -4   7 1860.51 205.212   9
   0   4  -7 1981.53 262.496  13
   0   4  -7 1860.97 215.914   5
   0   4  -7 2037.84 255.793   3
   0   4  -7 1565.45 185.971   4
   0   4  -7 2019.24 275.947  12
   0   4  -7 1442.02 95.5757  10
   0   4  -7 2274.47 289.593  11
   0   4  -6 12940.6 549.449   9
   0   4  -6 13996.3 607.152   5
   0   4  -6 16258.5 713.011   3
   0   4  -6 14295.3 739.250  12
   0   4  -6 15054.1 539.491   7
   0   4  -6 13335.6 690.603  11
   0   4  -6 13849.7 379.026  10
   0  -4   6 14858.7 623.154   5
   0   4  -6 13699.3 563.220   4
   0   4  -6 13775.6 652.739  13
   0  -4   6 14099.6 542.775   9
   0   4  -5 835.242 143.771   4
   0   4  -5 618.040 118.794   9
   0   4  -5 804.131 137.278   7
   0   4  -5 937.181 115.318  10
   0   4  -5 668.635 141.081   3
   0  -4   5 775.703 140.967   9
   0   4  -5 746.953 141.816   5
   0  -4   5 746.841 154.667   5
   0   4  -5 654.181 171.187  11
   0   4  -5 515.354 138.125  13
   0   4  -5 588.163 125.091   8
   0   4  -5 737.601 181.648  12
   0  -4   4 5255.19 337.069   9
   0   4  -4 5298.13 351.051   8
   0   4  -4 5338.42 400.506   5
   0   4  -4 5709.08 403.353   1
   0   4  -4 4904.83 439.450  12
   0  -4   4 5378.12 400.703   5
   0   4  -4 5470.97 344.907   4
   0   4  -4 4965.39 330.433   9
   0   4  -4 4279.55 367.127  13
   0   4  -4 4700.67 402.695  11
   0   4  -4 5793.95 393.690   3
   0   4  -4 5137.07 293.506  10
   0   4  -3 21889.9 713.653   8
   0   4  -3 19996.8 850.070  12
   0  -4   3 20440.5 674.438   9
   0   4  -3 23464.1 723.078   4
   0   4  -3 20984.3 708.485   9
   0   4  -3 21108.9 801.207  13
   0   4  -3 20957.0 811.589   5
   0  -4   3 22476.7 622.630  10
   0   4  -3 20191.5 855.634  11
   0   4  -3 19575.2 621.923  10
   0   4  -3 23110.2 839.911   1
   0   4  -3 21624.3 763.880   3
   0   4  -2 81034.7 1683.00   5
   0   4  -2 82958.3 1530.15   8
   0   4  -2 89634.8 1677.49   1
   0  -4   2 86031.8 1417.45  10
   0   4  -2 78756.3 1742.60  11
   0   4  -2 76515.8 1430.60  10
   0   4  -2 82907.2 1828.33  12
   0   4  -2 81277.9 1699.47  13
   0   4  -2 83221.7 1540.01   9
   0   4  -2 87862.3 1597.17   3
   0   4  -1 3619.06 356.138   5
   0   4  -1 3470.82 287.221  10
   0   4  -1 4016.70 329.901   1
   0  -4   1 4215.40 292.720   8
   0   4  -1 3232.64 346.736  11
   0   4  -1 3599.04 336.544  13
   0   4  -1 3889.23 304.362   3
   0   4  -1 4041.97 315.447   9
   0  -4   1 4281.80 306.192  10
   0   4  -1 3796.34 373.450  12
   0   4  -1 3064.05 274.393   8
   0   4   0 1843.61 221.454  10
   0   4   0 1944.23 208.445   3
   0   4   0 1626.66 205.700   8
   0   4   0 1659.20 260.519  11
   0  -4   0 1831.58 212.870  10
   0   4   0 2144.31 233.578   9
   0   4   0 1736.05 248.065   5
   0   4   0 1911.09 279.039  12
   0  -4   0 2232.90 216.915   8
   0   4   0 2112.53 267.314  13
   0   4   0 2032.76 230.329   1
   0   4   1 9247.85 467.059   8
   0   4   1 9410.60 459.787   1
   0   4   1 9881.33 586.207  11
   0   4   1 8964.42 566.535   5
   0   4   1 8997.46 428.457   3
   0   4   1 8223.70 485.222  10
   0   4   1 10386.2 609.955  12
   0   4   1 10796.7 596.831  13
   0  -4  -1 9509.46 501.494  10
   0   4   1 11716.9 506.711   2
   0   4   1 10613.0 517.147   9
   0  -4  -1 9900.71 470.032   8
   0   4   2 8018.46 541.952  12
   0  -4  -2 8072.38 570.989  12
   0   4   2 8181.16 501.240  10
   0   4   2 8332.36 546.793  13
   0   4   2 8439.24 441.526   8
   0   4   2 8676.79 564.705  11
   0  -4  -2 8676.49 451.773   8
   0   4   2 8294.33 410.154   1
   0   4   2 10124.3 488.702   2
   0   4   2 8309.87 404.808   3
   0   4   2 7532.50 535.995   5
   0   4   2 8855.70 488.329   9
   0   4   3 131834. 2134.14   9
   0   4   3 147005. 2113.37   2
   0   4   3 119680. 2208.74  10
   0   4   3 115495. 1765.18   1
   0  -4  -3 130669. 2057.27   8
   0   4   3 128786. 2311.28   5
   0   4   3 145201. 2404.06  11
   0   4   3 109097. 1715.84   3
   0   4   3 120674. 1992.99   8
   0   4   3 113747. 2207.33  13
   0  -4  -3 119660. 2288.92  12
   0   4   3 114607. 2218.09  12
   0  -4  -4 268.287 169.335  12
   0   4   4 179.062 129.313   2
   0   4   4 150.556 153.250   5
   0   4   4 274.472 143.872  11
   0   4   4 336.393 155.205  10
   0  -4  -4 200.064 112.059   8
   0   4   4-267.030 142.396   8
   0   4   4 227.946 91.3207   1
   0   4   4 274.462 105.936   3
   0   4   4 215.741 151.283  12
   0   4   5 30483.6 1053.82  12
   0   4   5 40541.9 1171.29  11
   0   4   5 30523.3 715.488   1
   0  -4  -5 28509.7 925.656   8
   0   4   5 29563.6 708.629   3
   0  -4  -5 32681.8 1151.61   5
   0   4   5 37311.6 1049.18   2
   0  -4  -5 33947.1 1127.12  12
   0   4   5 31664.3 976.140   8
   0   4   6 4275.04 355.698   2
   0   4   6 3750.98 343.553   8
   0  -4  -6 4037.00 415.452  12
   0  -4  -6 3893.30 413.291   5
   0   4   6 4640.90 408.930  12
   0   4   6 3718.63 217.877   1
   0   4   6 4831.08 415.602  11
   0   4   6 3478.78 230.694   3
   0  -4  -7 37599.8 1270.98   5
   0   4   7 31026.9 642.968   1
   0   4   7 35853.1 1135.05  12
   0  -4  -7 35861.1 1168.53  12
   0   4   7 32655.1 688.751   3
   0   4   7 42897.6 1207.77  11
   0   4   7 40382.5 1169.13   2
   0   4   7 35078.2 1120.49   8
   0  -4  -8 13360.4 769.183   5
   0   4   8 13287.1 684.264   2
   0   4   8 11997.8 672.278   8
   0   4   8 12691.2 659.070  12
   0  -4  -8 12136.2 677.772  12
   0   4   8 14534.4 691.375  11
   0  -4  -9 61407.2 1549.69  12
   0   4   9 73311.4 1583.68  11
   0   4   9 71108.7 1702.63   2
   0   4   9 52577.5 881.322   3
   0   4   9 73420.1 1797.68   6
   0  -4  -9 64769.1 1739.39   5
   0   4  10 10515.4 575.377  11
   0   4  10 10320.2 657.258   2
   0  -4 -10 9032.46 662.303   5
   0   4  10 6520.06 235.705   3
   0   4  10 6829.05 246.627   3
   0  -4 -10 9301.99 718.527  10
   0  -4 -10 8332.86 552.043  12
   0  -4 -10 8801.62 605.511   8
   0   4  10 9905.70 663.585   6
   0   4  11 10258.5 709.579   6
   0  -4 -11 8662.70 553.626  12
   0  -4 -11 9307.31 659.572   5
   0  -4 -11 9816.09 728.735  10
   0   4  11 6826.41 209.454   3
   0  -4 -11 10711.8 671.448   8
   0   4  11 10540.1 718.394   2
   0   4  11 9758.78 552.202  11
   0   4  12 18550.7 968.456   6
   0  -4 -12 17588.3 902.487   8
   0   4  12 16654.2 723.725  11
   0  -4 -12 17156.7 1005.71  10
   0  -4 -12 16068.2 889.402   5
   0   4  13 8629.98 510.491  11
   0  -4 -13 10636.5 729.955   8
   0  -4 -13 10248.3 700.021   5
   0  -4 -13 10871.6 815.481  10
   0   4  13 11042.7 779.218   6
   0   4  14 180.817 90.2035  11
   0   4  14 419.571 222.182   2
   0  -4 -14 98.3856 140.454   5
   0  -4 -14 244.806 176.655  10
   0  -4 -14 175.721 140.879   8
   0   4  14 202.137 140.481   6
   0  -4 -15 4605.83 549.325  10
   0  -4 -15 5290.73 557.819   8
   0   4  15 5014.96 540.471   6
   0   4  15 5717.23 602.267   2
   0   4  16 1940.32 379.278   6
   0  -4 -16 2117.56 436.279  10
   0  -4 -16 2142.41 401.431   8
   0   4  16 2354.68 436.706   2
   0   4  17 22813.8 1183.61   6
   0  -4 -17 23579.3 1316.60  10
   0  -4 -17 22168.1 1232.01   8
   0   4  17 25181.7 1307.61   2
   0   4  18 15831.8 1092.74   2
   0   4  18 12871.1 904.795   6
   0  -4 -18 13152.0 1025.40  10
   0  -4 -18 15029.4 1038.10   8
   0  -4 -19 1705.88 389.833  10
   0   4  19 1179.17 275.897   6
   0   4  19 2022.30 446.149   2
   0  -4 -19 2402.63 442.699   8
   0   4  20 356.403 144.677   6
   0  -4 -20 1301.71 353.114   8
   0  -4 -20 1216.38 337.674  10
   0   4  20 1668.77 422.244   2
   0   4  21 17076.7 1203.58   2
   0  -4 -21 16741.4 1235.56  10
   0  -4 -21 18450.6 1261.64   8
   0   4  21 13836.3 973.308   6
   0   4  22 5895.30 758.738   2
   0  -4 -22 5299.68 699.015  10
   0  -4 -22 6131.28 762.872   8
   0   4  22 4346.76 562.816   6
   0  -4 -23-15.2942 254.950  10
   0  -4 -23 421.815 317.851   8
   0   4  23 369.856 191.180   6
   0   4  24 1898.93 377.588   6
   0  -4 -24 3856.70 634.362   8
   0   5 -27 1211.25 371.002   1
   0   5 -26 3321.60 575.627   1
   0  -5  25 2095.92 455.288  13
   0   5 -25 2196.46 438.402   1
   0   5 -25 2302.48 493.939   4
   0   5 -24 5921.26 709.600   1
   0   5 -24 5268.72 699.435   4
   0  -5  24 5370.54 699.838  13
   0   5 -23 10625.4 927.932   1
   0   5 -23 8883.64 892.243   4
   0  -5  23 8164.26 853.104  13
   0   5 -22 990.327 316.218   4
   0  -5  22 590.143 167.162   9
   0   5 -22 939.504 295.809   1
   0  -5  22 620.877 232.467  13
   0  -5  21 853.576 254.813  13
   0   5 -21 701.683 265.314   4
   0  -5  21 736.662 200.645   9
   0   5 -21 655.376 195.405   1
   0   5 -20 2375.46 425.843   1
   0  -5  20 2284.28 318.285   9
   0   5 -20 1923.80 395.421   4
   0  -5  20 2373.83 449.768  13
   0  -5  19 3465.19 528.982  13
   0   5 -19 4373.22 553.175   4
   0   5 -19 3697.92 512.286   1
   0  -5  19 3591.62 394.450   9
   0   5 -18 4008.38 505.707   4
   0  -5  18 3431.51 505.099  13
   0  -5  18 3878.60 389.137   9
   0   5 -18 4460.49 548.551   1
   0   5 -17 2231.71 357.379   1
   0  -5  17 1995.96 380.718  13
   0   5 -17 2315.50 380.856   4
   0  -5  17 2237.29 298.133   9
   0   5 -16 25030.5 1270.23   1
   0  -5  16 22514.6 1176.57  13
   0  -5  16 21691.9 896.096   9
   0   5 -16 21692.5 712.543   6
   0   5 -16 23811.5 1149.13   4
   0  -5  15 54129.9 1423.33   9
   0   5 -15 55385.7 1182.82   6
   0   5 -15 51246.7 975.752   7
   0  -5  15 59803.6 1626.19  12
   0   5 -15 58704.3 1755.68   4
   0  -5  15 59299.6 1843.48  13
   0   5 -14 201.184 216.826   1
   0   5 -14-80.3557 177.018   4
   0  -5  14 239.554 159.879  12
   0  -5  14 12.8906 206.332  13
   0   5 -14 98.6631 74.7907   6
   0   5 -14 245.536 92.9168   7
   0  -5  14 157.586 120.872   9
   0   5 -13 8508.30 601.523   4
   0   5 -13 9078.66 710.452   1
   0  -5  13 6647.24 593.412  13
   0   5 -13 7379.03 412.540   6
   0  -5  13 8678.07 598.066  12
   0   5 -13 7821.46 345.238   7
   0   5 -12 9582.09 738.107   1
   0  -5  12 8877.21 618.404  12
   0   5 -12 8710.38 582.616   4
   0  -5  12 7718.45 605.235  13
   0   5 -12 7623.93 355.460   7
   0  -5  11 43499.6 1446.38  13
   0   5 -11 44669.9 953.954   7
   0   5 -11 44270.9 1169.62   5
   0   5 -11 48706.9 1650.01   1
   0  -5  11 47356.2 1443.34  12
   0   5 -11 42507.3 1279.26   4
   0  -5  10 566.358 199.426  13
   0  -5  10 780.892 221.774  12
   0   5 -10 662.191 171.608   4
   0   5 -10 862.658 171.320   5
   0   5 -10 996.091 254.216   1
   0   5 -10 595.268 141.659   9
   0   5 -10 585.973 111.856   7
   0  -5   9 19163.1 904.275  12
   0  -5   9 18461.4 883.642  13
   0   5  -9 18120.2 620.831   7
   0   5  -9 17904.0 752.810   5
   0   5  -9 17213.2 730.180   9
   0   5  -9 18975.4 957.778   1
   0   5  -9 17740.9 746.195   4
   0   5  -8 6954.24 454.365   9
   0   5  -8 7435.15 491.311   5
   0  -5   8 7760.60 574.910  12
   0   5  -8 7902.70 424.758   7
   0   5  -8 6845.93 446.105   4
   0   5  -8 8073.35 614.363   1
   0   5  -8 6600.49 233.036  10
   0   5  -7 11302.1 371.665  10
   0   5  -7 12821.9 550.248   7
   0  -5   7 12064.5 726.493  12
   0   5  -7 10821.8 575.368   8
   0   5  -7 13036.5 745.222   1
   0   5  -7 10531.8 544.310   4
   0   5  -7 12211.2 635.745   5
   0   5  -7 10550.9 559.884   9
   0   5  -6 6274.61 309.385  10
   0   5  -6 7236.05 549.877   1
   0   5  -6 4908.63 379.982   9
   0   5  -6 6089.42 423.363   8
   0   5  -6 5663.29 449.238   5
   0   5  -6 5666.39 399.394   4
   0   5  -6 6344.81 409.320   7
   0  -5   6 5966.41 512.979  12
   0   5  -5 12952.3 721.727   1
   0   5  -5 10897.4 571.446   9
   0   5  -5 12108.6 481.750  10
   0   5  -5 11789.8 571.526   4
   0   5  -5 11872.2 657.528   5
   0   5  -5 12964.0 618.508   8
   0   5  -4 1317.77 201.923   4
   0   5  -4 1600.50 203.244   8
   0   5  -4 1324.92 176.158  10
   0   5  -4 1577.20 252.917   1
   0   5  -4 1173.76 186.597   9
   0   5  -3 7449.29 506.221   1
   0   5  -3 6985.29 403.976  10
   0   5  -3 7071.74 451.762   8
   0   5  -3 6392.32 435.474   9
   0  -5   3 7090.33 398.272  10
   0   5  -3 7296.20 486.845   3
   0   5  -3 6961.66 439.654   4
   0   5  -2 4956.59 367.758   8
   0  -5   2 4657.91 337.501  10
   0   5  -2 4595.23 370.308   3
   0   5  -2 4625.46 393.357   1
   0   5  -2 4194.46 340.790  10
   0   5  -1 16995.9 731.549   1
   0  -5   1 16041.7 635.314   8
   0   5  -1 15699.5 676.843   3
   0   5  -1 14091.3 645.260   8
   0  -5   1 16153.9 657.644  10
   0   5  -1 14448.1 657.841  10
   0  -5   0 8814.71 480.821   8
   0   5   0 8143.33 506.961   1
   0   5   0 8014.52 473.617   3
   0   5   0 8523.42 486.013   8
   0   5   0 7629.90 492.438  10
   0  -5  -1 13481.7 797.868  12
   0   5   1 12060.6 642.167  10
   0   5   1 13570.3 596.869   3
   0  -5  -1 14694.6 636.322   8
   0   5   1 13219.7 627.802   8
   0   5   1 14596.4 650.959   1
   0   5   2 20556.4 745.447   1
   0   5   2 20190.5 781.509   8
   0  -5  -2 20525.7 1002.35  12
   0   5   2 18603.3 826.413  10
   0   5   2 19876.5 707.685   3
   0   5   3 21054.2 724.738   3
   0   5   3 22528.5 849.454   8
   0  -5  -3 22967.6 1063.35  12
   0   5   3 23273.2 765.473   1
   0   5   4 42272.1 1022.67   1
   0  -5  -4 44788.1 1511.65   5
   0  -5  -4 43928.2 1457.68  12
   0   5   4 41562.1 1192.06   8
   0  -5  -4 42419.9 1329.05  10
   0   5   5 2799.42 309.147   8
   0  -5  -5 3155.08 423.624   5
   0   5   5 3721.81 353.977   2
   0  -5  -5 3113.42 401.837  10
   0   5   5 3561.61 277.471   1
   0   5   5 3130.04 254.858   3
   0  -5  -5 3214.54 400.626  12
   0  -5  -6 5944.28 544.290  12
   0  -5  -6 4722.45 488.089  10
   0   5   6 5698.73 324.177   1
   0   5   6 6706.24 555.499   6
   0   5   6 6163.35 466.456   2
   0   5   6 5092.58 434.035   8
   0  -5  -6 5472.41 535.611   5
   0   5   6 5302.20 317.171   3
   0   5   7 14718.4 493.567   1
   0  -5  -7 15631.9 907.990   5
   0  -5  -7 15810.4 878.768  12
   0  -5  -7 14623.1 865.854  10
   0   5   7 18020.8 824.097   2
   0   5   7 19335.4 942.244   6
   0   5   7 15593.4 523.091   3
   0   5   8 20283.0 983.960   6
   0  -5  -8 16490.7 950.152   5
   0   5   8 15155.0 460.229   1
   0  -5  -8 14969.9 901.723  10
   0   5   8 15958.7 504.993   3
   0  -5  -8 16729.2 883.454  12
   0   5   8 19541.2 907.526   2
   0  -5  -8 16199.9 790.217   8
   0  -5  -9 26125.8 1121.40  12
   0   5   9 32833.0 1196.87   2
   0   5   9 33151.2 1288.77   6
   0   5   9 25918.0 620.715   3
   0  -5  -9 26374.8 1214.69  10
   0   5   9 21977.6 508.155   1
   0  -5  -9 28060.4 1245.00   5
   0  -5  -9 26112.4 1117.77   8
   0   5  10 1855.76 159.802   3
   0  -5 -10 2323.61 325.162   8
   0   5  10 1967.10 151.978   3
   0  -5 -10 2122.90 353.360   5
   0  -5 -10 1951.31 326.722  12
   0   5  10 2168.99 331.374   6
   0   5  10 2645.39 380.861   2
   0  -5 -10 2079.87 385.782  10
   0  -5 -11 8187.48 670.587   5
   0   5  11 8344.64 688.409   6
   0   5  11 6390.05 238.479   3
   0   5  11 9329.29 686.107   2
   0  -5 -11 8841.11 643.446   8
   0   5  11 5620.51 224.606   3
   0  -5 -11 7215.76 576.002  12
   0  -5 -11 7738.34 687.820  10
   0  -5 -12 497.531 213.833  10
   0   5  12 191.914 148.602   2
   0  -5 -12 243.423 127.194   8
   0  -5 -12 509.088 185.846   5
   0   5  13 1853.07 356.970   6
   0  -5 -13 1867.88 364.323  10
   0  -5 -13 1699.66 330.946   5
   0  -5 -13 2106.07 350.649   8
   0   5  13 2246.04 379.601   2
   0  -5 -14 1632.17 324.830   8
   0  -5 -14 1194.77 315.571  10
   0   5  14 1415.53 320.585   2
   0   5  14 1502.10 306.821   6
   0  -5 -14 1556.89 300.634   5
   0   5  15 9833.85 818.823   2
   0  -5 -15 9099.72 750.147   8
   0  -5 -15 9312.90 835.573  10
   0   5  15 9041.63 779.457   6
   0  -5 -16 12605.8 982.231  10
   0   5  16 12008.7 917.702   6
   0  -5 -16 12775.9 914.112   8
   0   5  16 14406.0 1005.50   2
   0  -5 -17 10.2767 179.211  10
   0   5  17-129.758 158.449   6
   0   5  17 442.021 253.039   2
   0  -5 -17 113.966 174.496   8
   0   5  18 6127.36 722.815   2
   0   5  18 5840.23 662.013   6
   0  -5 -18 6245.28 695.105   8
   0  -5 -18 5877.95 723.384  10
   0   5  19 336.065 141.751   6
   0  -5 -19 1027.56 309.655   8
   0  -5 -19 1489.84 420.306  10
   0   5  19 870.885 290.648   2
   0   5  20 3403.02 510.806   6
   0   5  20 4986.76 703.980   2
   0  -5 -20 4678.32 641.774   8
   0  -5 -20 4106.29 618.485  10
   0   5  21 8361.86 888.126   2
   0  -5 -21 8473.67 903.518  10
   0   5  21 6129.19 693.346   6
   0  -5 -21 8296.12 860.630   8
   0   5  22 7594.66 776.599   6
   0  -5 -22 10184.3 973.410   8
   0  -5 -23 1125.59 343.358   8
   0   5  23 337.969 184.696   6
   0   6 -25 5295.13 741.151   4
   0   6 -25 4061.76 636.134   1
   0   6 -24 2168.80 473.720   1
   0  -6  24 2267.12 480.766  13
   0   6 -24 2313.78 494.289   4
   0   6 -23 256.650 250.394   1
   0   6 -23-326.506 298.982   4
   0  -6  23-32.0975 216.888  13
   0  -6  22 65.2796 174.052  13
   0   6 -22-161.554 231.674   1
   0   6 -22 181.516 267.419   4
   0   6 -21 20211.5 1308.21   4
   0   6 -21 23561.2 1431.78   1
   0  -6  21 18696.2 943.716   9
   0  -6  21 21073.7 1322.38  13
   0   6 -20 14682.6 1101.68   1
   0  -6  20 11866.4 734.973   9
   0  -6  20 12896.2 1043.32  13
   0   6 -20 12474.9 981.028   4
   0  -6  19 27.3304 113.786   9
   0   6 -19-189.071 215.281   1
   0   6 -19 135.100 179.706   4
   0  -6  19-129.931 161.899  13
   0   6 -18 13.2676 162.770   4
   0  -6  18-21.5682 113.210   9
   0   6 -18-163.869 221.657   1
   0  -6  18 17.3541 191.186  13
   0   6 -17 2474.79 398.529   1
   0   6 -17 2904.30 426.359   4
   0  -6  17 2531.20 316.663   9
   0  -6  17 2848.13 460.083  13
   0   6 -16 1209.45 256.610   1
   0   6 -16 1261.12 275.065   4
   0  -6  16 1124.34 289.672  13
   0  -6  16 1287.80 220.677   9
   0   6 -15 3292.64 238.777   7
   0   6 -15 3028.43 447.201   1
   0  -6  15 3140.80 379.280  12
   0   6 -15 3718.78 451.007   4
   0  -6  15 3233.43 348.064   9
   0  -6  15 2925.28 419.451  13
   0   6 -14 5162.06 569.412   1
   0  -6  14 5254.01 515.424  12
   0  -6  14 4866.10 538.578  13
   0  -6  14 5041.40 421.779   9
   0   6 -14 4901.79 292.032   7
   0   6 -14 5390.64 519.724   4
   0   6 -14 4763.74 354.542   6
   0   6 -13 1846.31 338.319   1
   0  -6  13 1990.31 331.281  12
   0   6 -13 1772.31 292.141   4
   0  -6  13 1957.55 256.925   9
   0   6 -13 1907.80 191.066   7
   0  -6  13 1311.58 299.780  13
   0  -6  12 2780.07 410.236  13
   0   6 -12 4016.04 512.664   1
   0   6 -12 3178.80 261.891   7
   0  -6  12 3203.65 330.725   9
   0  -6  12 3347.49 427.644  12
   0   6 -12 3383.93 397.847   4
   0   6 -11 55575.0 1545.47   4
   0  -6  11 60676.9 1815.08  12
   0  -6  11 51820.1 1372.09   9
   0   6 -11 55912.5 1242.06   7
   0  -6  11 55925.0 1748.83  13
   0   6 -11 61598.0 1968.49   1
   0  -6  10 438.192 149.578   9
   0   6 -10 449.074 108.602   7
   0  -6  10 768.371 256.913  13
   0   6 -10 394.500 193.390   1
   0  -6  10 118.435 123.918  12
   0  -6  10 419.768 159.742   5
   0   6 -10 107.092 103.761   4
   0  -6   9 6682.42 592.588  12
   0  -6   9 7157.73 535.425   5
   0   6  -9 6753.84 425.170   7
   0   6  -9 7117.95 640.423   1
   0   6  -9 5742.37 444.979   4
   0  -6   9 5825.65 420.945   9
   0  -6   9 6628.00 572.843  13
   0   6  -9 5700.14 230.464  10
   0  -6   8 6505.53 519.290   5
   0   6  -8 6577.00 598.541   1
   0  -6   8 5902.85 566.024  12
   0   6  -8 5597.47 270.142  10
   0   6  -8 4889.22 397.938   4
   0   6  -8 6020.85 414.136   7
   0  -6   8 5138.74 505.558  13
   0  -6   8 5341.31 410.714   9
   0   6  -7 1497.89 283.538   1
   0   6  -7 1650.61 220.378   7
   0  -6   7 1463.10 222.764   9
   0   6  -7 1508.22 162.805  10
   0   6  -7 1262.58 217.075   4
   0  -6   7 1408.74 275.713  12
   0  -6   7 1572.38 281.032   5
   0  -6   7 1391.62 281.853  13
   0  -6   6 11429.6 728.582  13
   0   6  -6 13309.7 804.940   1
   0  -6   6 12050.8 723.695   5
   0   6  -6 11740.9 499.854  10
   0  -6   6 11828.2 787.301  12
   0   6  -6 11392.1 612.860   4
   0   6  -6 12568.9 635.580   7
   0  -6   6 11280.1 588.629   9
   0  -6   5 3720.89 403.911  13
   0  -6   5 3924.85 474.920  12
   0   6  -5 4123.43 309.949  10
   0   6  -5 3292.16 332.833   4
   0   6  -5 4381.99 451.881   1
   0  -6   5 3934.70 426.828   5
   0  -6   5 3962.80 350.169   9
   0   6  -4-41.4520 78.9597  10
   0   6  -4 15.7976 91.2446   8
   0  -6   4 77.2356 109.135   5
   0   6  -4 54.7940 132.854   1
   0  -6   4 139.747 125.149  13
   0   6  -4 15.0186 96.9712   4
   0  -6   4 140.892 78.1918   9
   0  -6   4 7.37647 175.509  12
   0  -6   3 11514.3 734.196  13
   0  -6   3 11951.3 620.382   9
   0   6  -3 10918.5 638.710   8
   0  -6   3 12032.9 762.307   5
   0   6  -3 11670.1 620.620   4
   0   6  -3 12199.0 599.387  10
   0   6  -3 12712.4 726.832   1
   0  -6   3 11283.1 796.712  12
   0   6  -2 35865.8 1243.47   1
   0   6  -2 33746.0 1105.45   8
   0  -6   2 32401.3 1072.29   9
   0  -6   2 32449.3 1356.69  12
   0   6  -2 33749.8 1074.83  10
   0  -6   2 33910.4 1306.38   5
   0   6  -1 484.836 135.215   8
   0  -6   1 371.680 182.175  12
   0  -6   1 575.920 196.653   5
   0   6  -1 571.104 162.072  10
   0   6  -1 406.343 161.370   1
   0   6   0 9922.32 601.077   1
   0   6   0 9190.03 568.543   8
   0  -6   0 9519.35 698.328   5
   0   6   0 9974.50 561.029   2
   0  -6   0 9471.02 760.827  12
   0   6   1 5022.26 427.117   2
   0  -6  -1 5203.45 453.875  10
   0  -6  -1 4953.25 509.902   5
   0   6   1 4766.83 407.240   3
   0   6   1 4966.05 411.993   8
   0   6   1 5695.74 439.980   1
   0  -6  -1 5005.29 549.798  12
   0   6   2 18497.0 829.709   8
   0  -6  -2 20570.0 1082.40  12
   0  -6  -2 19140.3 1045.83   5
   0  -6  -2 19967.7 919.913  10
   0   6   2 18022.5 756.485   3
   0   6   2 20417.2 820.179   1
   0   6   2 20858.9 860.418   2
   0   6   3-1.31693 59.3604   3
   0   6   3 92.5826 94.7303   1
   0   6   3 374.758 163.668   2
   0  -6  -3-78.1838 109.539  10
   0  -6  -3-64.6729 169.749   5
   0  -6  -3 74.9790 127.951  12
   0  -6  -4 2587.34 387.617   5
   0   6   4 2295.68 248.013   3
   0  -6  -4 2526.46 386.391  12
   0   6   4 3298.11 362.235   2
   0   6   4 2709.20 281.661   1
   0  -6  -4 2183.79 317.022  10
   0   6   5 1342.83 192.508   1
   0   6   5 1131.04 176.558   3
   0   6   5 1183.50 268.571   6
   0  -6  -5 1258.74 232.555   8
   0   6   5 1407.59 236.569   2
   0  -6  -5 1092.69 217.888  10
   0  -6  -5 1238.78 264.749  12
   0  -6  -5 908.728 215.379   5
   0   6   6 3256.43 388.221   2
   0  -6  -6 3082.92 355.540   8
   0  -6  -6 3292.27 429.784  10
   0   6   6 2766.34 274.147   3
   0   6   6 3336.67 284.035   1
   0  -6  -6 3422.18 451.901  12
   0  -6  -6 3584.24 472.652   5
   0   6   6 3798.32 474.268   6
   0   6   7 2513.13 247.470   3
   0  -6  -7 2348.90 383.609  10
   0   6   7 3074.51 428.369   6
   0  -6  -7 2698.78 420.220   5
   0   6   7 3099.29 402.419   2
   0  -6  -7 2660.53 425.123  12
   0  -6  -7 2304.37 344.260   8
   0   6   7 2362.25 222.673   1
   0  -6  -8 353.723 143.544   8
   0   6   8 482.225 249.602   6
   0  -6  -8 510.488 204.010  12
   0   6   8 366.329 96.7953   1
   0  -6  -8 217.951 183.770  10
   0   6   8 284.748 148.345   2
   0  -6  -8 416.008 222.837   5
   0   6   8 170.138 72.2149   3
   0   6   9 6869.12 603.478   2
   0  -6  -9 5912.53 512.861   8
   0  -6  -9 6291.34 633.036  10
   0  -6  -9 6077.28 618.374  12
   0  -6  -9 6386.09 660.934   5
   0   6   9 6120.55 297.758   1
   0   6   9 7542.29 677.001   6
   0  -6 -10 3458.05 499.783   5
   0   6  10 4257.34 488.316   2
   0  -6 -10 3277.73 433.297  12
   0   6  10 3689.91 466.766   6
   0  -6 -10 3421.90 402.758   8
   0  -6 -10 3443.67 485.133  10
   0  -6 -11 21.8005 202.797  10
   0   6  11 120.449 145.198   2
   0  -6 -11 4.44860 92.6606   8
   0   6  11 114.635 204.141   6
   0  -6 -11-98.4907 130.040   5
   0  -6 -12 8280.87 749.896   5
   0  -6 -12 7931.00 651.656   8
   0   6  12 9252.16 778.038   6
   0   6  12 9745.26 778.948   2
   0  -6 -12 8354.05 781.950  10
   0   6  13 9306.76 777.962   2
   0   6  13 7991.02 740.432   6
   0  -6 -13 6862.56 696.802   5
   0  -6 -13 7405.41 673.522   8
   0  -6 -13 7209.99 766.474  10
   0  -6 -14 281.552 122.138   8
   0   6  14 215.389 157.338   2
   0   6  14 463.349 260.607   6
   0  -6 -14 353.043 243.407  10
   0   6  15 2107.34 430.154   6
   0  -6 -15 1789.95 328.009   8
   0   6  15 2841.41 483.967   2
   0  -6 -15 1965.48 424.880  10
   0   6  16 10457.7 910.564   2
   0  -6 -16 9056.61 779.854   8
   0   6  16 8109.75 828.855   6
   0  -6 -16 8955.19 878.824  10
   0  -6 -17 2549.17 440.785   8
   0   6  17 2906.63 514.538   2
   0   6  17 2220.33 449.529   6
   0  -6 -17 2850.08 519.558  10
   0  -6 -18 33.6395 140.705   8
   0  -6 -18-271.687 277.425  10
   0   6  18-226.557 234.350   6
   0   6  18 240.379 177.145   2
   0  -6 -19 797.233 299.835  10
   0  -6 -19 352.291 160.593   8
   0   6  19 147.681 224.540   6
   0   6  19 334.909 178.545   2
   0  -6 -20 287.958 204.419   8
   0   6  20 261.851 194.645   6
   0  -6 -21 1525.88 382.420   8
   0  -6 -22 592.660 274.727   8
   0   7 -24 4652.57 711.011   4
   0   7 -23 7349.51 851.060   4
   0   7 -22 2533.68 475.956   4
   0  -7  22 2082.41 470.239  13
   0   7 -22 2452.83 486.006   1
   0  -7  21 224.495 174.208  13
   0   7 -21 333.109 236.099   4
   0   7 -21 315.357 195.753   1
   0  -7  20 6914.93 771.086  13
   0   7 -20 9833.46 954.638   1
   0   7 -20 8400.35 833.347   4
   0   7 -19 2316.22 409.609   4
   0   7 -19 2433.54 486.069   1
   0  -7  19 1691.52 383.850  13
   0  -7  19 1933.27 307.850   9
   0   7 -18-257.513 223.298   4
   0  -7  18 130.845 113.055   9
   0   7 -18-164.786 258.226   1
   0  -7  18 65.9292 152.854  13
   0   7 -17 4423.77 539.299   4
   0  -7  17 4246.57 574.008  13
   0  -7  17 4311.06 428.820   9
   0   7 -17 5299.12 662.518   1
   0   7 -16 16385.6 1027.69   4
   0  -7  16 14220.7 785.820   9
   0   7 -16 17967.0 1223.51   1
   0  -7  16 15356.7 1041.85  13
   0  -7  15 6314.18 672.622  13
   0  -7  15 6574.19 632.255  12
   0   7 -15 7688.19 664.667   4
   0   7 -15 7196.46 783.363   1
   0  -7  15 6005.72 498.154   9
   0   7 -14 11932.7 964.292   1
   0   7 -14 12046.9 810.484   4
   0  -7  14 10591.8 659.072   9
   0  -7  14 10015.9 808.678  13
   0  -7  14 10767.0 828.996  12
   0   7 -14 11558.4 517.889   7
   0   7 -13 265.922 206.826   4
   0   7 -13 94.2754 79.5116   7
   0  -7  13 300.140 211.565  13
   0   7 -13 201.269 197.826   1
   0  -7  13-9.44005 146.664  12
   0  -7  13 56.0900 107.022   9
   0  -7  12 15794.3 967.774  13
   0   7 -12 16435.1 893.288   4
   0   7 -12 18208.0 1157.27   1
   0  -7  12 18330.9 1081.82  12
   0   7 -12 17189.8 701.067   7
   0  -7  12 15975.8 790.137   9
   0  -7  11 632.548 165.799   9
   0   7 -11 680.549 184.556   4
   0   7 -11 842.134 162.597   7
   0  -7  11 892.727 292.443  13
   0   7 -11 767.175 263.438   1
   0  -7  11 957.520 296.296  12
   0   7 -10 470.568 127.008   7
   0  -7  10 752.123 239.638   5
   0  -7  10 458.122 197.765  12
   0   7 -10 188.561 133.568   4
   0  -7  10 179.274 152.103  13
   0   7 -10 220.265 171.344   1
   0  -7  10 386.550 125.848   9
   0  -7   9 7186.18 519.191   9
   0  -7   9 9326.88 763.583  12
   0  -7   9 9082.06 673.325   5
   0   7  -9 8905.84 760.359   1
   0  -7   9 6539.60 610.721  13
   0   7  -9 7644.45 555.068   4
   0   7  -9 8355.70 523.935   7
   0  -7   8 16345.7 779.118   9
   0   7  -8 15475.4 795.385   4
   0   7  -8 16304.9 548.600  10
   0   7  -8 18007.8 812.286   7
   0  -7   8 18525.7 970.760   5
   0   7  -8 20360.6 1128.93   1
   0  -7   8 16839.3 957.691  13
   0  -7   8 17198.9 1049.33  12
   0   7  -7 9520.19 457.467  10
   0   7  -7 10732.4 640.015   7
   0   7  -7 11436.0 817.993   1
   0  -7   7 10925.5 755.264   5
   0  -7   7 10161.2 818.502  12
   0  -7   7 9425.94 704.767  13
   0   7  -7 9985.16 634.529   4
   0  -7   7 9112.76 585.571   9
   0  -7   6 10631.2 763.746   5
   0  -7   6 10608.6 855.908  12
   0   7  -6 9546.21 606.623   4
   0   7  -6 10611.8 660.768   7
   0  -7   6 10417.5 743.428  13
   0   7  -6 11215.5 810.934   1
   0   7  -6 10273.8 516.209  10
   0  -7   6 9683.89 596.843   9
   0  -7   5 28208.1 1220.66  13
   0  -7   5 30786.9 1419.40  12
   0  -7   5 31622.6 1319.56   5
   0   7  -5 28763.5 938.797  10
   0  -7   5 27979.8 1052.09   9
   0   7  -5 28585.3 1064.87   4
   0   7  -4 13515.9 722.171   4
   0   7  -4 16318.8 923.991   1
   0   7  -4 13852.5 669.803  10
   0  -7   4 14044.7 961.431  12
   0  -7   4 14050.6 908.926   5
   0  -7   4 13072.7 718.168   9
   0   7  -3 2339.42 361.577   1
   0  -7   3 2533.59 391.956   5
   0  -7   3 2202.60 292.077   9
   0   7  -3 1646.62 250.064   4
   0  -7   3 2756.33 444.333  12
   0  -7   2 19342.6 1142.60  12
   0  -7   2 20045.1 1105.35   5
   0   7  -2 21678.1 1035.25   1
   0  -7   2 21388.9 903.355  10
   0   7  -2 18572.0 880.325   4
   0  -7   1 6835.15 680.434  12
   0   7  -1 7125.51 575.626   1
   0   7  -1 7175.76 521.169   2
   0  -7   1 6365.71 514.116  10
   0  -7   1 6543.59 642.145   5
   0  -7   0 554.891 191.623  10
   0  -7   0-96.7815 243.270   5
   0  -7   0 345.201 150.835  12
   0   7   0 346.120 160.198   1
   0   7   0 369.796 146.007   2
   0   7   1-27.2457 114.699   1
   0  -7  -1 258.229 187.929  10
   0  -7  -1 44.6523 140.907   5
   0  -7  -1-188.558 194.015  12
   0  -7  -1-94.7718 127.626   8
   0   7   1 5.11456 119.864   2
   0   7   2 12811.1 723.104   2
   0  -7  -2 13619.7 951.172   5
   0  -7  -2 13507.6 955.692  12
   0  -7  -2 13194.9 810.365  10
   0  -7  -2 12679.8 705.911   8
   0   7   2 13568.9 740.820   1
   0  -7  -3 9883.91 731.430  10
   0  -7  -3 10374.6 831.243   5
   0  -7  -3 9716.08 629.796   8
   0   7   3 9776.08 654.517   2
   0  -7  -3 9844.93 831.359  12
   0   7   3 10017.7 606.786   1
   0   7   4 7282.70 507.373   1
   0  -7  -4 6694.17 609.309  10
   0   7   4 6540.04 553.861   2
   0  -7  -4 5819.56 496.409   8
   0   7   4 8012.94 709.070   6
   0  -7  -4 7356.29 722.217  12
   0  -7  -4 6639.45 702.242   5
   0   7   5 10439.1 815.695   6
   0  -7  -5 10216.1 836.092  12
   0   7   5 9946.82 695.640   2
   0  -7  -5 10771.6 870.154   5
   0  -7  -5 9897.88 779.566  10
   0  -7  -5 10154.0 683.744   8
   0   7   5 10204.0 585.809   1
   0   7   6 19596.5 778.413   1
   0  -7  -6 20549.5 1251.52   5
   0  -7  -6 19371.7 945.637   8
   0  -7  -6 20447.6 1187.78  12
   0  -7  -6 20414.4 1126.60  10
   0   7   6 20414.2 1146.91   6
   0   7   6 19188.5 989.234   2
   0   7   7 4513.06 348.640   1
   0   7   7 4986.45 597.466   6
   0   7   7 4315.41 475.885   2
   0  -7  -7 4515.10 545.100  10
   0  -7  -7 4501.91 564.772  12
   0  -7  -7 4525.59 591.069   5
   0  -7  -7 4671.58 470.944   8
   0  -7  -8-31.5552 201.004  12
   0  -7  -8-58.2309 214.421   5
   0  -7  -8-37.4743 182.107  10
   0  -7  -8 107.085 106.429   8
   0   7   8 99.0074 145.977   6
   0   7   8 130.394 65.8156   1
   0   7   8 278.582 185.865   2
   0  -7  -9 12125.8 916.272  12
   0   7   9 13235.6 969.626   6
   0   7   9 12799.4 872.763   2
   0  -7  -9 12552.3 937.537  10
   0  -7  -9 12484.3 984.643   5
   0  -7  -9 11441.7 753.707   8
   0  -7 -10 3546.11 550.477   5
   0   7  10 3683.35 528.639   6
   0  -7 -10 3503.00 475.361   8
   0  -7 -10 3508.61 518.923  10
   0   7  10 4056.59 522.800   2
   0  -7 -11 208.808 153.396   8
   0   7  11-27.9175 145.242   6
   0   7  11-144.605 166.575   2
   0  -7 -11 288.455 204.789  10
   0  -7 -11-47.9751 175.087   5
   0  -7 -12 9372.42 891.360  10
   0  -7 -12 10093.9 919.909   5
   0   7  12 10879.6 867.523   2
   0  -7 -12 9246.26 737.182   8
   0   7  12 9451.01 870.093   6
   0   7  13 1116.57 338.411   6
   0   7  13 987.496 302.078   2
   0  -7 -13 1185.43 303.060   8
   0  -7 -13 1061.36 293.534  10
   0  -7 -14-53.5988 251.479  10
   0  -7 -14 285.385 161.067   8
   0   7  14 408.120 241.363   6
   0   7  14 226.287 212.894   2
   0  -7 -15 11162.0 1021.92  10
   0   7  15 11400.3 973.910   2
   0  -7 -15 10005.5 867.749   8
   0   7  15 9301.02 918.668   6
   0   7  16 1813.62 437.386   6
   0   7  16 2119.53 479.558   2
   0  -7 -16 2006.92 410.050   8
   0  -7 -16 1802.17 448.992  10
   0  -7 -17 3134.15 503.244   8
   0   7  17 3342.97 581.261   2
   0   7  17 2963.19 532.786   6
   0  -7 -18-113.787 176.207   8
   0   8 -22 823.433 335.042   4
   0   8 -21 6205.12 765.503   4
   0   8 -20 224.734 179.648   1
   0   8 -20 123.061 169.523   4
   0  -8  20-194.596 266.201  13
   0  -8  19 6.83467 190.535  13
   0   8 -19 78.6558 151.521   4
   0   8 -19 108.897 180.143   1
   0  -8  18 1392.65 353.781  13
   0   8 -18 1616.97 372.166   4
   0   8 -18 1712.76 419.706   1
   0   8 -17 3602.71 522.637   4
   0  -8  17 3747.71 421.735   9
   0   8 -17 4412.37 639.884   1
   0  -8  17 3218.05 513.081  13
   0  -8  16 28.3179 102.430   9
   0  -8  16-56.7215 225.114  13
   0   8 -16 10.3865 191.651   1
   0   8 -16 352.775 247.001   4
   0  -8  15 1305.30 257.269   9
   0   8 -15 1467.52 339.127   4
   0   8 -15 1624.65 396.527   1
   0  -8  15 901.105 267.464  13
   0  -8  14 1678.85 280.437   9
   0   8 -14 1480.28 349.705   1
   0  -8  14 2122.23 405.604  13
   0   8 -14 1906.45 355.419   4
   0  -8  14 2059.08 359.426  12
   0   8 -13 1254.90 310.604   1
   0  -8  13 1394.90 262.017   9
   0  -8  13 1130.24 294.261  12
   0  -8  13 1419.27 305.015  13
   0   8 -13 1316.93 293.539   4
   0   8 -12 7945.88 516.536   7
   0  -8  12 6093.95 636.328  13
   0   8 -12 6699.63 602.493   4
   0  -8  12 7502.55 750.175  12
   0  -8  12 7119.19 557.739   9
   0   8 -12 7878.04 793.784   1
   0  -8  11 16547.2 860.159   9
   0   8 -11 17843.9 969.841   4
   0   8 -11 18954.5 825.725   7
   0  -8  11 19456.5 1214.16  12
   0   8 -11 20123.7 1267.78   1
   0  -8  11 17739.4 1079.12  13
   0   8 -10-66.8899 142.272   4
   0  -8  10 368.075 245.218  13
   0  -8  10 28.8403 152.016  12
   0   8 -10 456.162 233.527   1
   0   8 -10 375.255 157.382   7
   0  -8  10 414.271 139.284   9
   0  -8   9 938.024 288.739  12
   0   8  -9 308.270 99.3678   4
   0   8  -9 1019.50 285.349   1
   0  -8   9 575.741 174.613   9
   0  -8   9 821.518 218.082  13
   0   8  -9 1091.24 228.794   7
   0  -8   9 1040.73 269.446   5
   0  -8   8 214.609 133.312  13
   0   8  -8 310.564 138.552   7
   0  -8   8 426.255 145.750   9
   0   8  -8 186.931 155.027   1
   0  -8   8 449.699 204.944   5
   0  -8   8 438.716 180.804  12
   0   8  -8-18.8352 165.382   4
   0   8  -7 76.8143 110.339   4
   0  -8   7 391.799 179.110  12
   0  -8   7 88.0713 131.766   5
   0   8  -7-115.113 180.581   1
   0  -8   7 155.060 143.694  13
   0  -8   7 226.614 129.372   9
   0   8  -7 155.169 113.980   7
   0   8  -6 617.531 193.723   4
   0  -8   6 1109.29 262.079   5
   0  -8   6 895.587 217.504   9
   0  -8   6 1006.59 287.005  12
   0  -8   6 958.527 253.459  13
   0   8  -6 828.301 228.295   1
   0   8  -6 803.676 175.759   7
   0   8  -5 2609.15 364.474   4
   0  -8   5 3390.52 524.534  12
   0  -8   5 3672.57 497.243   5
   0  -8   5 3103.46 383.010   9
   0   8  -5 3338.01 474.503   1
   0   8  -5 3380.85 415.355   7
   0  -8   4 3361.88 545.737  12
   0  -8   4 3365.55 475.854   5
   0   8  -4 3314.98 446.517   1
   0   8  -4 2277.76 338.319   4
   0  -8   3 15827.8 1047.70   5
   0   8  -3 13382.7 808.674   4
   0   8  -3 16731.7 999.169   1
   0  -8   3 15365.1 1107.38  12
   0  -8   2 3622.70 552.183  12
   0   8  -2 3707.42 425.698   4
   0   8  -2 4118.98 428.352   2
   0  -8   2 4014.92 565.126   5
   0   8  -2 4320.30 502.205   1
   0   8  -1-116.072 120.333   2
   0   8  -1 280.025 169.212   1
   0  -8   1-61.3824 143.821   5
   0   8  -1-155.933 170.385   4
   0  -8   1 123.879 178.166  12
   0   8   0 8231.43 648.557   1
   0  -8   0 8581.68 664.163  10
   0  -8   0 8602.90 843.145  12
   0  -8   0 8132.21 771.201   5
   0   8   0 7444.44 608.649   2
   0  -8  -1 29146.8 1530.15  12
   0   8   1 26613.7 1130.82   2
   0  -8  -1 26650.1 1433.64   5
   0  -8  -1 29628.5 1275.15  10
   0   8   1 29377.7 1198.05   1
   0  -8  -2 2421.59 448.824  12
   0   8   2 2438.25 390.323   2
   0   8   2 2646.05 365.105   1
   0  -8  -2 2686.78 369.251   8
   0  -8  -2 2680.86 404.431  10
   0  -8  -2 2712.70 487.290   5
   0  -8  -3 13069.3 1024.24  12
   0   8   3 12542.9 750.821   1
   0   8   3 12440.5 953.809   6
   0  -8  -3 11201.1 711.048   8
   0   8   3 11923.5 774.547   2
   0  -8  -3 12153.6 986.714   5
   0  -8  -3 12535.8 866.771  10
   0   8   4 1642.26 396.832   6
   0  -8  -4 1490.56 317.386   5
   0  -8  -4 1419.95 341.827  12
   0   8   4 1633.06 274.140   1
   0  -8  -4 1635.43 279.033   8
   0   8   4 1539.87 273.630   2
   0  -8  -4 1276.92 293.724  10
   0   8   5 1061.05 292.730   6
   0  -8  -5 1073.92 292.111  12
   0  -8  -5 662.976 203.244  10
   0   8   5 1036.79 217.305   1
   0  -8  -5 751.420 242.568   5
   0   8   5 393.451 134.609   2
   0  -8  -5 894.578 221.598   8
   0   8   6 226.951 150.197   2
   0  -8  -6 923.895 298.799  12
   0  -8  -6 748.677 200.565   8
   0  -8  -6 1211.32 355.041   5
   0   8   6 344.267 202.140   6
   0  -8  -6 689.878 226.014  10
   0  -8  -7 77.3710 226.395  10
   0  -8  -7 548.708 290.224   5
   0  -8  -7 148.782 181.252  12
   0   8   7 453.712 209.644   6
   0   8   7 263.276 153.151   2
   0  -8  -7 429.654 176.257   8
   0   8   8 53.6643 167.901   2
   0  -8  -8 121.169 195.056   5
   0  -8  -8 253.187 154.583  10
   0  -8  -8 197.035 121.603   8
   0  -8  -8 322.845 213.677  12
   0   8   8-100.999 195.364   6
   0   8   9 65.5390 141.069   2
   0  -8  -9 602.057 286.645   5
   0   8   9 710.571 284.831   6
   0  -8  -9 385.951 222.642  10
   0  -8  -9 416.104 168.982   8
   0  -8 -10 3625.22 461.917   8
   0  -8 -10 4430.52 646.739   5
   0   8  10 3347.07 540.553   6
   0   8  10 3443.01 498.316   2
   0  -8 -10 3115.80 533.741  10
   0  -8 -11 565.713 256.607  10
   0   8  11 817.849 310.105   2
   0  -8 -11 429.128 162.869   8
   0   8  11 545.915 247.452   6
   0  -8 -12 7117.56 838.811  10
   0  -8 -12 7224.88 701.028   8
   0   8  12 7858.34 805.534   2
   0   8  12 7386.55 825.236   6
   0  -8 -13 5400.25 722.187  10
   0   8  13 5337.12 681.123   2
   0   8  13 4935.91 678.584   6
   0   8  14 172.856 243.826   2
   0   9 -21 2057.71 483.820   4
   0   9 -20 5183.47 707.068   4
   0   9 -19 2483.77 481.180   4
   0   9 -18 1716.10 409.333   4
   0   9 -17 10408.5 898.647   4
   0   9 -16 8340.73 796.574   4
   0  -9  16 7538.91 813.374  13
   0   9 -16 8628.23 942.363   1
   0   9 -15-303.903 165.648   1
   0  -9  15 44.4387 182.604  13
   0  -9  15 125.296 145.918   9
   0   9 -15 220.292 229.311   4
   0  -9  14 414.342 217.790  13
   0   9 -14 747.291 248.035   4
   0   9 -14 608.434 311.672   1
   0  -9  14 586.041 185.199   9
   0   9 -13 1578.54 331.693   4
   0  -9  13 1575.73 357.851  13
   0  -9  13 1449.58 272.018   9
   0   9 -13 1442.07 388.706   1
   0   9 -12 1766.85 330.805   4
   0   9 -12 2056.93 455.052   1
   0  -9  12 1785.09 410.719  12
   0  -9  12 1784.14 387.522  13
   0  -9  12 1434.67 280.460   9
   0   9 -11 417.500 198.131   1
   0  -9  11 172.131 120.961   9
   0   9 -11 88.4731 106.396   4
   0  -9  11 409.301 243.193  13
   0  -9  11 141.388 192.808  12
   0  -9  10 1696.63 392.877  12
   0   9 -10 1665.84 373.109   1
   0   9 -10 1037.43 229.109   4
   0  -9  10 1358.16 315.455  13
   0  -9  10 1380.74 276.546   9
   0  -9   9 811.021 205.989   9
   0  -9   9 1211.92 384.018  12
   0   9  -9 570.265 191.398   4
   0   9  -9 642.697 137.375   7
   0  -9   9 1122.17 320.583  13
   0   9  -9 1210.42 347.353   1
   0   9  -8 32793.2 1629.04   1
   0  -9   8 30569.6 1642.14  12
   0   9  -8 25633.3 1169.52   4
   0  -9   8 25971.2 1364.37  13
   0  -9   8 27757.9 1207.49   9
   0   9  -8 29825.3 1261.02   7
   0  -9   7 402.813 271.330   9
   0   9  -7 52.0951 136.340   4
   0   9  -7 280.441 156.526   7
   0  -9   7 557.168 341.426  12
   0   9  -7 424.806 259.461   1
   0  -9   6 24150.4 1491.72  12
   0   9  -6 27057.2 1277.35   7
   0   9  -6 29827.1 1484.02   1
   0   9  -6 22756.0 1087.70   4
   0  -9   6 26824.0 1443.99   5
   0  -9   5 12602.2 991.862   5
   0   9  -5 12468.3 945.549   1
   0  -9   5 10997.0 1000.25  12
   0   9  -5 11561.5 863.648   7
   0   9  -5 9822.50 706.824   4
   0  -9   4 8726.23 851.559   5
   0   9  -4 9761.77 824.266   1
   0   9  -4 7627.97 627.292   4
   0   9  -4 8257.13 653.042   2
   0  -9   4 8111.43 861.074  12
   0  -9   3 13619.5 1063.37   5
   0   9  -3 14477.7 979.769   1
   0   9  -3 12260.1 803.714   4
   0  -9   3 12843.4 1088.93  12
   0   9  -3 12023.3 793.967   2
   0   9  -2 12141.2 793.861   2
   0   9  -2 10667.0 737.540   4
   0  -9   2 12644.1 1019.67   5
   0  -9   2 14008.4 1129.71  12
   0   9  -2 15101.6 966.382   1
   0  -9   1 183.489 191.502  12
   0   9  -1-123.402 154.151   1
   0  -9   1-62.2852 179.003   5
   0   9  -1 115.827 115.560   2
   0   9   0 2156.72 352.134   2
   0  -9   0 2233.58 443.765   5
   0   9   0 1209.51 234.727   4
   0   9   0 2725.71 491.229   6
   0  -9   0 3036.00 545.740  12
   0   9   0 2142.69 342.735   1
   0  -9  -1 1718.54 415.108  12
   0  -9  -1 1188.97 326.731   5
   0   9   1 1122.36 247.373   1
   0   9   1 1247.23 310.900   6
   0   9   1 1110.11 251.982   2
   0   9   2 1041.25 338.445   6
   0   9   2 973.815 248.774   2
   0   9   2 581.571 174.300   1
   0  -9  -2 1113.49 354.838  12
   0  -9  -2 873.526 289.056   5
   0   9   3-150.519 177.359   2
   0  -9  -3-17.8595 113.615   8
   0  -9  -3 123.815 131.845  10
   0  -9  -3-295.863 266.522  12
   0   9   3-20.6967 108.305   1
   0   9   3 259.096 214.291   6
   0  -9  -3-49.3845 229.477   5
   0   9   4 5647.39 598.607   2
   0  -9  -4 6374.62 685.044  10
   0  -9  -4 6085.81 760.487   5
   0  -9  -4 4881.59 499.602   8
   0  -9  -4 5650.02 760.806  12
   0   9   4 5413.65 692.410   6
   0  -9  -5 792.991 324.411   5
   0  -9  -5 591.482 287.389  10
   0   9   5 627.078 318.709   6
   0   9   5 626.422 284.936   2
   0  -9  -5 911.525 341.581  12
   0   9   6 22159.3 1410.69   6
   0  -9  -6 22960.7 1366.38  10
   0  -9  -6 24189.4 1562.08   5
   0   9   6 22357.2 1229.33   2
   0   9   7 4930.80 628.518   2
   0   9   7 5105.93 692.094   6
   0  -9  -7 5371.28 684.541  10
   0  -9  -8-131.612 191.528  10
   0   9   8 342.750 258.755   2
   0   9   8-82.4755 195.737   6
   0   9   9 14982.5 1194.65   6
   0  -9  -9 14518.2 1192.84  10
   0   9   9 14121.5 1048.03   2
   0   9  10 5418.90 682.699   2
   0  -9 -10 5948.39 793.890  10
   0   9  11 446.467 291.422   2
   0  10 -16 486.357 244.324   4
   0  10 -15 356.688 222.958   4
   0  10 -14 7941.25 762.101   4
   0  10 -13 703.057 249.696   4
   0 -10  13 459.089 199.064   9
   0  10 -12 2241.01 405.267   4
   0  10 -12 2889.99 569.527   1
   0 -10  12 2012.24 369.131   9
   0 -10  11 9447.76 758.550   9
   0 -10  11 8739.97 842.672  13
   0  10 -11 8903.20 748.118   4
   0  10 -11 10954.6 1035.10   1
   0 -10  10 1688.85 394.368  13
   0  10 -10 1978.73 456.763   1
   0 -10  10 1417.77 306.871   9
   0  10 -10 1350.24 291.963   4
   0  10  -9 6756.47 797.662   1
   0  10  -9 5319.61 572.076   4
   0 -10   9 6688.14 819.781  12
   0 -10   8 5782.38 792.690  12
   0  10  -8 4846.66 543.652   4
   0 -10   7 367.128 283.112  12
   0  10  -7 270.666 181.583   7
   0  10  -7 113.477 109.498   4
   0  10  -7 626.205 274.119   1
   0  10  -6 2840.68 460.142   7
   0  10  -6 3194.40 507.489   1
   0  10  -6 2632.44 386.646   2
   0 -10   6 2923.05 555.377  12
   0  10  -6 2359.46 389.439   4
   0 -10   5 190.595 161.044  12
   0  10  -5 234.341 150.955   1
   0  10  -5 39.1414 143.403   2
   0  10  -5 123.797 99.4160   4
   0  10  -5-19.3454 114.133   7
   0  10  -4-168.229 161.838   4
   0  10  -4-161.734 219.991   6
   0  10  -4 96.6631 177.138   1
   0 -10   4 198.441 175.918  12
   0  10  -4 205.347 174.834   7
   0  10  -4 0.87412 150.985   2
   0  10  -3 113.434 147.652   7
   0  10  -3 83.7582 150.644   1
   0  10  -3 298.188 153.731   4
   0  10  -3 24.3188 177.254   6
   0  10  -3-243.308 206.694   2
   0 -10   3-108.432 230.151  12
   0  10  -2 1053.78 338.366   6
   0  10  -2 1140.44 296.770   1
   0 -10   2 1333.45 387.316  12
   0  10  -2 540.182 182.212   2
   0 -10   1 1412.97 402.570  12
   0  10  -1 1144.68 330.201   6
   0  10  -1 1197.90 295.192   1
   0  10  -1 1068.55 271.642   2
   0 -10   0 3660.73 641.571  12
   0  10   0 4274.80 663.015   6
   0  10   0 3904.77 509.351   1
   0  10   0 3602.85 484.112   2
   0 -10  -1 10769.2 1087.48  12
   0  10   1 9192.71 770.901   2
   0  10   1 10649.7 1000.33   6
   0  10   2 744.194 348.053   6
   0  10   2 205.792 183.952   2
   0  10   3 11070.0 879.463   2
   0  10   3 11796.8 1074.74   6
   0  10   4 10269.3 1017.75   6
   0  10   4 10111.3 844.420   2
   0  10   5 937.186 346.241   2
   0  10   6 12224.6 978.015   2
   0  10   7 5567.56 708.156   2
   0  11  -9 469.142 259.458   6
   0  11  -8 6381.67 770.675   6
   0  11  -8 6087.82 756.632   1
   0  11  -7 495.117 228.021   6
   0  11  -7 78.1440 145.619   1
   0  11  -6 5718.27 725.946   6
   0  11  -6 5960.08 721.110   1
   0  11  -5 4535.28 668.540   6
   0  11  -5 4326.30 601.320   1
   0  11  -4 3748.12 625.807   6
   0  11  -4 2809.77 487.696   1
   0  11  -3 4572.96 696.879   6
   0  11  -3 4624.63 619.050   1
   0  11  -3 4124.75 532.360   2
   0  11  -3 5433.26 688.897   7
   0  11  -2 1383.33 342.296   7
   0  11  -2 880.156 244.206   2
   0  11  -1 1126.69 293.436   2
   0  11   0 2703.12 478.450   2
   0  11   1 2857.42 473.408   2
   0  11   2-31.9776 175.498   2
  -1  11   5 2712.24 480.360   2
  -1  11   4 1135.23 325.357   2
  -1  11   0 13121.5 1119.88   7
  -1  11  -1 257.614 231.331   7
  -1  11  -1-158.983 262.353   6
  -1  11  -2 4137.74 616.554   7
  -1  11  -2 4486.30 692.002   6
  -1  11  -3 9200.04 898.519   7
  -1  11  -3 10445.0 924.785   1
  -1  11  -3 8970.30 965.367   6
  -1  11  -4 1983.36 432.979   1
  -1  11  -4 1737.50 409.406   7
  -1  11  -4 1342.02 393.595   6
  -1  11  -5 2532.70 504.492   6
  -1  11  -5 2800.46 482.241   7
  -1  11  -5 3277.97 569.050   1
  -1  11  -6 1728.86 416.698   6
  -1  11  -6 2270.86 462.991   1
  -1  11  -7 1532.80 412.568   6
  -1  11  -7 2384.73 510.361   1
  -1  11  -8-174.199 175.378   1
  -1  10   9 1588.96 391.197   2
  -1  10   8 432.038 261.341   2
  -1  10   7 2382.86 449.037   2
  -1  10   6 15731.0 1078.32   2
  -1  10   5 1425.64 372.842   2
  -1  10   5 1467.94 427.988   6
  -1  10   4 1932.25 415.320   2
  -1  10   4 1710.07 475.923   6
  -1  10   3 17114.3 1311.29   6
  -1  10   3 16582.7 1051.21   2
  -1  10   2 8594.61 919.574   6
  -1  10   2 7500.96 704.530   2
  -1  10   1 7011.24 820.233   6
  -1  10   1 5681.34 653.668   4
  -1  10   1 6101.95 619.747   2
  -1  10   0 5312.45 582.335   1
  -1  10   0 4732.14 543.264   2
  -1  10   0 4579.14 593.435   4
  -1  10   0 5146.20 707.617   6
  -1  10   0 4939.33 644.275   7
  -1  10  -1 48.0188 133.428   2
  -1  10  -1-233.532 231.571   7
  -1  10  -1 48.3791 128.879   1
  -1  10  -1-55.1105 183.853   6
  -1  10  -1-22.2746 152.222   4
  -1  10  -2 1241.12 283.297   2
  -1  10  -2 834.867 222.810   4
  -1  10  -2 1322.43 361.877   6
  -1  10  -2 1202.15 310.668   1
  -1  10  -2 1053.91 288.855   7
  -1  10  -3 254.841 131.030   7
  -1  10  -3 226.339 164.840   2
  -1  10  -3 217.730 166.805   4
  -1  10  -3 272.269 195.807   1
  -1  10  -3 2.96215 175.284   6
  -1  10  -4 650.804 261.119   1
  -1  10  -4 428.787 170.041   2
  -1  10  -4 370.690 177.620   4
  -1  10  -4 506.161 207.017   7
  -1  10  -4 303.698 147.719   6
  -1  10  -5 2284.71 390.211   4
  -1  10  -5 2617.30 440.401   7
  -1  10  -5 2754.25 471.298   1
  -1  10  -5 2824.79 509.328   6
  -1  10  -6-191.270 192.675   6
  -1  10  -6 213.034 169.419   4
  -1  10  -6 138.765 134.096   1
  -1  10  -6 58.8635 131.934   7
  -1  10  -7 2445.30 395.556   7
  -1  10  -7 2590.42 483.079   1
  -1  10  -7 1971.67 424.069   6
  -1  10  -7 2027.07 383.501   4
  -1  10  -8 1970.05 419.300   1
  -1  10  -8 1285.75 320.353   4
  -1  10  -8 1702.68 351.092   6
  -1  10  -8 1832.26 332.460   7
  -1  10  -9 7019.46 731.199   6
  -1  10  -9 7976.21 862.090   1
  -1  10  -9 6648.64 685.049   4
  -1  10 -10 371.380 179.183   4
  -1  10 -10 536.784 246.941   1
   1 -10  10 747.844 298.080  13
  -1  10 -11 3296.27 582.894   1
  -1  10 -11 2598.22 447.119   4
   1 -10  11 2346.63 489.206  13
  -1  10 -12 10589.7 895.603   4
  -1  10 -12 13485.4 1193.11   1
   1 -10  12 10762.7 934.414  13
  -1  10 -13 172.018 170.094   4
  -1  10 -14 2309.64 458.481   4
  -1  10 -15 4427.46 613.411   4
  -1  10 -16 1167.69 338.001   4
  -1  10 -17 439.200 271.988   4
  -1   9  12 3896.01 594.302   2
   1  -9 -11 3046.28 464.513   8
  -1   9  11 3125.97 531.513   2
   1  -9 -10 2014.84 372.515   8
  -1   9  10 2012.13 489.419   6
  -1   9  10 1932.88 413.943   2
  -1   9   9 8377.03 916.558   6
   1  -9  -9 8535.62 757.180   8
  -1   9   9 8774.17 807.125   2
  -1   9   8 688.512 244.821   2
   1  -9  -8 1194.93 281.477   8
  -1   9   8 862.145 291.597   6
  -1   9   7 1921.37 401.243   6
  -1   9   7 2182.02 400.586   2
   1  -9  -7 1686.91 348.018   8
  -1   9   6 7521.69 693.811   2
   1  -9  -6 7159.63 659.955   8
  -1   9   6 7318.51 813.583   6
  -1   9   5 1568.32 316.390   2
   1  -9  -5 1946.67 349.156   8
  -1   9   5 1592.75 396.393   6
  -1   9   4 586.188 250.184   6
   1  -9  -4 578.235 191.651   8
  -1   9   4 620.481 231.941   2
  -1   9   3 2500.45 474.208   6
  -1   9   3 2078.15 368.142   2
  -1   9   3 2610.56 367.336   1
   1  -9  -3 2602.26 397.137   8
   1  -9  -2 532.310 207.647   8
  -1   9   2 32.9635 180.927   6
  -1   9   2-45.6717 159.442   2
  -1   9   2 400.563 149.358   1
  -1   9   1 2839.20 368.938   2
  -1   9   1 3340.07 521.540   6
  -1   9   1 3459.48 431.673   1
  -1   9   0 239.805 125.809   1
  -1   9   0 49.3354 157.786   2
  -1   9   0 385.738 190.035   6
  -1   9  -1 214.539 156.428   1
  -1   9  -1-5.89184 148.431   4
  -1   9  -1 150.822 147.845   2
  -1   9  -1 111.467 164.484   6
  -1   9  -2 11220.1 849.795   1
  -1   9  -2 11002.9 877.708   7
  -1   9  -2 9819.07 785.557   4
  -1   9  -2 9351.74 671.227   2
  -1   9  -2 11421.1 943.225   6
  -1   9  -3 9366.19 802.620   7
  -1   9  -3 8617.91 796.814   6
  -1   9  -3 8339.19 613.355   2
  -1   9  -3 9416.47 780.500   1
  -1   9  -3 7939.89 700.619   4
  -1   9  -4 1232.23 345.321   6
  -1   9  -4 1674.19 356.919   1
  -1   9  -4 1322.72 321.119   7
  -1   9  -4 862.582 197.682   2
  -1   9  -4 898.179 247.303   4
  -1   9  -5 3562.43 389.556   2
  -1   9  -5 3115.10 445.047   4
  -1   9  -5 4530.69 579.255   6
  -1   9  -5 3758.45 489.879   7
  -1   9  -5 4762.30 592.309   1
  -1   9  -6 9130.33 811.486   6
  -1   9  -6 8974.38 813.773   1
  -1   9  -6 8051.23 588.317   2
  -1   9  -6 7691.13 688.727   4
  -1   9  -6 8853.86 730.232   7
  -1   9  -7 2031.61 394.047   6
  -1   9  -7 1520.68 295.567   1
  -1   9  -7 1635.65 324.860   4
  -1   9  -7 1749.18 298.436   7
  -1   9  -8 1226.00 297.642   4
  -1   9  -8 1018.11 229.348   7
  -1   9  -8 1069.09 280.435   1
   1  -9   8 1017.99 299.426  13
  -1   9  -8 1016.87 292.818   6
   1  -9   9 4980.35 585.319  13
  -1   9  -9 6884.82 750.252   1
  -1   9  -9 5367.33 589.859   4
  -1   9  -9 6311.17 629.699   6
  -1   9  -9 5911.12 557.424   7
   1  -9  10 116.790 165.106  13
  -1   9 -10-7.65416 168.584   1
  -1   9 -10-56.3639 107.256   7
  -1   9 -10-113.029 157.783   6
  -1   9 -10-108.058 202.115   4
   1  -9  11 1114.61 238.465   9
  -1   9 -11 1192.49 281.352   4
   1  -9  11 1297.94 316.977  13
  -1   9 -11 1576.58 388.409   1
  -1   9 -11 874.168 216.392   6
  -1   9 -12 1922.71 442.452   1
   1  -9  12 1931.93 389.335  13
   1  -9  12 2061.18 311.930   9
  -1   9 -12 1383.00 317.205   4
  -1   9 -13 2003.24 414.196   1
   1  -9  13 1799.73 399.607  13
  -1   9 -13 1810.39 358.647   4
   1  -9  14 918.193 253.804  13
  -1   9 -14 1610.78 397.334   1
  -1   9 -14 932.240 280.251   4
   1  -9  15 54.0122 144.986  13
  -1   9 -15 71.8152 209.112   4
  -1   9 -15-173.370 300.378   1
   1  -9  16 2801.82 490.671  13
  -1   9 -16 3196.62 587.042   1
  -1   9 -16 2775.62 495.822   4
   1  -9  17 7423.26 826.288  13
  -1   9 -17 9506.11 882.500   4
  -1   9 -18 551.740 312.844   4
  -1   9 -19 388.073 251.835   4
   1  -8 -17 1355.20 369.701   8
   1  -8 -16 4629.85 646.872   8
  -1   8  15 11388.7 1007.89   2
   1  -8 -15 10830.3 956.792   8
  -1   8  14 701.249 287.252   6
  -1   8  14 1315.06 338.626   2
   1  -8 -14 1744.61 381.140   8
  -1   8  13 1406.86 401.793   6
  -1   8  13 903.782 270.949   2
   1  -8 -13 959.428 307.306   8
  -1   8  12 11828.8 1052.63   6
   1  -8 -12 11727.1 913.142   8
  -1   8  12 12033.7 952.801   2
  -1   8  11 9568.95 822.719   2
  -1   8  11 8505.08 880.540   6
   1  -8 -11 8999.64 790.447   8
  -1   8  10 223.778 165.003   2
   1  -8 -10 82.0444 138.919   8
  -1   8  10-119.590 174.933   6
  -1   8   9-240.296 258.135   6
  -1   8   9-120.100 155.549   2
   1  -8  -9 101.637 122.823   8
  -1   8   8 1979.10 434.321   6
   1  -8  -8 1955.79 355.346   8
  -1   8   8 1601.18 297.266   2
   1  -8  -7 3003.17 416.144   8
  -1   8   7 2577.11 400.947   2
  -1   8   7 3320.73 540.856   6
  -1   8   6 1121.49 260.737   2
   1  -8  -6 1147.54 255.410   8
  -1   8   6 968.887 321.940   6
  -1   8   5 101.278 124.302   2
   1  -8  -5 371.117 144.726   8
  -1   8   5 333.740 193.420   6
  -1   8   5 499.767 155.459   1
   1  -8  -4 335.496 139.681   8
  -1   8   4 425.022 145.263   1
  -1   8   4 559.809 249.299   6
  -1   8   4-12.7409 182.959   2
  -1   8   3 1755.51 306.557   1
   1  -8  -3 1835.64 311.691   8
  -1   8   3 1241.45 234.401   2
  -1   8   3 1689.08 379.979   6
  -1   8   2 127.565 211.915   6
   1  -8  -2 77.0381 131.959   8
  -1   8   2 286.745 161.327   1
  -1   8   2 166.271 144.674   2
   1  -8  -1 11758.0 771.630   8
  -1   8   1 13291.1 821.173   1
  -1   8   1 11269.8 702.124   2
  -1   8   1 12142.8 928.975   6
  -1   8   0-76.5232 143.528   1
  -1   8   0-90.3257 167.082   6
  -1   8   0-38.8058 105.313   2
  -1   8  -1 4503.11 431.891   2
  -1   8  -1 5665.42 542.161   1
  -1   8  -1 5650.52 615.926   6
  -1   8  -2 1003.55 207.443   2
  -1   8  -2 1146.23 254.156   1
  -1   8  -2 1005.70 239.682   7
  -1   8  -2 944.901 222.845   4
  -1   8  -2 1197.84 328.530   6
  -1   8  -3 13417.2 896.882   7
  -1   8  -3 13060.4 897.491   6
  -1   8  -3 11749.8 801.165   4
  -1   8  -3 13838.6 882.724   1
  -1   8  -3 11112.0 648.452   2
  -1   8  -4 5280.65 439.863   2
  -1   8  -4 6678.05 644.279   6
  -1   8  -4 6076.02 596.030   7
  -1   8  -4 4842.55 522.092   4
  -1   8  -4 5941.43 586.853   1
  -1   8  -5 457.053 184.871   1
  -1   8  -5 200.915 119.720   4
  -1   8  -5 409.967 165.818   7
  -1   8  -5 552.730 228.887   6
  -1   8  -6 12643.3 822.203   7
  -1   8  -6 13786.0 940.256   1
  -1   8  -6 11760.8 816.848   6
  -1   8  -6 10713.1 769.318   4
   1  -8   6 11687.3 838.647  13
   1  -8   7 18781.8 1045.37  13
  -1   8  -7 24630.4 1292.75   1
  -1   8  -7 21712.9 1097.49   6
  -1   8  -7 20705.3 1068.68   4
  -1   8  -7 23459.5 1085.14   7
  -1   8  -8 3331.42 410.095   7
   1  -8   8 2347.51 384.217  13
  -1   8  -8 3009.60 416.559   4
  -1   8  -8 3107.11 498.454   1
   1  -8   8 2860.96 339.593   9
   1  -8   9 610.806 180.700   9
   1  -8   9 226.796 123.749  13
  -1   8  -9 318.852 156.925   1
  -1   8  -9 576.844 192.158   7
  -1   8 -10 2235.97 398.011   1
   1  -8  10 2548.18 397.774  13
  -1   8 -10 2807.47 351.469   7
   1  -8  10 2323.57 296.280   9
  -1   8 -10 1921.40 323.620   4
   1  -8  11 1702.18 332.883  13
   1  -8  11 2278.54 301.107   9
  -1   8 -11 2368.23 316.399   7
  -1   8 -11 1138.08 244.108   1
  -1   8 -11 1915.86 341.493   4
   1  -8  12 7027.41 684.098  13
   1  -8  12 6987.34 522.460   9
  -1   8 -12 6858.59 738.574   1
  -1   8 -12 7424.34 546.655   7
  -1   8 -12 7427.07 663.963   4
  -1   8 -13 128.001 113.483   7
   1  -8  13 85.7908 140.874  13
   1  -8  13 142.043 97.4808   9
  -1   8 -13 29.8687 203.274   1
  -1   8 -13 125.665 141.423   4
  -1   8 -14 1430.64 329.121   4
  -1   8 -14 576.608 228.045   1
   1  -8  14 1174.03 297.583  13
   1  -8  14 989.554 185.397   9
   1  -8  15 3090.50 478.722  13
  -1   8 -15 3914.16 512.265   4
  -1   8 -15 3441.77 549.188   1
  -1   8 -16 7023.91 805.245   1
  -1   8 -16 6206.89 663.960   4
   1  -8  16 5581.79 640.135  13
  -1   8 -17 1237.51 324.794   1
   1  -8  17 1906.98 376.626  13
  -1   8 -17 1873.96 399.413   4
  -1   8 -18 4786.48 674.287   1
   1  -8  18 3417.54 543.780  13
  -1   8 -18 4061.19 590.809   4
  -1   8 -19 4417.10 607.641   4
   1  -8  19 3800.85 582.102  13
  -1   8 -19 4122.45 691.647   1
   1  -8  20-7.60804 148.616  13
  -1   8 -20 219.254 226.329   4
  -1   8 -21 1800.70 412.554   4
   1  -7 -20 3417.65 571.118   8
   1  -7 -19 1935.55 438.567   8
   1  -7 -18 1962.31 421.847   8
  -1   7  17 2448.81 475.165   2
   1  -7 -17 1740.26 440.806  10
   1  -7 -17 2332.34 431.123   8
  -1   7  17 2281.02 461.468   6
   1  -7 -16 2442.02 436.075   8
  -1   7  16 1947.79 428.517   2
  -1   7  16 2181.80 445.668   6
   1  -7 -16 2407.82 488.216  10
   1  -7 -15 3822.93 609.628  10
   1  -7 -15 3416.91 492.550   8
  -1   7  15 3904.19 563.017   2
  -1   7  15 3181.65 571.542   6
   1  -7 -14 3893.54 514.269   8
   1  -7 -14 3231.58 557.898  10
  -1   7  14 3258.51 525.569   2
  -1   7  14 3137.42 525.427   6
  -1   7  13 2940.08 487.683   2
   1  -7 -13 2826.03 512.038  10
   1  -7 -13 3226.54 522.369   8
  -1   7  13 3506.36 534.797   6
  -1   7  12 161.764 201.852   6
   1  -7 -12 444.079 176.158   8
   1  -7 -12 58.3337 184.623  10
  -1   7  12 464.653 250.350   2
   1  -7 -11-172.934 233.861  10
  -1   7  11 157.164 203.755   6
   1  -7 -11 160.822 124.879   8
  -1   7  11 140.407 149.342   2
   1  -7 -10 7100.65 735.503  10
   1  -7 -10 6882.92 644.466   8
  -1   7  10 7232.63 735.539   6
  -1   7  10 7278.25 663.405   2
  -1   7   9 284.648 188.416   2
   1  -7  -9 715.939 208.355   8
   1  -7  -9 645.778 229.269  10
  -1   7   9 646.308 261.830   6
   1  -7  -8 1559.64 372.504  10
   1  -7  -8 1293.58 279.529   8
  -1   7   8 1554.05 317.281   2
  -1   7   8 1260.36 163.993   1
  -1   7   8 1096.00 297.000   6
   1  -7  -7 12454.0 884.784  10
  -1   7   7 13336.7 584.278   1
  -1   7   7 14692.0 996.297   6
   1  -7  -7 13364.0 837.386   8
  -1   7   7 12424.6 789.727   2
  -1   7   6 554.361 134.552   1
   1  -7  -6 1143.15 241.345   8
  -1   7   6 780.466 196.448   2
  -1   7   6 777.098 264.963   6
   1  -7  -6 912.396 236.986  10
   1  -7  -5 385.375 138.435   8
  -1   7   5 239.585 102.680   1
  -1   7   5 106.684 73.0690   3
  -1   7   5 267.649 141.473   2
  -1   7   5 162.869 146.426   6
  -1   7   4 2520.19 303.901   1
  -1   7   4 2309.99 336.004   2
   1  -7  -4 2640.76 355.091   8
  -1   7   4 1945.77 264.562   3
  -1   7   4 2663.66 410.179   6
  -1   7   3 12486.2 703.294   1
  -1   7   3 11080.3 666.809   2
   1  -7  -3 12686.9 761.333   8
  -1   7   3 13421.2 901.832   6
  -1   7   2 3839.31 407.296   1
  -1   7   2 4387.14 520.686   6
  -1   7   2 3553.43 379.063   2
   1  -7  -2 4738.97 462.088   8
  -1   7   1 344.690 143.621   1
  -1   7   1 257.266 178.197   6
   1  -7  -1 228.143 191.019  12
   1  -7  -1 208.580 133.314   8
  -1   7   1 127.204 115.318   2
   1  -7   0 48.8148 95.7300   8
  -1   7   0-112.381 138.555   2
   1  -7   0-35.7264 194.321  12
  -1   7   0 41.9172 142.858   6
  -1   7   0 30.0968 126.585   1
   1  -7   1 12152.5 915.359  12
  -1   7  -1 13617.4 784.702   1
  -1   7  -1 11959.9 638.117   2
  -1   7  -1 13730.9 860.780   6
  -1   7  -2 23367.2 1109.26   6
  -1   7  -2 23338.6 1068.43   1
   1  -7   2 19614.7 1197.80  12
  -1   7  -2 20527.8 826.803   2
   1  -7   3 731.192 213.743  12
  -1   7  -3 574.850 138.511   2
  -1   7  -3 703.313 231.471   6
  -1   7  -3 623.181 159.769   1
  -1   7  -3 836.527 233.282   7
  -1   7  -3 585.053 190.979   4
   1  -7   4 1113.69 255.197  13
  -1   7  -4 1111.27 197.694  10
   1  -7   4 1119.57 256.908  12
  -1   7  -4 1090.62 214.504   1
  -1   7  -4 1018.99 214.080   4
  -1   7  -4 1417.01 277.888   7
  -1   7  -5 4388.44 446.968   7
  -1   7  -5 3665.49 418.294   4
   1  -7   5 4090.70 449.011  13
   1  -7   5 3591.86 478.993  12
  -1   7  -5 3874.98 360.443  10
  -1   7  -5 3607.51 434.329   1
  -1   7  -6 1149.23 226.128   7
  -1   7  -6 460.063 198.664   1
   1  -7   6 1067.03 227.201  13
   1  -7   6 841.310 190.763   9
  -1   7  -6 1180.16 196.251  10
  -1   7  -6 914.162 211.640   4
  -1   7  -7 1688.23 314.414   4
   1  -7   7 1267.61 259.098  13
   1  -7   7 1446.62 221.278   9
  -1   7  -7 1407.30 231.139   7
  -1   7  -7 917.495 169.203   1
  -1   7  -7 1499.11 201.765  10
  -1   7  -8 2833.07 390.310   1
  -1   7  -8 3324.88 401.373   4
   1  -7   8 3307.28 408.224  13
  -1   7  -8 3807.58 393.836   7
  -1   7  -8 3741.04 291.120  10
   1  -7   8 3329.96 330.404   9
  -1   7  -9 1163.91 210.787   7
  -1   7  -9 459.993 115.479   4
   1  -7   9 1177.74 284.026  13
  -1   7  -9 702.610 230.207   1
   1  -7   9 1053.33 190.742   9
  -1   7 -10 6523.76 495.423   7
   1  -7  10 5324.00 418.375   9
  -1   7 -10 6665.26 673.899   1
  -1   7 -10 5308.63 515.192   4
   1  -7  10 5673.53 555.080  13
  -1   7 -11 349.267 237.062   1
  -1   7 -11-6.95948 94.4263   7
   1  -7  11 376.961 265.982  13
  -1   7 -11 57.0512 117.199   4
   1  -7  11 108.769 107.226   9
  -1   7 -12 20338.9 853.691   7
   1  -7  12 18283.4 1024.13  13
  -1   7 -12 19530.2 1020.49   4
   1  -7  12 18215.4 785.507   9
   1  -7  13 2148.75 356.632  13
  -1   7 -13 1725.54 378.699   1
  -1   7 -13 2234.92 268.284   7
   1  -7  13 2020.85 260.091   9
  -1   7 -13 1981.28 345.104   4
  -1   7 -14 3431.16 322.753   7
   1  -7  14 3547.91 346.020   9
  -1   7 -14 4173.34 489.682   4
   1  -7  14 3606.14 487.463  13
  -1   7 -15 1749.49 347.098   4
   1  -7  15 1186.87 296.405  13
  -1   7 -15 803.171 239.836   1
   1  -7  15 1215.41 216.771   9
  -1   7 -15 999.947 175.594   7
   1  -7  16 9087.02 804.279  13
  -1   7 -16 10638.9 838.933   4
   1  -7  16 9587.77 586.062   9
   1  -7  17 100.995 142.637  13
  -1   7 -17 12.9090 178.041   1
  -1   7 -18 320.727 156.242   1
   1  -7  18 146.735 177.648  13
   1  -7  19 489.983 200.592  13
  -1   7 -19 705.920 269.788   4
  -1   7 -19 765.146 275.966   1
  -1   7 -20 112.451 171.446   4
   1  -7  20 8.87792 218.831  13
  -1   7 -20-415.230 352.889   1
  -1   7 -21 2391.82 435.518   1
   1  -7  21 2620.33 494.720  13
  -1   7 -21 2536.84 494.263   4
   1  -7  22 2424.33 489.716  13
  -1   7 -22 2634.87 515.762   1
  -1   7 -22 3500.44 585.587   4
  -1   7 -23 363.896 261.827   4
   1  -6 -21 1005.33 340.807   8
  -1   6  21 762.502 308.790   6
  -1   6  20 1858.78 414.041   6
   1  -6 -20 2165.14 449.593   8
  -1   6  19 508.868 192.729   6
  -1   6  19 970.584 300.133   2
   1  -6 -19 676.545 234.529  10
   1  -6 -19 845.486 274.428   8
   1  -6 -18 152.766 194.495  10
  -1   6  18 150.609 185.435   2
   1  -6 -18 304.008 227.033   8
  -1   6  18 474.089 242.593   6
  -1   6  17 14932.5 1089.25   2
   1  -6 -17 13127.9 1121.62  10
   1  -6 -17 15175.2 1101.08   8
  -1   6  17 13394.8 1032.09   6
  -1   6  16 16298.3 1144.35   6
   1  -6 -16 17995.5 1127.73   8
   1  -6 -16 15753.8 1186.79  10
  -1   6  16 19511.7 1220.69   2
  -1   6  15-149.488 184.232   2
   1  -6 -15-233.432 228.797  10
   1  -6 -15 78.6654 173.585   8
  -1   6  15-18.8681 182.309   6
   1  -6 -14 154.255 132.469   8
   1  -6 -14 129.813 174.533  10
  -1   6  14 263.838 177.754   6
  -1   6  14 217.001 185.498   2
  -1   6  13 10327.2 860.483   6
   1  -6 -13 10343.8 823.812   8
   1  -6 -13 8807.08 839.309  10
  -1   6  13 10755.1 822.611   2
  -1   6  12 7341.96 715.419   6
   1  -6 -12 6406.78 693.755  10
  -1   6  12 7320.87 668.433   2
   1  -6 -12 6818.50 619.301   8
  -1   6  11 42465.6 1569.01   2
   1  -6 -11 39683.4 1497.50   8
  -1   6  11 42802.5 1681.91   6
  -1   6  10 6441.24 668.301   6
   1  -6 -10 5423.66 605.341  10
   1  -6 -10 5732.92 577.464   8
  -1   6  10 6255.06 585.968   2
  -1   6   9 70.9068 37.0133   3
   1  -6  -9 219.932 207.897  10
  -1   6   9 37.2483 175.232   6
  -1   6   9 193.248 50.8485   1
  -1   6   9 143.055 164.599   2
   1  -6  -9 155.529 151.929   8
   1  -6  -8 36483.8 1343.47   8
  -1   6   8 38120.2 1335.62   2
   1  -6  -8 34707.8 1451.80  10
  -1   6   8 32479.1 760.176   1
  -1   6   8 37199.8 1515.00   6
  -1   6   8 33747.3 781.935   3
  -1   6   7 25.6789 134.052   6
   1  -6  -7 78.3926 116.206   8
   1  -6  -7-131.545 181.696  10
  -1   6   7 76.8333 66.2204   3
  -1   6   7 82.3810 66.5440   1
  -1   6   7-53.8099 132.071   2
  -1   6   6 18591.9 666.177   1
  -1   6   6 18555.5 877.095   2
   1  -6  -6 18239.7 900.777   8
  -1   6   6 20024.4 1080.90   6
  -1   6   6 18151.0 669.474   3
   1  -6  -6 17692.2 959.159  10
   1  -6  -5 9312.38 631.909   8
  -1   6   5 8966.33 721.152   6
  -1   6   5 7703.22 460.083   1
  -1   6   5 7524.44 562.256   2
   1  -6  -5 7609.84 622.658  10
  -1   6   5 7670.55 458.279   3
   1  -6  -4 7628.33 611.908  10
  -1   6   4 8022.64 536.459   2
  -1   6   4 7888.45 658.381   6
  -1   6   4 7521.72 479.670   1
  -1   6   4 8286.97 494.553   3
   1  -6  -4 7554.37 566.369   8
   1  -6  -3 992.568 224.389   8
  -1   6   3 1400.22 210.109   3
  -1   6   3 1154.35 220.574   2
  -1   6   3 1526.50 326.669   6
   1  -6  -3 918.424 285.732  12
  -1   6   3 1067.35 200.923   1
  -1   6   2 35305.9 1069.68   2
   1  -6  -2 35851.1 1440.86  12
  -1   6   2 37770.8 1145.25   1
  -1   6   2 32884.1 1077.20   3
  -1   6   2 38857.8 1388.43   6
   1  -6  -2 33665.2 1367.04   5
   1  -6  -2 38181.8 1247.81   8
  -1   6   1 3435.77 330.931   2
   1  -6  -1 3721.12 476.202  12
  -1   6   1 4103.47 450.544   6
   1  -6  -1 2854.96 392.563   5
  -1   6   1 3763.83 357.491   3
   1  -6  -1 4238.28 492.233  11
   1  -6  -1 3795.62 382.745   8
  -1   6   1 2993.55 334.168   1
   1  -6   0 817.856 169.934   8
  -1   6   0 915.663 217.858   6
  -1   6   0 911.739 188.017   1
   1  -6   0 875.253 236.224  12
  -1   6   0 876.490 160.828   2
   1  -6   0 880.574 251.172  11
  -1   6  -1 8645.86 475.563   2
  -1   6  -1 9602.91 634.336   6
  -1   6  -1 8181.00 555.430  10
  -1   6  -1 8332.12 583.767   1
   1  -6   1 8950.45 575.692   8
   1  -6   1 8040.17 657.398  11
   1  -6   1 7742.38 669.612  12
  -1   6  -2 168.412 91.4455  10
   1  -6   2 260.113 218.487  11
   1  -6   2 22.8100 149.190  12
  -1   6  -2-101.976 103.206   2
  -1   6  -3 28880.2 1076.22   4
  -1   6  -3 27721.8 964.395  10
   1  -6   3 26829.1 1212.62  11
   1  -6   3 27792.7 1277.75  12
   1  -6   3 29492.1 1116.52  13
  -1   6  -3 30812.0 1141.67   7
  -1   6  -4 1450.57 240.475   7
   1  -6   4 1470.17 304.357  11
   1  -6   4 971.958 207.486  13
  -1   6  -4 851.520 127.538   4
   1  -6   4 1191.60 201.949   9
  -1   6  -4 1368.06 207.967  10
   1  -6   4 1459.63 316.530  12
  -1   6  -5 6478.34 488.054   7
   1  -6   5 4776.89 463.855  13
   1  -6   5 5877.35 544.627  11
   1  -6   5 5697.62 551.456  12
  -1   6  -5 5619.39 465.843   4
  -1   6  -5 5283.45 382.523  10
  -1   6  -6 22143.7 937.693   4
   1  -6   6 23078.4 1080.14  11
  -1   6  -6 23794.2 941.304   7
  -1   6  -6 21775.8 752.342  10
   1  -6   6 23304.5 996.014  13
   1  -6   6 23058.0 1128.90  12
  -1   6  -7 45140.3 1068.99  10
   1  -6   7 43784.2 1435.85  13
   1  -6   7 47671.9 1535.22  11
   1  -6   7 53158.8 1542.15   3
  -1   6  -7 46084.2 1386.29   4
  -1   6  -7 50020.9 1366.26   7
  -1   6  -8 1722.39 181.085  10
   1  -6   8 1558.52 304.203  13
   1  -6   8 1944.98 356.917   3
  -1   6  -8 2288.55 349.809   4
  -1   6  -8 2041.05 285.014   7
  -1   6  -9 5579.91 292.239  10
  -1   6  -9 6038.72 457.716   7
  -1   6  -9 6187.28 497.260   4
   1  -6   9 5431.92 536.543  13
  -1   6 -10 41847.5 1363.86   4
  -1   6 -10 43844.8 1208.18   7
  -1   6 -10 39604.7 759.829  10
   1  -6  10 43012.8 1443.54  13
   1  -6  11 465.781 254.761   3
  -1   6 -11-184.245 140.479   4
   1  -6  11 268.411 187.548  13
  -1   6 -11 75.2347 28.9849  10
  -1   6 -11-75.1644 85.2393   7
   1  -6  12 99.4825 142.449   3
   1  -6  12-194.579 178.333  13
  -1   6 -12-72.9851 103.894   7
  -1   6 -12-132.382 142.903   4
  -1   6 -13-287.744 158.786   7
  -1   6 -13-234.670 172.933   4
   1  -6  13 215.428 151.714   3
  -1   6 -13 68.2713 81.0304   5
   1  -6  14-152.466 206.033   3
   1  -6  14 25.7589 75.8124   9
  -1   6 -14 171.865 153.215   4
  -1   6 -14-50.0966 95.2730   7
   1  -6  14-322.865 225.240  13
   1  -6  15 2714.31 406.909  13
  -1   6 -15 2992.62 419.406   4
   1  -6  15 2827.90 295.573   9
  -1   6 -15 3170.70 293.058   7
   1  -6  15 3834.36 467.654   3
   1  -6  16 2372.01 274.630   9
  -1   6 -16 2633.95 425.795   4
   1  -6  16 1665.08 338.542  13
   1  -6  16 2441.70 386.426   3
  -1   6 -16 2807.77 291.270   7
   1  -6  17 32.2530 179.237   3
  -1   6 -17 67.6172 89.5051   7
   1  -6  17-234.801 229.804  13
   1  -6  17 39.4387 76.0440   9
  -1   6 -17 76.6413 142.137   4
   1  -6  18 7621.58 510.333   9
  -1   6 -18 8375.52 761.609   4
   1  -6  18 8024.39 773.413  13
   1  -6  18 8909.08 731.148   3
  -1   6 -19 9527.57 864.168   4
   1  -6  19 8253.75 804.392  13
  -1   6 -19 10026.6 904.460   1
   1  -6  20 483.639 251.044  13
  -1   6 -20 512.387 235.117   4
  -1   6 -20-38.3574 224.527   1
  -1   6 -21 14748.3 1109.30   4
  -1   6 -21 16138.0 1173.57   1
   1  -6  21 13104.7 1060.08  13
   1  -6  22 4095.19 640.918  13
  -1   6 -22 5487.48 718.874   1
  -1   6 -22 5279.02 691.961   4
   1  -6  23 381.205 258.069  13
  -1   6 -23 111.087 165.489   1
  -1   6 -23 281.459 175.280   4
  -1   6 -24 6081.16 775.042   1
  -1   6 -24 5800.62 776.920   4
  -1   5  23-10.2706 169.795   6
   1  -5 -23 9.43916 176.996   8
   1  -5 -22 816.450 182.133  10
   1  -5 -22 1450.96 394.781   8
  -1   5  22 1233.95 315.907   6
  -1   5  21 961.328 282.529   6
  -1   5  21 1326.29 351.112   2
   1  -5 -21 1245.58 322.702  10
   1  -5 -21 1235.03 348.043   8
  -1   5  20-140.644 207.651   2
   1  -5 -20-692.801 365.829  10
   1  -5 -20-327.451 244.314   8
  -1   5  20-322.097 235.454   6
  -1   5  19 4202.94 587.762   2
   1  -5 -19 3536.40 562.945   8
  -1   5  19 3287.08 500.783   6
   1  -5 -19 3271.01 534.684  10
   1  -5 -18 3508.34 549.883  10
   1  -5 -18 4158.97 557.943   8
  -1   5  18 3487.38 504.701   6
  -1   5  18 3506.81 489.805   2
   1  -5 -17 7211.41 774.400  10
  -1   5  17 7721.97 744.683   6
   1  -5 -17 8610.66 843.510   8
  -1   5  17 7871.49 793.475   2
  -1   5  16 12447.7 916.479   6
  -1   5  16 13232.7 959.887   2
   1  -5 -16 12713.4 1020.36  10
   1  -5 -16 14694.6 1008.17   8
   1  -5 -15 5325.93 641.633  10
  -1   5  15 5919.31 619.821   2
   1  -5 -15 5517.41 600.651   8
  -1   5  15 5538.11 599.441   6
   1  -5 -14 785.544 242.484  10
  -1   5  14 1181.56 297.505   6
   1  -5 -14 878.022 249.398   8
  -1   5  14 760.499 274.851   2
  -1   5  13 13265.8 896.914   6
  -1   5  13 12531.9 852.810   2
   1  -5 -13 10523.1 881.736  10
   1  -5 -13 13449.8 867.806   8
   1  -5 -12 3508.08 525.797  10
  -1   5  12 3789.97 503.596   6
  -1   5  12 3124.99 453.174   2
   1  -5 -12 3191.07 441.238   8
  -1   5  11 74238.1 2108.32   6
  -1   5  11 71987.9 1964.09   2
   1  -5 -11 76231.1 1996.97   8
  -1   5  10 3523.32 448.458   6
   1  -5 -10 3635.97 432.133   8
   1  -5 -10 3500.37 470.500  10
  -1   5  10 4209.37 441.568   2
   1  -5  -9 959.328 224.828   8
  -1   5   9 881.773 78.6829   3
   1  -5  -9 900.529 246.652  10
  -1   5   9 833.839 232.851   6
  -1   5   9 994.746 224.203   2
  -1   5   8 13598.1 389.146   1
  -1   5   8 17690.3 941.361   6
  -1   5   8 14567.3 406.622   3
   1  -5  -8 16435.0 833.492   8
   1  -5  -8 15101.4 916.942  10
  -1   5   8 16100.6 810.203   2
  -1   5   7 29073.6 677.688   3
   1  -5  -7 25470.3 1164.02  10
  -1   5   7 31836.5 1088.10   2
  -1   5   7 26088.2 647.464   1
   1  -5  -7 29847.2 1099.54   8
  -1   5   7 31732.2 1269.02   6
   1  -5  -6 1923.60 327.274  11
   1  -5  -6 1516.30 274.041   8
  -1   5   6 1685.38 326.302   6
  -1   5   6 1639.61 174.127   1
  -1   5   6 1859.39 268.424   2
   1  -5  -6 1305.56 266.575  10
  -1   5   6 1643.32 171.333   3
  -1   5   5 66.5448 98.4234   2
  -1   5   5-50.9801 139.949   6
   1  -5  -5-63.0143 156.033   5
   1  -5  -5-68.7667 113.792  10
   1  -5  -5 119.026 155.685  11
  -1   5   5 78.3056 66.4980   1
  -1   5   5 52.1533 50.6860   3
   1  -5  -4 7201.53 526.659  10
  -1   5   4 7944.24 479.686   2
   1  -5  -4 7267.87 573.124  11
  -1   5   4 6963.88 405.252   1
  -1   5   4 6884.52 584.771   6
  -1   5   4 7082.84 399.966   3
  -1   5   3 29965.3 1053.95   8
  -1   5   3 33804.4 1208.62   6
  -1   5   3 29282.8 880.799   1
   1  -5  -3 31880.9 1193.70  11
  -1   5   3 29074.0 884.592   3
   1  -5  -3 31965.7 1238.13  12
  -1   5   3 32282.2 963.466   2
  -1   5   2 1864.48 292.827   6
  -1   5   2 1940.03 226.145   3
   1  -5  -2 2110.80 346.802  12
  -1   5   2 2047.89 230.505   2
  -1   5   2 1942.07 250.629   8
  -1   5   2 1968.13 231.392   1
  -1   5   2 1925.84 268.948  10
  -1   5   1 2983.92 271.255   2
   1  -5  -1 2938.75 378.761  12
  -1   5   1 3418.93 337.165  10
  -1   5   1 2801.60 280.815   3
  -1   5   1 2669.46 294.048   8
  -1   5   1 3044.84 352.088   6
  -1   5   0 9842.13 609.026   6
  -1   5   0 9540.97 553.200  10
  -1   5   0 8480.17 514.478   9
  -1   5   0 10022.4 576.504   8
  -1   5   0 8667.24 512.669   3
  -1   5   0 9322.23 462.814   2
  -1   5  -1 59268.3 1405.54   9
  -1   5  -1 66440.3 1481.06  10
  -1   5  -1 60312.0 1463.01   3
  -1   5  -1 66010.5 1274.03   2
  -1   5  -1 62657.6 1539.11   8
  -1   5  -2 3325.57 305.350   9
  -1   5  -2 3706.68 358.323   3
  -1   5  -2 3297.57 331.121   8
  -1   5  -2 3547.25 312.292  10
  -1   5  -3 30653.6 900.638  10
  -1   5  -3 31807.1 1052.15   7
  -1   5  -3 26458.1 878.788   9
  -1   5  -3 30310.4 1034.95   8
  -1   5  -3 28326.9 1021.95   3
  -1   5  -3 29373.7 999.405   4
  -1   5  -4 3801.58 292.295  10
  -1   5  -4 3161.44 315.107   4
  -1   5  -4 3363.42 361.912   5
  -1   5  -4 2959.37 319.663   8
   1  -5   4 3177.76 383.735  11
  -1   5  -4 4001.44 364.905   7
  -1   5  -4 3043.84 273.163   9
  -1   5  -5 2345.25 245.569   9
  -1   5  -5 2536.40 309.043   5
  -1   5  -5 2571.63 229.163  10
  -1   5  -5 2391.57 278.423   4
   1  -5   5 2625.43 341.287  11
  -1   5  -5 2569.48 286.903   7
  -1   5  -6 11274.4 582.546   7
  -1   5  -6 11218.2 633.106   5
   1  -5   6 10170.5 645.490  11
   1  -5   6 10410.6 680.221  12
   1  -5   6 11801.3 647.423   3
  -1   5  -6 9901.69 439.479  10
   1  -5   6 10525.1 613.479  13
  -1   5  -6 10004.3 580.917   4
  -1   5  -6 9538.32 492.139   9
   1  -5   7 20607.1 896.091  13
  -1   5  -7 23931.5 916.197   5
  -1   5  -7 20870.1 741.161   9
  -1   5  -7 25776.2 872.403   7
  -1   5  -7 23177.1 638.823  10
  -1   5  -7 23859.4 913.188   4
   1  -5   7 24196.5 981.223  11
  -1   5  -8 36469.3 1028.05   7
  -1   5  -8 32788.8 942.087   9
   1  -5   8 36547.1 1209.57  13
  -1   5  -8 34172.2 747.129  10
   1  -5   8 37484.9 1236.82  11
  -1   5  -8 34321.7 1123.14   4
  -1   5  -8 37084.4 1131.93   5
   1  -5   9 4529.57 442.714  13
   1  -5   9 4937.24 464.233  11
  -1   5  -9 4715.32 378.066   5
  -1   5  -9 5156.77 368.537   7
  -1   5  -9 4582.19 236.948  10
  -1   5  -9 4090.41 311.144   9
  -1   5  -9 4234.93 386.041   4
   1  -5  10 710.506 170.692  13
  -1   5 -10 979.687 166.054   7
  -1   5 -10 1095.49 103.584  10
  -1   5 -10 901.572 188.715   4
   1  -5  10 1170.08 220.015   3
  -1   5 -10 1185.44 182.816   5
   1  -5  10 993.295 227.122  11
  -1   5 -10 1028.32 158.144   9
   1  -5  11 1263.49 261.140   3
  -1   5 -11 848.007 150.384   5
  -1   5 -11 954.520 179.919   2
  -1   5 -11 888.119 164.939   9
  -1   5 -11 550.073 54.5316  10
   1  -5  11 487.999 170.191  13
  -1   5 -11 616.760 64.7650  10
  -1   5 -11 715.051 114.614   7
  -1   5 -11 551.977 175.887   4
  -1   5 -12 13994.6 611.206   5
  -1   5 -12 13110.6 742.319   4
  -1   5 -12 14831.5 672.635   2
   1  -5  12 14810.6 822.424   3
  -1   5 -12 14524.9 662.905   9
   1  -5  12 14017.0 790.154  13
  -1   5 -12 13738.4 579.313   7
  -1   5 -13 19461.5 933.262   4
  -1   5 -13 17677.2 514.545   6
  -1   5 -13 18439.1 671.784   7
  -1   5 -13 18162.8 677.268   5
   1  -5  13 19343.9 947.825   3
  -1   5 -13 19250.6 817.947   2
   1  -5  13 19627.3 958.522  13
  -1   5 -14 3943.07 226.556   6
  -1   5 -14 3610.00 290.820   5
   1  -5  14 3015.88 435.444  13
  -1   5 -14 3636.65 376.429   2
   1  -5  14 4383.76 473.727   3
  -1   5 -14 4485.89 480.136   4
  -1   5 -14 4056.00 317.402   7
  -1   5 -15 12864.6 384.425   6
   1  -5  15 13049.9 882.913  13
  -1   5 -15 13763.8 576.744   7
  -1   5 -15 12112.6 501.733   5
   1  -5  15 13471.6 834.782   3
  -1   5 -15 13500.8 870.900   4
  -1   5 -16 9396.96 478.469   7
   1  -5  16 10822.6 740.652   3
   1  -5  16 9653.10 774.744  13
  -1   5 -16 9628.04 735.748   4
   1  -5  17 9687.60 712.885   3
  -1   5 -17 8127.19 465.424   7
   1  -5  17 7564.67 713.679  13
  -1   5 -17 8803.30 739.803   4
   1  -5  18 7776.23 726.790  13
   1  -5  18 9292.33 723.210   3
  -1   5 -18 9538.01 774.083   4
   1  -5  18 8214.40 517.798   9
  -1   5 -19 1151.90 335.703   4
   1  -5  19 1149.88 293.321   3
   1  -5  19 744.551 162.375   9
   1  -5  19 840.720 312.050  13
   1  -5  20 242.383 174.350  13
   1  -5  20 335.532 176.696   3
  -1   5 -20 513.609 273.945   4
   1  -5  21 3485.78 533.139  13
  -1   5 -21 3520.30 537.629   4
   1  -5  21 3432.46 464.980   3
  -1   5 -22 1502.73 357.201   1
   1  -5  22 1174.71 338.334  13
  -1   5 -22 1300.89 362.875   4
   1  -5  23 97.7628 239.336  13
  -1   5 -23 389.299 249.575   1
  -1   5 -23 508.503 257.837   4
   1  -5  24 5214.55 718.439  13
  -1   5 -24 6239.33 736.343   1
  -1   5 -24 5976.18 755.882   4
  -1   5 -25 1257.47 317.777   1
  -1   5 -26 8.73946 166.237   1
  -1   4  25-15.3754 156.290   6
  -1   4  24 164.237 165.617   6
   1  -4 -24 929.459 374.479   8
  -1   4  23 9268.66 849.223   6
   1  -4 -23 10151.7 978.342  10
  -1   4  23 12883.8 1061.99   2
   1  -4 -23 11175.1 1039.01   8
  -1   4  22 174.296 153.304   6
  -1   4  22 464.338 286.847   2
   1  -4 -22 11.5523 224.193  10
   1  -4 -22 357.244 290.805   8
  -1   4  21 4212.89 604.541   2
   1  -4 -21 3840.53 631.173   8
  -1   4  21 3376.10 511.173   6
   1  -4 -21 2626.57 481.361  10
  -1   4  20 19413.7 1134.77   6
  -1   4  20 21287.6 1292.31   2
   1  -4 -20 19746.4 1277.60   8
   1  -4 -20 18826.8 1257.48  10
   1  -4 -19 657.191 276.119   8
  -1   4  19 296.581 159.475   6
   1  -4 -19 326.318 166.174  10
  -1   4  19 441.220 228.132   2
  -1   4  18 3183.18 527.649   2
   1  -4 -18 2601.60 451.137  10
   1  -4 -18 3128.19 489.383   8
  -1   4  18 3269.39 485.591   6
   1  -4 -17 36686.1 1639.77   8
   1  -4 -17 33902.7 1590.69  10
  -1   4  17 36861.6 1537.98   6
   1  -4 -16 4826.84 580.293  10
  -1   4  16 5535.86 605.802   2
   1  -4 -16 5729.56 614.840   8
  -1   4  16 5354.41 573.212   6
   1  -4 -15 10838.9 811.558   8
  -1   4  15 10452.7 774.051   6
   1  -4 -15 9186.38 800.139  10
  -1   4  15 10278.4 816.047   2
   1  -4 -14 27356.2 1345.83  10
   1  -4 -14 30015.0 1318.75   8
  -1   4  14 28004.7 972.349  12
  -1   4  14 30270.5 1309.03   2
  -1   4  14 30397.8 1319.41   6
  -1   4  13 5277.77 544.743   6
   1  -4 -13 4616.88 534.003  10
  -1   4  13 5712.64 539.075   2
   1  -4 -13 5638.12 547.679   8
  -1   4  13 4487.59 390.113  12
  -1   4  12-82.7674 140.905   6
  -1   4  12 14.7548 70.3270  11
   1  -4 -12 166.517 155.512   8
   1  -4 -12-53.2595 184.748  10
  -1   4  12 185.530 144.349   2
  -1   4  12 156.502 96.4320  12
  -1   4  11 19045.1 974.552   6
  -1   4  11 19883.2 942.769   2
  -1   4  11 19011.1 822.162  12
  -1   4  11 19680.0 805.886  11
   1  -4 -11 16032.1 955.261  10
   1  -4 -11 18734.8 948.311   8
  -1   4  10 767.161 176.676  11
   1  -4 -10 509.315 197.987  10
  -1   4  10 624.405 177.068   6
  -1   4  10 508.869 138.245  12
  -1   4  10 517.011 197.262   2
   1  -4 -10 760.042 206.002   8
  -1   4   9 30866.0 1023.68  11
  -1   4   9 28876.0 1010.58  12
  -1   4   9 29295.8 1077.13   2
   1  -4  -9 27881.0 1081.60   8
  -1   4   9 28400.9 1136.23   6
  -1   4   8 83182.2 1828.62   2
  -1   4   8 83959.7 1814.78  12
  -1   4   7 793.985 82.1301   3
  -1   4   7 1208.43 225.785  12
  -1   4   7 728.065 84.4067   1
  -1   4   7 1042.85 215.348   2
  -1   4   7 1215.19 229.164  11
  -1   4   7 747.330 171.259   8
  -1   4   6 77999.9 1139.10   3
  -1   4   6 88785.0 1851.93  12
  -1   4   6 83552.5 1668.58   2
  -1   4   6 73708.2 1133.35   1
  -1   4   6 78833.6 1772.94   8
  -1   4   6 92673.8 1871.29  11
   1  -4  -6 80517.0 1666.64   2
  -1   4   5 94506.6 1907.07  12
  -1   4   5 80527.0 1247.82   3
   1  -4  -5 80372.6 1639.36   2
  -1   4   5 82255.5 1762.72   8
  -1   4   5 92761.1 1892.04  11
  -1   4   5 74527.3 1221.50   1
  -1   4   5 82187.2 1606.18   2
  -1   4   4 15490.2 742.580  10
  -1   4   4 16122.4 682.045   9
  -1   4   4 15579.3 752.247  11
  -1   4   4 15088.5 508.893   3
  -1   4   4 15702.1 767.283  12
  -1   4   4 13571.5 721.340   5
  -1   4   4 15642.5 635.172   2
  -1   4   4 13286.4 472.649   1
  -1   4   4 14898.3 699.681   8
  -1   4   3 36061.7 872.518   3
  -1   4   3 43930.8 1270.59  11
  -1   4   3 43232.9 1272.27  12
  -1   4   3 41742.1 1147.69   8
  -1   4   3 39507.5 1160.68  13
  -1   4   3 39659.4 1087.52   9
  -1   4   3 38578.6 1136.70  10
  -1   4   3 35662.2 1164.54   5
   1  -4  -3 40159.1 1273.10  12
  -1   4   3 42932.9 1010.29   2
  -1   4   2 176918. 2778.02  13
  -1   4   2 181562. 2906.49   5
  -1   4   2 191256. 2662.71   9
  -1   4   2 187128. 2761.65   8
  -1   4   2 188273. 2446.20   2
   1  -4  -2 209137. 2910.06   8
  -1   4   2 186496. 2950.55  12
  -1   4   2 193935. 2800.58  10
  -1   4   2 166648. 2883.58  11
  -1   4   2 162819. 2381.01   3
   1  -4  -1 139.509 93.4242   3
  -1   4   1-157.842 135.227   8
  -1   4   1 421.624 138.943   3
  -1   4   1 103.661 106.870  10
   1  -4  -1 80.8382 124.400   8
  -1   4   1 170.658 92.6480  13
  -1   4   1 470.458 182.378  12
  -1   4   1 202.095 108.972   9
  -1   4   1 298.426 180.183   6
  -1   4   1 76.1894 126.450  11
  -1   4   1 102.668 74.3517   2
  -1   4   1 203.629 147.643   5
  -1   4   0-49.0486 82.8724   8
  -1   4   0-31.5995 94.2495  13
  -1   4   0-29.8100 88.6914   5
  -1   4   0-38.9056 63.3185   9
   1  -4   0-98.6534 106.934   8
  -1   4   0 203.154 136.363  11
  -1   4   0 3.29261 73.5354  10
  -1   4   0 105.586 83.7965   3
   1  -4   0 19.3024 74.0262   3
  -1   4   0-100.985 99.1520   2
  -1   4   0 67.8727 97.2149  12
  -1   4  -1 11537.9 431.816   2
  -1   4  -1 10805.3 638.863  11
  -1   4  -1 10695.5 639.346  12
  -1   4  -1 11379.7 512.576  10
  -1   4  -1 10334.3 578.671   5
  -1   4  -1 10514.8 525.692   3
   1  -4   1 13129.3 592.376   8
  -1   4  -1 11860.3 567.481   8
   1  -4   1 12536.6 533.515   3
  -1   4  -1 11227.9 565.157  13
  -1   4  -1 10963.0 489.555   9
  -1   4  -2 6024.52 358.897  10
   1  -4   2 6992.96 417.133   3
  -1   4  -2 5985.44 415.407   3
  -1   4  -2 5191.69 339.972   9
  -1   4  -2 5508.76 416.726   5
  -1   4  -2 6077.31 479.068  12
  -1   4  -2 5714.86 402.574   8
  -1   4  -2 5736.73 400.857  13
  -1   4  -2 6094.85 407.671   7
  -1   4  -2 5428.29 477.593  11
  -1   4  -3 12350.2 665.203  12
  -1   4  -3 11806.0 575.543  13
  -1   4  -3 11816.9 651.015  11
  -1   4  -3 12357.3 493.471  10
  -1   4  -3 11883.1 490.463   9
  -1   4  -3 12344.4 622.493   3
  -1   4  -3 12792.3 601.697   4
  -1   4  -3 11592.3 609.956   5
  -1   4  -3 12371.6 585.691   8
  -1   4  -3 13100.0 604.107   7
   1  -4   3 12483.8 476.331   9
  -1   4  -4 6929.62 444.359  13
  -1   4  -4 8111.08 518.327   3
  -1   4  -4 7096.97 540.795  11
  -1   4  -4 7341.66 477.789   5
  -1   4  -4 7467.68 361.740  10
   1  -4   4 6843.03 354.647   9
  -1   4  -4 8519.68 464.076   7
  -1   4  -4 7039.06 447.630   8
  -1   4  -4 7253.10 440.511   4
  -1   4  -4 6733.41 365.992   9
  -1   4  -4 7279.27 539.854  12
   1  -4   5 1118.26 145.926   9
  -1   4  -5 1149.67 151.917   9
  -1   4  -5 1429.28 219.638   5
  -1   4  -5 1225.25 205.044  13
   1  -4   5 1584.46 265.024  11
  -1   4  -5 1253.89 142.175  10
  -1   4  -5 1272.81 250.263   3
  -1   4  -5 966.109 184.578   4
  -1   4  -5 1336.01 193.264   7
  -1   4  -5 1194.77 223.837  11
  -1   4  -5 1018.49 175.735   8
  -1   4  -5 1226.54 223.419  12
  -1   4  -6 77393.5 1769.24  12
   1  -4   6 74804.9 1273.69   9
  -1   4  -6 72182.1 1586.41  13
  -1   4  -6 78805.0 1792.47  11
  -1   4  -6 74296.8 1557.94   4
  -1   4  -6 78081.5 1582.57   5
  -1   4  -6 80458.8 1836.46   3
  -1   4  -6 72100.0 1546.25   8
   1  -4   6 79216.7 1670.73  11
  -1   4  -6 78936.4 1209.07  10
  -1   4  -6 69872.5 1288.20   9
  -1   4  -6 78899.5 1478.51   7
  -1   4  -7 11351.5 508.844   7
   1  -4   7 10346.0 421.137   9
  -1   4  -7 9800.34 428.354   9
  -1   4  -7 11027.3 546.733   5
  -1   4  -7 10817.1 625.287  12
  -1   4  -7 10441.4 558.045   4
  -1   4  -7 10973.1 367.959  10
   1  -4   7 10875.2 588.330  11
  -1   4  -7 10405.6 646.618  11
  -1   4  -8 274.005 110.261  11
  -1   4  -8 357.450 105.817   5
  -1   4  -8-122.645 136.594   4
  -1   4  -8 39.1037 77.7861   9
   1  -4   8 153.487 96.7740  11
  -1   4  -8 369.739 114.531   7
   1  -4   8 176.116 62.6964   9
  -1   4  -8 39.5550 113.150  12
  -1   4  -9 19282.8 795.041   4
   1  -4   9 20605.4 611.185   9
  -1   4  -9 21458.7 884.949  12
  -1   4  -9 20882.7 716.516   5
   1  -4   9 20960.5 830.726  11
   1  -4   9 20137.8 676.075   7
  -1   4  -9 20566.3 666.997   9
  -1   4  -9 21203.3 687.856   7
  -1   4  -9 20710.7 903.540  11
   1  -4  10 106317. 1751.53   7
   1  -4  10 95726.3 2033.83  13
  -1   4 -10 113516. 2190.81  12
  -1   4 -10 106012. 2062.04   4
  -1   4 -10 109057. 1745.72   7
  -1   4 -10 113249. 2221.70  11
  -1   4 -10 110977. 1778.91   5
  -1   4 -10 113937. 1833.87   2
   1  -4  10 110382. 1995.11  11
  -1   4 -10 110699. 1780.95   9
  -1   4 -10 94285.8 1207.93  10
   1  -4  10 106618. 1631.45   9
   1  -4  11 8265.35 430.223   7
   1  -4  11 8081.16 390.636   9
  -1   4 -11 8870.73 558.360  12
  -1   4 -11 7209.92 518.723  11
  -1   4 -11 7190.78 236.298  10
  -1   4 -11 8248.59 410.284   5
   1  -4  11 8489.18 599.526  13
  -1   4 -11 7254.29 277.146   6
  -1   4 -11 7948.09 399.414   7
  -1   4 -11 8003.46 547.121   4
   1  -4  11 8085.44 504.590  11
   1  -4  11 9804.36 630.310   3
  -1   4 -11 8763.62 473.682   2
  -1   4 -12 15594.1 786.005   4
   1  -4  12 16623.6 813.027   3
   1  -4  12 16191.3 839.274  13
  -1   4 -12 17604.5 790.250  12
  -1   4 -12 15748.3 584.239   7
   1  -4  12 15421.1 692.646  11
  -1   4 -12 17603.7 711.580   2
  -1   4 -12 16095.4 555.373   5
  -1   4 -12 15522.0 407.168   6
   1  -4  12 15873.9 581.324   9
  -1   4 -12 14946.6 370.291  10
  -1   4 -12 15763.7 777.523  11
   1  -4  12 15795.9 606.396   7
  -1   4 -13 12599.8 460.630   5
  -1   4 -13 11580.7 334.041   6
   1  -4  13 12044.8 524.359   9
  -1   4 -13 11608.6 683.852  11
  -1   4 -13 12738.6 529.602   7
  -1   4 -13 11995.8 342.836  10
  -1   4 -13 12560.3 736.319   4
  -1   4 -13 13302.2 661.035   2
   1  -4  13 14772.5 777.412   3
  -1   4 -13 13433.2 699.014  12
   1  -4  13 13319.7 773.371  13
   1  -4  13 12045.2 545.748   7
  -1   4 -14 2358.14 229.269   7
  -1   4 -14 2329.68 285.562   2
  -1   4 -14 2267.00 182.595   5
   1  -4  14 2263.59 235.363   7
  -1   4 -14 1547.47 110.898   6
  -1   4 -14 2480.37 293.245  12
   1  -4  14 2286.73 235.420   9
  -1   4 -14 2291.09 153.406  10
   1  -4  14 2591.75 352.730   3
   1  -4  14 1784.69 327.211  13
  -1   4 -14 2585.96 377.124   4
  -1   4 -15 23306.1 1081.74   4
   1  -4  15 23513.7 1018.73   3
   1  -4  15 22521.6 1055.30  13
  -1   4 -15 21859.0 731.695   7
  -1   4 -15 22486.9 880.228  12
   1  -4  15 21890.7 768.811   7
  -1   4 -15 23139.7 527.722  10
  -1   4 -16 9236.34 336.883  10
   1  -4  16 9682.71 683.088   3
   1  -4  16 8570.19 696.433  13
   1  -4  16 8089.32 476.763   7
  -1   4 -16 8209.38 457.615   7
  -1   4 -16 8652.39 684.340   4
  -1   4 -16 8982.54 546.397  12
   1  -4  17 4820.52 488.340   3
   1  -4  17 4359.42 503.557  13
  -1   4 -17 4467.01 243.569  10
  -1   4 -17 4579.93 526.508   4
   1  -4  18 5704.66 623.201  13
  -1   4 -18 6319.15 635.315   4
  -1   4 -18 6905.00 318.064  10
   1  -4  19 13883.3 837.688   3
  -1   4 -19 12278.9 936.262   4
   1  -4  19 12008.9 651.819   9
   1  -4  20 10613.8 753.056   3
  -1   4 -20 9100.40 833.645   4
   1  -4  20 9013.91 567.358   9
   1  -4  21 8964.85 705.818   3
  -1   4 -21 7592.08 792.058   4
  -1   4 -22 11137.5 987.823   4
   1  -4  22 12008.5 831.332   3
  -1   4 -23 580.185 362.479   4
   1  -4  23 850.595 279.504   3
  -1   4 -23 308.876 187.106   1
  -1   4 -24 25979.6 1572.40   4
  -1   4 -24 27993.2 1483.85   1
  -1   4 -25 6621.87 733.238   1
  -1   4 -25 6049.97 793.433   4
  -1   4 -26 869.211 305.818   1
  -1   4 -27 493.863 208.115   1
  -1   3  25 1019.61 305.976   6
   1  -3 -25 1130.75 288.776   8
   1  -3 -24 863.880 298.726   8
  -1   3  24 899.055 304.335   2
  -1   3  24 1166.61 326.243   6
   1  -3 -23 10463.6 934.259  10
   1  -3 -23 11442.3 1020.18   8
  -1   3  23 10523.6 830.076   6
  -1   3  23 12231.7 1030.64   2
  -1   3  22 6627.36 678.177   6
  -1   3  22 8331.60 803.295   2
   1  -3 -22 6002.37 702.541   8
   1  -3 -22 6730.37 743.978  10
   1  -3 -21 2276.31 436.864   8
   1  -3 -21 1662.27 377.371  10
  -1   3  21 2056.85 435.810   2
  -1   3  21 2038.65 385.475   6
  -1   3  20 10082.4 802.287   6
   1  -3 -20 9611.35 862.155   8
  -1   3  20 10559.5 884.555   2
   1  -3 -20 9525.58 840.291  10
  -1   3  19 194.107 208.633   2
   1  -3 -19 98.9484 166.559  10
   1  -3 -19-5.16960 213.906   8
  -1   3  19 109.408 145.637   6
  -1   3  18 3282.21 495.436   2
  -1   3  18 3431.19 440.992   6
   1  -3 -18 2889.71 442.867  10
   1  -3 -18 3029.93 453.069   8
   1  -3 -17 208.453 254.219   8
   1  -3 -17 351.059 161.553  10
  -1   3  17 468.152 182.983   6
  -1   3  17 621.897 245.778   2
  -1   3  16 3025.99 478.522   2
   1  -3 -16 2478.33 350.585   8
  -1   3  16 2615.73 403.695   6
   1  -3 -16 2513.34 401.915  10
  -1   3  15 6976.01 626.737   2
  -1   3  15 7029.49 602.340   6
   1  -3 -15 6155.01 602.731  10
   1  -3 -15 6608.80 619.510   8
   1  -3 -14 11889.1 796.005   8
  -1   3  14 11927.8 754.745   6
  -1   3  14 11598.2 795.683   2
   1  -3 -14 9460.91 742.038  10
  -1   3  14 11926.3 521.408  12
  -1   3  13 26671.0 1126.69   6
   1  -3 -13 26553.8 1156.05   8
   1  -3 -13 25380.8 1153.28  10
  -1   3  13 25929.7 799.771  12
  -1   3  13 27149.2 1177.00   2
  -1   3  12 67181.2 1800.81   6
  -1   3  12 67017.2 1792.28   2
  -1   3  12 67742.5 1580.36   5
  -1   3  12 66464.6 1377.17  12
   1  -3 -12 62431.5 1810.48  10
   1  -3 -12 68583.9 1829.93   8
  -1   3  11 39539.4 1165.58   5
   1  -3 -11 34593.7 1303.33  10
  -1   3  11 39187.6 1309.11   6
  -1   3  11 38206.1 1017.62  12
  -1   3  11 38368.2 1286.05   2
  -1   3  10 7171.46 486.283   5
   1  -3 -10 7540.61 428.567  11
  -1   3  10 7594.26 433.146  12
  -1   3  10 7544.49 439.155  11
  -1   3  10 8323.35 589.409   6
  -1   3  10 8010.87 561.516   2
  -1   3   9 51867.3 1196.41  11
   1  -3  -9 49781.6 1166.61  11
  -1   3   9 51338.1 1331.42   5
  -1   3   9 53368.2 1466.71   8
  -1   3   9 50278.7 1385.98   2
  -1   3   9 53390.1 1221.59  12
  -1   3   8 183877. 2783.54   5
  -1   3   8 184301. 2596.89  11
  -1   3   8 186206. 2615.79  12
  -1   3   8 176920. 2908.39   8
   1  -3  -8 174253. 2541.58  11
   1  -3  -8 179409. 2814.56   2
  -1   3   8 175062. 2786.18   2
   1  -3  -7 26262.1 834.150  11
  -1   3   7 27292.0 861.782  12
  -1   3   7 27340.4 899.995   2
  -1   3   7 29378.9 999.883  10
   1  -3  -7 26367.2 896.906   2
  -1   3   7 28198.6 860.455  11
  -1   3   7 26891.0 923.207   5
  -1   3   7 28234.7 973.522   8
  -1   3   6 18518.8 739.428   5
   1  -3  -6 16566.0 670.896   2
  -1   3   6 14514.2 293.912   3
  -1   3   6 17735.0 689.972  12
  -1   3   6 17211.1 732.977   8
  -1   3   6 18036.2 760.669  10
  -1   3   6 17202.9 673.536   2
   1  -3  -6 15883.9 648.560  11
  -1   3   6 17953.2 681.857  11
  -1   3   5 23752.4 756.595   2
  -1   3   5 22524.4 458.041   3
  -1   3   5 22021.8 852.364   5
  -1   3   5 23903.7 838.689   8
   1  -3  -5 23199.4 760.167   2
  -1   3   5 25682.4 872.266  10
   1  -3  -5 23724.3 803.952  11
  -1   3   5 24585.0 836.117  12
  -1   3   5 26109.7 829.356  11
  -1   3   4 4513.68 318.703   2
  -1   3   4 4793.95 353.270   8
   1  -3  -4 4342.65 316.313   2
  -1   3   4 4646.76 384.529   5
  -1   3   4 4575.89 217.774   3
  -1   3   4 4947.09 382.469  10
   1  -3  -4 4326.31 357.729  11
  -1   3   4 4933.50 374.108  11
  -1   3   4 5026.55 376.015  12
  -1   3   3 99.0125 60.2952   3
  -1   3   3 238.534 129.302  12
  -1   3   3 314.023 111.644   5
  -1   3   3-44.8716 89.9588   2
   1  -3  -3 89.3167 71.1185   2
  -1   3   3 28.8940 75.8163  11
   1  -3  -3 66.8843 61.5807   3
  -1   3   3-61.2803 66.2121  10
  -1   3   3 32.3428 67.8408   8
  -1   3   2 11380.5 570.362  12
  -1   3   2 11495.7 571.072   5
   1  -3  -2 10520.7 374.361   3
  -1   3   2 12005.9 522.026   8
  -1   3   2 10859.7 555.102  11
  -1   3   2 10725.8 417.212   2
  -1   3   2 10096.4 397.457   3
  -1   3   2 12098.3 528.678  10
  -1   3   1 57097.7 1350.26  12
   1  -3  -1 63554.8 1081.81   3
  -1   3   1 65462.7 1054.15   2
  -1   3   1 78996.1 1388.94  13
  -1   3   1 56835.0 1329.98  11
  -1   3   1 66520.4 1413.10   5
  -1   3   1 66654.4 1188.17   9
  -1   3   1 64635.2 1252.51  10
  -1   3   1 55925.3 1102.55   3
  -1   3   1 70605.8 1324.47   8
  -1   3   0 125854. 2144.84  12
  -1   3   0 118860. 2018.54   5
  -1   3   0 118250. 1831.74   3
  -1   3   0 135966. 1794.41   9
  -1   3   0 125556. 1850.39  10
  -1   3   0 127047. 1604.34   2
  -1   3   0 135400. 1984.01   6
  -1   3   0 134643. 1979.37   8
  -1   3   0 143011. 1992.60  13
   1  -3   0 126502. 1773.80   3
  -1   3   0 122276. 2088.50  11
  -1   3  -1 30640.5 809.302   6
  -1   3  -1 30926.7 959.737  12
  -1   3  -1 28222.6 804.447   3
  -1   3  -1 27837.3 894.909  11
  -1   3  -1 30303.8 750.481  10
  -1   3  -1 31941.9 846.385   8
  -1   3  -1 30728.3 722.552   9
  -1   3  -1 29686.9 915.356   5
  -1   3  -2 3834.30 279.905  13
  -1   3  -2 3250.78 281.176   5
  -1   3  -2 3158.00 215.257   9
  -1   3  -2 3633.88 290.488   3
  -1   3  -2 3344.90 325.132  12
  -1   3  -2 3271.89 263.876   7
  -1   3  -2 3002.06 299.996  11
  -1   3  -2 3161.64 223.083  10
  -1   3  -2 3254.20 261.208   8
   1  -3   2 2614.98 209.758   9
  -1   3  -3 39851.4 789.069   9
   1  -3   3 39325.3 752.508   9
  -1   3  -3 38486.6 1066.06  11
  -1   3  -3 41593.0 951.599   7
  -1   3  -3 38804.5 1032.56   3
  -1   3  -3 38555.5 953.608   8
  -1   3  -3 38108.2 981.489   5
  -1   3  -3 39131.8 1077.60  12
   1  -3   4 36684.2 707.584   9
  -1   3  -4 35619.1 725.307   9
  -1   3  -4 37802.5 1055.88  12
  -1   3  -4 35182.7 915.572  13
  -1   3  -4 38031.3 890.462   7
  -1   3  -4 35060.1 904.209   8
  -1   3  -4 37206.4 1045.60  11
  -1   3  -4 35067.5 923.761   5
   1  -3   4 36445.9 990.836  11
  -1   3  -4 40077.9 1092.32   3
  -1   3  -5 7592.90 460.708  11
  -1   3  -5 7429.17 401.201   5
  -1   3  -5 7333.68 410.694  13
   1  -3   5 6755.87 424.325  11
  -1   3  -5 8165.26 386.575   7
  -1   3  -5 7744.49 462.586  12
  -1   3  -5 7176.52 303.815   9
   1  -3   5 7315.96 363.521   7
  -1   3  -5 7968.08 490.112   3
   1  -3   5 7839.47 304.713   9
  -1   3  -6 39240.1 797.092   9
   1  -3   6 39849.3 1020.59  11
  -1   3  -6 45080.8 1147.12  12
   1  -3   6 41298.7 916.051   7
  -1   3  -6 44243.3 991.879   5
   1  -3   6 43146.7 1046.11   4
  -1   3  -6 44179.6 1143.11  11
   1  -3   6 44237.6 783.334   9
  -1   3  -6 45785.5 1232.19   3
  -1   3  -6 43147.6 933.842   7
  -1   3  -7 3440.31 318.748  12
  -1   3  -7 3489.20 326.177  11
  -1   3  -7 3267.58 205.440   9
   1  -3   7 2955.41 228.640   7
   1  -3   7 2865.15 264.026   4
  -1   3  -7 3091.42 247.928   5
  -1   3  -7 3628.98 362.374   3
   1  -3   7 3400.95 291.500  11
   1  -3   7 3386.89 202.706   9
  -1   3  -7 3068.32 227.685   7
  -1   3  -8 24576.3 686.460   2
  -1   3  -8 25102.3 692.037   7
   1  -3   8 24390.8 694.647   7
   1  -3   8 25849.0 606.301   9
   1  -3   8 24173.5 774.432  11
  -1   3  -8 26152.7 660.991   9
  -1   3  -8 25841.7 701.384   5
   1  -3   8 26284.1 836.411   4
  -1   3  -8 25954.9 894.678  11
  -1   3  -8 27263.9 870.156  12
   1  -3   9 2.07712 60.9812   4
  -1   3  -9-37.9717 94.3166   7
  -1   3  -9 113.694 76.4436   5
  -1   3  -9 232.975 118.218  11
   1  -3   9-57.5328 65.2688   9
  -1   3  -9 5.07434 80.0789  12
  -1   3  -9 7.54625 113.030   3
   1  -3   9 22.3386 46.0891   7
   1  -3   9-20.8737 95.6293  11
  -1   3  -9 74.9661 69.9507   2
  -1   3  -9 8.78318 26.3361   6
  -1   3  -9 59.2013 44.7013  10
  -1   3 -10 29430.5 762.579   7
   1  -3  10 28318.7 773.814   7
  -1   3 -10 31492.1 930.233  12
  -1   3 -10 31638.3 712.574   5
  -1   3 -10 33413.6 898.519   2
  -1   3 -10 28861.2 577.043  10
  -1   3 -10 24411.2 462.383   6
   1  -3  10 29948.1 720.898   9
  -1   3 -10 29365.5 936.184  11
   1  -3  10 29748.7 847.960  11
   1  -3  11 237.800 135.701   3
  -1   3 -11 2.47638 67.7008  12
   1  -3  11 43.7120 65.9010   9
   1  -3  11 3.84212 66.5781   7
  -1   3 -11 200.111 62.3021   5
  -1   3 -11 104.043 54.3239  10
  -1   3 -11 22.5222 99.8636   2
  -1   3 -11 267.985 106.010   7
   1  -3  11 155.106 82.8505  11
   1  -3  12 177.749 55.6365   7
  -1   3 -12 236.983 66.0413  10
  -1   3 -12 274.491 88.7491   7
  -1   3 -12 274.333 96.4653   2
   1  -3  12 162.991 63.8234   9
  -1   3 -12 215.692 88.5679  12
   1  -3  12 453.859 171.838   3
  -1   3 -12 328.236 67.3760   5
   1  -3  12 271.125 101.069  11
   1  -3  13 11137.9 499.439  11
   1  -3  13 12275.8 662.652   3
   1  -3  13 11043.8 505.064   9
  -1   3 -13 11716.7 640.850   2
   1  -3  13 10669.2 510.274   7
  -1   3 -13 10898.7 664.479   4
  -1   3 -13 10311.5 297.552   5
  -1   3 -13 10910.1 481.066   7
  -1   3 -13 11201.3 544.873  12
  -1   3 -13 11315.8 423.695  10
   1  -3  14 3261.32 367.336   3
  -1   3 -14 3398.78 249.429  10
  -1   3 -14 2803.33 273.842  12
   1  -3  14 2648.36 273.092   9
  -1   3 -14 3358.52 278.068   7
   1  -3  14 3094.50 284.453   7
  -1   3 -14 3200.73 369.284   2
  -1   3 -14 2846.67 380.461   4
  -1   3 -15 35377.5 969.927  12
   1  -3  15 38057.9 1233.18   3
  -1   3 -15 38195.6 913.340  10
   1  -3  15 36622.4 1036.71   9
  -1   3 -15 37652.1 1375.48   4
   1  -3  15 35419.1 1029.41   7
   1  -3  16 485.369 199.022   3
   1  -3  16 237.637 109.340   7
  -1   3 -16 218.683 204.659   4
  -1   3 -16 150.161 117.019  12
  -1   3 -16 180.029 133.856  10
   1  -3  17 17631.3 865.994   3
  -1   3 -17 16016.6 980.805   4
  -1   3 -17 17877.3 654.235  10
   1  -3  17 15853.7 703.928   7
  -1   3 -18 19726.4 714.722  10
  -1   3 -18 16988.2 1046.75   4
   1  -3  18 18728.1 901.899   3
   1  -3  19 2900.02 355.879   3
  -1   3 -19 3053.16 292.940  10
  -1   3 -19 2515.00 444.912   4
   1  -3  20 2801.38 335.818   9
  -1   3 -20 2922.55 501.466   4
   1  -3  20 3373.15 410.086   3
  -1   3 -20 3479.80 311.134  10
   1  -3  21 11387.2 741.369   3
  -1   3 -21 10610.3 923.745   4
   1  -3  21 10877.0 669.394   9
   1  -3  22 1871.45 284.254   9
   1  -3  22 2146.54 335.562   3
  -1   3 -22 1832.44 410.539   4
   1  -3  23 1708.68 300.564   3
  -1   3 -23 1719.51 414.806   4
  -1   3 -24 344.706 250.721   4
   1  -3  24 98.7620 134.100   3
  -1   3 -24 239.878 182.647   1
   1  -3  25 229.980 129.701   3
  -1   3 -25 40.7094 205.568   4
  -1   3 -25 398.546 213.905   1
  -1   3 -26 214.187 158.280   1
  -1   2  25 1314.64 398.517   2
  -1   2  25 589.460 226.571   6
   1  -2 -25 1438.23 401.278   8
  -1   2  24 2020.56 421.985   2
  -1   2  24 1710.53 335.807   6
   1  -2 -24 2074.57 483.270   8
   1  -2 -23 3041.33 467.464  10
  -1   2  23 2645.43 477.338   2
  -1   2  23 2660.97 411.787   6
   1  -2 -23 3074.52 488.173   8
  -1   2  22-159.405 149.408   2
  -1   2  22 210.583 165.849   6
   1  -2 -22-105.422 252.963   8
   1  -2 -22-181.526 194.265  10
   1  -2 -21 1408.05 377.633   8
  -1   2  21 1605.84 391.921   2
  -1   2  21 1590.37 328.316   6
   1  -2 -21 1202.14 312.711  10
  -1   2  20 38518.3 1436.73   6
   1  -2 -20 37128.0 1653.82   8
  -1   2  20 41013.9 1647.82   2
   1  -2 -20 37029.7 1580.44  10
  -1   2  19 10561.6 726.837   6
  -1   2  19 12407.4 884.744   2
   1  -2 -19 11159.4 878.542   8
   1  -2 -19 9962.90 787.631  10
   1  -2 -18 6978.83 650.853  10
  -1   2  18 6230.69 582.435   6
  -1   2  18 7107.15 702.893   2
   1  -2 -18 6189.68 645.933   8
   1  -2 -17 7776.69 663.897  10
  -1   2  17 8672.25 655.509   6
   1  -2 -17 7853.46 698.655   8
  -1   2  17 8291.25 472.992   5
  -1   2  17 9464.56 757.623   2
   1  -2 -16 10484.3 756.557  10
  -1   2  16 13428.9 849.244   2
  -1   2  16 11337.4 549.221   5
   1  -2 -16 11984.3 839.436   8
  -1   2  16 11520.6 716.145   6
   1  -2 -15 3182.55 476.563   8
  -1   2  15 3943.28 514.720   2
  -1   2  15 2812.88 268.731   5
  -1   2  15 3916.96 439.281   6
   1  -2 -15 3084.82 425.467  10
   1  -2 -14 51497.0 1605.37  10
  -1   2  14 53358.3 1244.95   5
   1  -2 -14 57412.1 1726.50   8
  -1   2  14 57416.9 1587.27   6
  -1   2  14 59659.2 1746.19   2
  -1   2  14 52463.1 942.312  12
  -1   2  13 42010.8 1084.54   5
   1  -2 -13 41878.7 1397.90  10
  -1   2  13 45490.0 1355.09   6
   1  -2 -13 43332.1 1493.39   8
  -1   2  13 43520.4 864.315  12
   1  -2 -12 59923.5 1639.86  10
  -1   2  12 60749.5 1325.98   5
  -1   2  12 64429.4 1118.40  12
   1  -2 -11 3512.42 390.570  10
  -1   2  11 4227.21 259.154  12
   1  -2 -11 4006.29 251.733  11
  -1   2  11 3956.11 313.504   5
   1  -2 -11 4402.74 421.862   6
   1  -2 -10 826.366 189.447  10
  -1   2  10 911.750 126.084  12
   1  -2 -10 855.061 129.690  11
  -1   2  10 997.389 156.632   5
   1  -2 -10 967.913 192.216   6
  -1   2  10 1094.74 200.078  10
  -1   2  10 1059.25 222.765   4
  -1   2   9 20270.3 604.737  12
   1  -2  -9 20148.4 822.472   6
  -1   2   9 19462.3 789.976  10
  -1   2   9 18730.8 682.600   5
   1  -2  -9 17947.9 776.749   2
   1  -2  -9 18892.4 574.946  11
   1  -2  -8 56283.7 1394.97   6
  -1   2   8 63793.6 1495.02   4
   1  -2  -8 55163.5 1077.27  11
  -1   2   8 54177.0 1198.52   5
  -1   2   8 57693.2 1358.73  10
  -1   2   8 62919.7 1446.39   8
  -1   2   8 56085.2 1091.95  12
   1  -2  -8 56391.4 1346.98   2
  -1   2   7 13867.9 642.842   8
  -1   2   7 14205.6 513.463  12
  -1   2   7 13970.4 572.031   5
   1  -2  -7 13771.7 626.411   6
   1  -2  -7 13825.9 604.616   2
  -1   2   7 14714.1 634.206  10
   1  -2  -7 13065.2 495.186  11
  -1   2   6 57954.6 1216.60   5
  -1   2   6 60720.5 1310.61   8
  -1   2   6 57789.0 1276.84  10
  -1   2   6 59757.9 1137.05  11
   1  -2  -6 55332.6 1293.14   6
  -1   2   6 58921.5 1133.99  12
   1  -2  -6 57402.7 1230.76   2
   1  -2  -6 59319.8 1126.93  11
  -1   2   5 90387.6 1555.08   5
  -1   2   5 90176.8 1583.77  10
  -1   2   5 90005.5 1471.46  11
   1  -2  -5 86284.5 1610.24   6
   1  -2  -5 87310.8 1455.61  11
  -1   2   5 91872.5 1629.36   8
  -1   2   5 90051.7 1477.85  12
   1  -2  -5 87679.6 1504.44   2
  -1   2   4 2526.25 236.521  12
   1  -2  -4 1913.39 95.7437   3
  -1   2   4 2607.98 239.617   8
  -1   2   4 2934.03 243.236  11
  -1   2   4 2232.87 107.213   3
  -1   2   4 2559.03 236.623   5
   1  -2  -4 2668.21 258.430   6
   1  -2  -4 2200.76 209.829   2
  -1   2   4 2022.13 219.327  10
   1  -2  -3 160313. 2061.48   2
  -1   2   3 168234. 2302.66  12
  -1   2   3 169302. 1788.95   3
  -1   2   3 181895. 2326.86  11
  -1   2   3 190706. 2357.30   8
   1  -2  -3 182561. 2370.97   6
   1  -2  -3 164937. 1782.51   3
  -1   2   3 164958. 2094.61   2
  -1   2   3 181088. 2312.62  10
  -1   2   3 161681. 2267.20   5
   1  -2  -2 85254.7 1204.14   2
   1  -2  -2 83310.5 1110.77   3
  -1   2   2 88456.2 1485.01  12
  -1   2   2 78024.0 1340.88  10
  -1   2   2 87837.8 1517.49   5
   1  -2  -2 92268.8 1448.79   6
  -1   2   2 85981.9 1461.16  11
  -1   2   2 86649.6 1240.34   2
  -1   2   2 82298.9 1115.01   3
  -1   2   1 38783.9 930.146  12
   1  -2  -1 39681.1 673.175   2
  -1   2   1 48366.7 869.716  13
  -1   2   1 40900.2 928.215   5
  -1   2   1 41650.3 857.664  10
   1  -2  -1 41051.1 871.764   6
  -1   2   1 35982.7 711.602   3
  -1   2   1 44773.9 909.026   8
  -1   2   1 38671.2 670.701   2
  -1   2   1 39759.3 930.167  11
  -1   2   0 16557.4 567.237   5
  -1   2   0 19393.4 570.760   8
  -1   2   0 18456.7 626.550  11
  -1   2   0 16278.6 582.506  12
  -1   2   0 16614.9 504.701   3
  -1   2   0 15970.8 351.196   2
  -1   2   0 21188.4 528.615  13
  -1   2  -1 538808. 5935.16  12
  -1   2  -1 538606. 5750.23   3
  -1   2  -1 531513. 5925.01  11
  -1   2  -1 596249. 5482.57   9
  -1   2  -1 541709. 5652.93   6
   1  -2   2 27706.4 666.253   7
  -1   2  -2 30987.5 788.407   3
  -1   2  -2 28692.9 527.081   9
  -1   2  -2 28874.7 788.369  12
  -1   2  -2 28951.1 623.275   6
  -1   2  -2 30061.3 710.820   8
  -1   2  -2 30011.6 818.452  11
   1  -2   2 29246.7 519.056   9
   1  -2   3 183359. 2254.39   7
  -1   2  -3 196057. 2549.52  12
  -1   2  -3 191791. 2543.02   3
   1  -2   3 192416. 1977.64   9
  -1   2  -3 192432. 2300.70   7
  -1   2  -3 188220. 2075.85   6
  -1   2  -3 189267. 2534.03  11
  -1   2  -3 199029. 2006.62   9
  -1   2  -3 204803. 2322.26  13
  -1   2  -4 137933. 2030.66  11
   1  -2   4 145660. 1527.72   9
  -1   2  -4 142817. 1546.14   9
   1  -2   4 136460. 1956.62  11
  -1   2  -4 137935. 2070.45   3
  -1   2  -4 138550. 1545.60   6
  -1   2  -4 141558. 2040.70  12
  -1   2  -4 140204. 1819.25   7
   1  -2   4 132297. 1783.96   7
  -1   2  -5 11120.5 396.081   7
  -1   2  -5 10347.2 297.356   9
  -1   2  -5 11749.8 546.915   3
   1  -2   5 10894.7 450.198  11
   1  -2   5 9774.28 370.141   7
  -1   2  -5 10643.9 316.794   2
  -1   2  -5 11233.6 259.697   6
   1  -2   5 11553.0 452.096   4
  -1   2  -5 11732.4 478.954  12
   1  -2   5 11061.1 282.754   9
  -1   2  -5 10513.1 468.388  11
  -1   2  -6 108662. 1874.36   3
   1  -2   6 112453. 1681.78   4
   1  -2   6 102542. 1266.04   9
   1  -2   6 102759. 1586.62  11
  -1   2  -6 107832. 1660.98  12
  -1   2  -6 106342. 1508.70   7
  -1   2  -6 103670. 1398.69   2
   1  -2   6 95960.9 1453.17   7
   1  -2   7 15212.7 404.920   9
  -1   2  -7 16155.2 557.760  12
   1  -2   7 15256.4 527.282  11
  -1   2  -7 16046.8 507.734   2
  -1   2  -7 15732.6 494.478   7
  -1   2  -7 17271.7 695.442   3
   1  -2   7 14922.6 491.680   7
   1  -2   7 16473.3 603.148   4
   1  -2   8 112.916 80.5415   7
  -1   2  -8 129.795 65.5191  12
  -1   2  -8 71.0520 81.8328   2
  -1   2  -8 169.774 127.025   3
  -1   2  -8 91.3672 51.2781  10
   1  -2   8 9.34864 70.6285   9
   1  -2   8 200.949 97.6217   4
  -1   2  -8 75.5057 49.9149   5
  -1   2  -8 243.186 106.484   7
   1  -2   8-53.4706 92.1495  11
   1  -2   9 77203.4 1296.22  11
   1  -2   9 86008.2 1631.78   4
  -1   2  -9 86734.3 1765.76   3
  -1   2  -9 78325.6 1309.53   7
  -1   2  -9 83830.6 1414.33  12
  -1   2  -9 76415.0 1452.79   2
  -1   2  -9 81955.9 1106.42   5
   1  -2   9 86332.0 1658.06   3
  -1   2  -9 76471.2 1168.25  10
   1  -2   9 75246.8 1221.41   9
   1  -2   9 79630.0 1386.50   7
   1  -2  10 55538.6 1041.47  11
   1  -2  10 61827.3 1407.05   4
  -1   2 -10 58720.3 845.310   5
  -1   2 -10 57180.1 1028.96  10
  -1   2 -10 61314.0 1153.40  12
  -1   2 -10 58738.8 1329.74   2
   1  -2  10 58726.7 1183.26   7
   1  -2  10 57322.5 1080.66   9
  -1   2 -10 57149.0 1111.06   7
   1  -2  10 66557.0 1441.04   3
  -1   2 -10 63796.6 1526.95   3
   1  -2  11 36051.6 793.488  11
  -1   2 -11 43753.4 1279.77   3
  -1   2 -11 35531.6 831.221  10
  -1   2 -11 34832.2 558.272   5
  -1   2 -11 36442.4 890.856   7
   1  -2  11 41113.1 1128.32   3
  -1   2 -11 38021.2 861.916  12
   1  -2  11 37315.9 893.051   9
  -1   2 -11 37669.0 1058.13   2
   1  -2  11 37864.8 957.263   7
   1  -2  12 37069.7 789.140  11
  -1   2 -12 36673.4 891.877  10
   1  -2  12 36971.0 943.348   9
   1  -2  12 37628.7 987.144   7
   1  -2  12 39573.8 1127.42   3
  -1   2 -12 38322.0 855.445  12
  -1   2 -12 37176.2 938.293   7
  -1   2 -12 38613.4 1138.90   2
  -1   2 -13 53566.2 1415.66   2
   1  -2  13 51419.6 1174.16   9
  -1   2 -13 54167.1 1039.25  12
   1  -2  13 53596.8 961.476  11
  -1   2 -13 51242.7 1139.82  10
   1  -2  13 56420.5 1411.42   3
   1  -2  13 51911.0 1230.68   7
   1  -2  14 1166.36 199.390   7
   1  -2  14 1115.17 223.709   9
  -1   2 -14 922.359 195.900  10
  -1   2 -14 1036.31 279.402   4
  -1   2 -14 714.167 115.398  12
  -1   2 -14 1267.81 276.144   2
   1  -2  14 1338.47 299.959   3
   1  -2  15 122079. 2216.01   3
  -1   2 -15 117251. 1980.19  10
  -1   2 -15 105216. 1516.97  12
  -1   2 -15 108734. 2510.53   4
   1  -2  15 108162. 1998.78   7
   1  -2  16 5116.90 449.570   3
  -1   2 -16 4855.91 406.695  10
   1  -2  16 5433.71 495.659   2
   1  -2  16 3548.95 354.002   7
  -1   2 -16 3847.86 473.278   4
   1  -2  17 261.362 161.774   3
  -1   2 -17 280.712 141.361  10
  -1   2 -17 16.2772 158.428   4
  -1   2 -18 6347.75 464.124  10
  -1   2 -18 6278.27 652.179   4
   1  -2  18 6460.63 493.450   3
  -1   2 -19 503.554 165.771  10
   1  -2  19 185.426 125.051   9
  -1   2 -19 317.537 266.521   4
   1  -2  19 381.909 161.345   3
  -1   2 -20 35.8577 103.430  10
   1  -2  20 43.0932 109.630   9
   1  -2  20 129.776 135.469   3
  -1   2 -20 312.622 241.154   4
  -1   2 -21 14662.8 754.894  10
  -1   2 -21 14125.9 1028.75   4
   1  -2  21 12704.9 760.596   9
   1  -2  21 14791.1 798.854   3
   1  -2  22 5768.10 513.122   3
  -1   2 -22 6022.94 739.555   4
   1  -2  22 5143.85 508.439   9
  -1   2 -22 5829.80 487.415  10
   1  -2  23 16050.3 864.052   3
   1  -2  23 14936.5 840.942   9
  -1   2 -23 17078.5 1183.96   4
  -1   2 -24 21449.5 1156.73   1
  -1   2 -24 21758.5 1376.58   4
   1  -2  24 20081.7 979.175   3
   1  -2  25 1255.93 259.469   3
  -1   2 -25 1560.73 455.450   4
  -1   2 -26 252.837 244.127   4
  -1   1  26 885.665 292.204   2
   1  -1 -26 1180.86 353.365   8
  -1   1  25 35.4215 170.874   2
   1  -1 -25 930.164 346.755   8
  -1   1  24 3132.13 436.570   6
  -1   1  24 4023.52 574.749   2
   1  -1 -24 4033.90 611.672   8
  -1   1  23 23010.2 1098.12   6
   1  -1 -23 25360.0 1435.27   8
  -1   1  23 26385.3 1365.51   2
   1  -1 -22 10283.9 811.184  10
   1  -1 -22 10605.4 926.547   8
  -1   1  22 11639.1 891.745   2
  -1   1  22 9774.36 710.043   6
   1  -1 -21 14853.7 1053.95   8
  -1   1  21 15097.5 983.745   2
  -1   1  21 14118.9 850.193   6
   1  -1 -21 13147.7 886.775  10
   1  -1 -20 4228.92 491.584  10
   1  -1 -20 4654.00 595.663   8
  -1   1  20 4508.30 480.894   6
  -1   1  20 5425.64 589.019   2
   1  -1 -19 12128.6 514.353   1
  -1   1  19 15466.0 944.898   2
   1  -1 -19 12885.4 834.801  10
  -1   1  19 14535.9 827.125   6
   1  -1 -19 14337.5 969.966   8
   1  -1 -18 2509.09 443.997   8
   1  -1 -18 1715.36 304.609  10
  -1   1  18 2168.40 366.235   2
  -1   1  18 2066.30 327.333   6
   1  -1 -18 1926.33 203.831   1
   1  -1 -17 9888.89 444.234   1
  -1   1  17 10913.1 445.291   5
   1  -1 -17 10022.9 702.648  10
  -1   1  17 10939.5 677.609   6
  -1   1  17 11399.7 784.450   2
   1  -1 -17 11591.8 826.443   8
   1  -1 -17 10337.3 460.238   3
   1  -1 -16 10793.9 451.146   1
   1  -1 -16 12330.4 486.340   3
  -1   1  16 12066.8 470.411   5
  -1   1  16 13846.1 842.071   2
   1  -1 -16 11168.9 713.368  10
   1  -1 -16 13537.5 857.156   8
  -1   1  16 12681.9 713.248   6
  -1   1  15-1.12389 43.4638   5
   1  -1 -15 313.192 257.889   8
   1  -1 -15 119.115 94.1111   1
   1  -1 -15 107.434 138.269  10
   1  -1 -15 209.348 98.6136   3
   1  -1 -14 37334.6 818.085   3
   1  -1 -14 38196.9 1280.63   6
  -1   1  14 35931.9 848.328   5
   1  -1 -14 34060.9 782.913   1
   1  -1 -14 35179.0 1212.82  10
   1  -1 -13 10231.7 624.952  10
  -1   1  13 9258.13 254.385  12
  -1   1  13 11014.1 444.352   5
   1  -1 -13 12228.4 665.400   6
   1  -1 -13 10889.5 399.945   1
   1  -1 -13 11266.8 408.620   3
  -1   1  13 10614.0 598.248  10
  -1   1  12 4078.14 183.827  12
   1  -1 -12 4275.40 234.744   1
  -1   1  12 4749.08 387.710  10
   1  -1 -12 4686.10 247.024   3
  -1   1  12 4541.75 280.484   5
   1  -1 -12 5541.54 449.084   6
   1  -1 -12 4856.11 420.280  10
   1  -1 -11 32489.4 1022.70   6
  -1   1  11 28891.8 737.728   5
  -1   1  11 29298.3 949.673  10
   1  -1 -11 28542.0 606.492   1
   1  -1 -11 28647.7 973.803  10
   1  -1 -11 29375.4 618.150   3
   1  -1 -11 35070.8 1160.97   2
  -1   1  11 27468.6 555.062  12
  -1   1  11 33044.8 1152.86   4
   1  -1 -11 27586.0 530.151  11
  -1   1  10 7991.46 512.202   6
   1  -1 -10 6589.32 253.371  11
  -1   1  10 7183.54 351.294   5
   1  -1 -10 7429.70 277.175   3
   1  -1 -10 7739.37 492.900   6
   1  -1 -10 7668.80 509.035  10
  -1   1  10 6600.31 262.950  12
  -1   1  10 8503.12 569.302   4
  -1   1  10 7409.16 450.121  10
   1  -1 -10 8664.39 560.585   2
   1  -1 -10 6967.65 266.747   1
   1  -1  -9 221741. 3099.72   2
  -1   1   9 213765. 3076.21   4
  -1   1   9 212384. 2848.05   6
   1  -1  -9 204563. 2211.68  11
  -1   1   9 206492. 2798.51  10
   1  -1  -9 194923. 2120.28   1
   1  -1  -9 190361. 2117.20   3
  -1   1   9 191583. 2208.91  12
   1  -1  -9 197875. 2854.37  10
  -1   1   9 198448. 2470.45   5
   1  -1  -9 218714. 2949.57   6
   1  -1  -8 111188. 1853.49  10
  -1   1   8 108309. 1602.85   5
   1  -1  -8 113195. 1431.31  11
  -1   1   8 112163. 1819.92  10
   1  -1  -8 107228. 1277.87   1
  -1   1   8 120502. 2042.41   4
   1  -1  -8 103182. 1264.53   3
   1  -1  -8 122886. 2042.01   2
   1  -1  -8 120416. 1996.02   6
   1  -1  -7 6680.44 404.924   2
  -1   1   7 5739.51 301.393   5
  -1   1   7 6022.23 390.137   4
   1  -1  -7 6099.17 199.256   1
   1  -1  -7 6384.44 266.521  11
   1  -1  -7 4939.80 169.729   3
   1  -1  -7 6400.14 387.722   6
  -1   1   7 5949.26 353.110  10
   1  -1  -6 24361.2 740.797   2
  -1   1   6 21885.1 404.012   1
  -1   1   6 23031.6 611.316   5
   1  -1  -6 25909.7 570.846  11
   1  -1  -6 25952.7 767.173   6
  -1   1   6 25564.0 749.642   8
   1  -1  -6 23267.2 399.672   1
  -1   1   6 23821.7 682.336  10
  -1   1   5 3181.75 245.014   8
   1  -1  -5 3435.41 265.488   2
   1  -1  -5 3528.63 262.810   6
  -1   1   5 3081.02 230.004  10
  -1   1   5 2742.43 121.603   1
   1  -1  -5 3486.31 205.048  11
   1  -1  -5 3162.09 125.148   1
  -1   1   4 107018. 1544.72  10
   1  -1  -4 102740. 1541.32   2
   1  -1  -4 108539. 1151.89   1
   1  -1  -4 108143. 1624.53   6
  -1   1   4 109383. 1600.11   8
  -1   1   4 104992. 1160.40   1
  -1   1   3 54668.3 718.008   1
  -1   1   3 59038.2 998.224  10
   1  -1  -3 55440.8 1029.69   6
  -1   1   3 57568.7 1001.07   8
   1  -1  -3 52160.0 942.224   2
  -1   1   2 74976.5 903.532   3
   1  -1  -2 75773.6 1186.88   6
  -1   1   2 79055.3 1150.90   8
  -1   1   1 499.869 58.6052   3
  -1   1   1 854.229 102.006   8
  -1   1   0 137791. 1388.03  13
  -1   1   0 119684. 1495.10   3
  -1   1  -1 34734.9 527.883  13
  -1   1  -1 30941.7 642.748   3
  -1   1  -2 5746.87 169.465   6
   1  -1   2 6891.27 197.323   6
  -1   1  -2 5769.41 269.466   3
   1  -1   2 4981.13 225.975   7
   1  -1   2 6256.71 259.837   4
  -1   1  -3 514342. 4929.85   3
   1  -1   3 499693. 4719.03   7
   1  -1   4 193951. 2171.30   2
  -1   1  -4 199655. 2181.49   2
  -1   1  -5 99121.8 1335.58   2
  -1   1  -5 92550.9 1536.04   3
   1  -1   5 111631. 1535.54   4
   1  -1   5 95967.0 1315.39   2
  -1   1  -5 109577. 1434.90   7
   1  -1   5 95919.4 1395.34   7
  -1   1  -6 37253.4 756.094   7
  -1   1  -6 31712.9 842.543   3
   1  -1   6 30837.1 661.222  11
   1  -1   6 38475.2 850.192   4
   1  -1   6 35499.2 778.453   7
  -1   1  -6 31059.7 644.726  10
  -1   1  -6 32035.5 720.751   2
   1  -1   6 31660.6 715.630   2
   1  -1   7 15612.1 609.467   3
  -1   1  -7 16443.9 514.307   7
  -1   1  -7 14757.3 448.512  10
   1  -1   7 14829.1 424.664  11
   1  -1   7 16059.6 543.962   7
  -1   1  -7 15649.5 594.797   3
   1  -1   7 13848.0 514.544   2
   1  -1   7 18110.2 609.428   4
  -1   1  -7 15716.9 534.271   2
   1  -1   8 18884.8 483.228  11
  -1   1  -8 22015.4 692.267   2
   1  -1   8 18707.6 369.672   6
  -1   1  -8 20956.5 572.717  10
   1  -1   8 22159.2 678.527   2
   1  -1   8 24277.4 756.733   4
  -1   1  -8 23281.0 772.848   3
   1  -1   8 22315.7 744.517   3
   1  -1   8 20170.3 620.122   7
  -1   1  -8 22084.0 638.901   7
   1  -1   9 35948.8 597.037   6
   1  -1   9 40019.3 1032.75   3
   1  -1   9 39114.1 954.175   7
  -1   1  -9 38580.3 864.224  10
   1  -1   9 40578.6 1080.55   4
   1  -1   9 40209.3 987.679   2
   1  -1   9 36843.4 694.758  11
  -1   1  -9 39243.4 1020.18   2
  -1   1  -9 39260.7 913.376   7
  -1   1  -9 39927.1 1060.14   3
  -1   1  -9 39108.9 732.280  12
   1  -1  10 50859.2 1282.11   4
  -1   1 -10 51593.0 1243.82   2
  -1   1 -10 49348.8 1054.49  10
  -1   1 -10 48825.9 1237.00   3
   1  -1  10 48678.8 1105.69   7
   1  -1  10 46058.5 782.200  11
   1  -1  10 50647.7 1186.66   3
  -1   1 -10 50271.8 835.590  12
   1  -1  10 46589.2 1137.74   2
   1  -1  10 46805.2 753.460   6
   1  -1  11 1431.31 196.759   7
   1  -1  11 1314.64 129.577   6
  -1   1 -11 1558.72 242.101   2
  -1   1 -11 1534.74 192.467  10
   1  -1  11 1157.72 104.101  11
   1  -1  11 1478.37 214.982   3
  -1   1 -11 1421.73 120.335  12
  -1   1 -11 1091.86 77.9057   5
   1  -1  11 1705.68 258.405   2
  -1   1 -11 1544.37 235.158   3
  -1   1 -12 1140.32 194.231   3
   1  -1  12 968.694 90.3320  11
   1  -1  12 943.518 172.774   3
  -1   1 -12 909.365 194.426   2
  -1   1 -12 989.952 90.3114  12
  -1   1 -12 1242.57 185.851  10
   1  -1  12 864.333 163.441   7
   1  -1  12 991.946 105.234   6
   1  -1  13 185.582 103.183   7
   1  -1  13 34.2898 30.9968  11
  -1   1 -13 36.1383 26.8871  12
   1  -1  13 112.683 65.4809   6
   1  -1  13 53.0902 81.2666   3
   1  -1  13 25.3397 45.8754  10
  -1   1 -13 51.9997 93.1517   2
  -1   1 -13 227.573 116.880   3
  -1   1 -13 118.471 80.9349  10
   1  -1  14 15728.9 491.726   6
   1  -1  14 18334.1 740.122   3
  -1   1 -14 17184.5 787.580   3
  -1   1 -14 17850.8 740.254  10
   1  -1  14 16499.7 709.397   7
   1  -1  14 15829.1 655.544  10
   1  -1  15 1254.86 154.563   6
   1  -1  15 1235.88 244.159   2
   1  -1  15 1253.11 212.769   3
  -1   1 -15 1019.51 192.737  10
   1  -1  15 904.137 170.117  10
  -1   1 -15 1181.98 323.541   4
   1  -1  16 76.9604 115.924   3
  -1   1 -16-120.994 125.020  10
  -1   1 -16 24.8281 170.043   4
   1  -1  16-39.8319 66.4693   6
   1  -1  16 71.9434 66.3098  10
   1  -1  16-36.2178 114.379   2
  -1   1 -17 3759.93 383.393  10
   1  -1  17 3460.43 349.115   3
   1  -1  17 3206.41 257.730   6
   1  -1  17 4025.90 445.494   2
  -1   1 -17 3345.82 512.339   4
   1  -1  18 80042.8 1738.52   3
  -1   1 -18 79528.7 1873.71  10
  -1   1 -18 75551.1 2270.97   4
   1  -1  18 83230.6 2045.89   2
   1  -1  19 3880.89 308.469   6
  -1   1 -19 6182.79 660.052   4
   1  -1  19 5213.36 534.794   2
  -1   1 -19 5023.33 496.882  10
   1  -1  19 4996.51 434.342   3
  -1   1 -20 14787.6 811.030  10
   1  -1  20 13916.9 861.885   2
   1  -1  20 13407.0 705.150   3
  -1   1 -20 14003.9 1019.01   4
  -1   1 -21 23691.6 1060.02  10
   1  -1  21 24175.6 968.766   3
   1  -1  21 24609.7 1185.50   2
  -1   1 -21 25327.8 1359.72   4
   1  -1  22 4361.97 417.512   3
   1  -1  22 4351.86 528.751   2
  -1   1 -22 4149.66 585.320   4
  -1   1 -22 4588.63 481.862  10
  -1   1 -23 274.495 234.409   4
   1  -1  23 273.271 213.907   2
  -1   1 -23-32.0245 99.6048  10
   1  -1  23 287.912 146.165   3
   1  -1  24 13563.2 755.901   3
  -1   1 -24 13328.9 847.508  10
  -1   1 -24 14865.5 1127.53   4
   1  -1  24 11714.1 868.906   2
   1  -1  25 1310.85 320.236   2
  -1   1 -25 1693.56 391.039   4
  -1   1 -26-328.540 254.426   4
   1   0 -26 10549.8 1003.01   8
   1   0 -25 590.421 307.475   8
  -1   0  24 3919.42 522.318   2
   1   0 -24 4407.95 616.914   8
   1   0 -23 474.198 302.085   8
  -1   0  23 317.593 170.033   2
  -1   0  23 433.836 185.227   6
  -1   0  22 14190.0 805.176   6
  -1   0  22 15879.6 1040.66   2
   1   0 -22 16487.4 1110.07   8
  -1   0  21 10401.7 826.261   2
  -1   0  21 9561.67 669.196   6
   1   0 -21 10377.2 864.132   8
  -1   0  20 47737.4 1460.99   6
   1   0 -20 47035.2 1548.73  10
   1   0 -20 49790.6 1870.99   8
  -1   0  19 6787.92 621.813   2
   1   0 -19 5708.19 513.713  10
  -1   0  19 6370.24 524.971   6
   1   0 -19 7933.48 741.524   8
   1   0 -19 6724.49 652.987   4
  -1   0  18 4484.49 487.753   2
   1   0 -18 3766.21 396.752  10
   1   0 -18 3998.30 354.812   3
   1   0 -18 4288.32 492.458   4
   1   0 -18 5516.17 604.200   8
  -1   0  17 4906.99 512.223   2
   1   0 -17 3977.27 467.422   4
   1   0 -17 4024.68 348.201   3
   1   0 -17 4347.24 354.170   1
   1   0 -17 4125.28 408.531  10
   1   0 -17 5556.18 621.853   8
   1   0 -16 16385.8 672.856   1
  -1   0  16 14090.5 375.318   5
   1   0 -16 15512.4 658.805   3
  -1   0  16 16838.2 885.838   2
   1   0 -16 14489.0 739.063  10
   1   0 -16 16633.3 953.759   4
   1   0 -16 16914.8 808.522   6
  -1   0  15 11127.3 715.442   2
   1   0 -15 9953.27 610.611   6
   1   0 -15 11036.1 747.310   4
  -1   0  15 8510.72 291.393   5
  -1   0  15 9297.91 540.823  10
   1   0 -15 9489.42 594.850  10
   1   0 -15 9441.69 501.868   3
   1   0 -15 9580.07 513.675   1
   1   0 -14 79339.5 1738.78   6
   1   0 -14 79595.2 1512.68   1
  -1   0  14 75858.9 1597.92  10
   1   0 -14 75306.6 1664.97  10
   1   0 -14 80207.9 1527.35   3
  -1   0  14 72569.4 1060.62   5
   1   0 -13 7731.13 426.727   3
  -1   0  13 7384.13 447.846  10
   1   0 -13 7492.71 418.541   1
   1   0 -13 8263.49 531.242   6
  -1   0  13 6722.35 267.168   5
  -1   0  13 8167.64 510.658   6
   1   0 -13 7654.12 493.541  10
  -1   0  12 44206.0 1128.44   6
   1   0 -12 43478.4 1015.48   3
   1   0 -12 40017.6 1090.78  10
  -1   0  12 40296.6 735.406   5
   1   0 -12 41475.3 989.398   1
  -1   0  12 40686.0 1069.93  10
   1   0 -12 42037.9 1174.41   6
  -1   0  11 54687.5 1218.48   6
   1   0 -11 51143.7 1050.09   3
  -1   0  11 52009.9 1456.04   4
   1   0 -11 50198.1 1286.88   6
   1   0 -11 49855.1 1194.00  10
  -1   0  11 49626.0 841.092   5
   1   0 -11 52232.1 1070.45   1
  -1   0  11 49852.6 1158.27  10
  -1   0  10 3377.09 267.314  10
   1   0 -10 3235.06 233.214   3
  -1   0  10 3395.90 367.733   4
  -1   0  10 3706.19 304.920   6
   1   0 -10 2972.51 263.736   6
   1   0 -10 3165.65 281.558  10
   1   0 -10 3745.24 356.737   2
  -1   0  10 3155.55 185.301   5
   1   0 -10 3302.53 251.343   1
   1   0  -9 626.925 120.511   1
  -1   0   9 774.531 202.692   4
   1   0  -9 445.983 86.9584   3
   1   0  -9 485.014 128.602   2
   1   0  -9 419.771 104.703  10
   1   0  -9 259.932 86.6152   6
  -1   0   9 312.593 117.085   6
  -1   0   9 513.968 113.387  10
  -1   0   8 19002.8 729.229   4
   1   0  -8 18834.6 527.402   1
   1   0  -8 18327.0 618.085   6
   1   0  -8 18093.4 579.447  10
  -1   0   8 18913.5 618.399   6
   1   0  -8 17905.7 483.188   3
   1   0  -8 18077.3 678.186   2
  -1   0   8 18621.9 567.831  10
  -1   0   7 94719.7 1713.77   4
   1   0  -7 93184.1 1341.89   1
   1   0  -7 105971. 1700.64   2
  -1   0   7 98148.7 1438.77  10
   1   0  -7 105989. 1565.02   6
   1   0  -7 97587.7 1299.06   3
  -1   0   6 23186.6 580.622  10
   1   0  -6 22536.5 526.112   1
  -1   0   6 22724.6 519.905   1
  -1   0   6 23709.0 707.790   4
   1   0  -6 25732.1 707.514   2
   1   0  -6 25889.1 655.093   6
  -1   0   5 123254. 1509.68   1
  -1   0   5 117936. 1567.50  10
   1   0  -5 124246. 1723.40   2
  -1   0   5 119758. 1718.79   4
  -1   0   4 5413.48 221.926   1
  -1   0   4 4883.92 248.715   4
   1   0  -4 6031.19 281.765   2
  -1   0   3 68198.3 971.235   1
   1   0  -3 84510.6 1091.77   6
   1   0   2 2996.37 145.685   4
  -1   0  -2 2784.00 108.094   9
   1   0   3 74536.7 912.096   9
   1   0   3 90891.8 1212.60   7
  -1   0  -3 82131.7 1204.48   3
  -1   0  -3 74683.6 1015.73   2
   1   0   3 97613.6 1168.58   4
  -1   0  -4 27841.9 651.074   3
   1   0   4 34224.4 701.866   4
   1   0   4 33628.3 709.628   7
  -1   0  -4 28033.0 578.954   2
  -1   0  -5 18056.3 509.264   2
   1   0   5 22880.9 614.118   7
  -1   0  -5 18642.3 545.593   3
   1   0   5 22909.7 575.212  10
   1   0   5 22357.5 603.905   4
   1   0   5 18735.9 544.031   3
  -1   0  -6 6875.08 331.232  10
   1   0   6 8230.89 368.200  10
   1   0   6 6801.41 344.718   3
  -1   0  -6 6939.87 344.467   3
   1   0   6 8312.96 391.034   4
   1   0   6 7874.63 393.661   7
  -1   0  -6 6868.44 327.997   2
   1   0   7 6513.10 268.865   6
  -1   0  -7 6742.13 350.454   3
   1   0   7 7695.31 400.230   7
   1   0   7 8121.97 424.899   4
  -1   0  -7 7031.75 365.760  10
   1   0   7 6598.65 347.936   3
   1   0   7 7678.90 370.039  10
  -1   0  -7 6968.53 374.582   2
   1   0   8 6771.30 368.147  10
  -1   0  -8 6016.23 360.899   3
   1   0   8 5437.26 391.137   2
  -1   0  -8 6246.14 361.510  10
   1   0   8 5637.58 267.923   6
   1   0   8 5699.07 344.492   3
  -1   0  -8 6009.47 251.837   5
  -1   0  -8 6045.83 374.134   2
   1   0   8 6276.82 392.794   7
   1   0   8 7254.96 421.439   4
   1   0   9 95558.4 1542.80   3
  -1   0  -9 86609.3 1579.23  10
   1   0   9 89161.5 1627.25   7
  -1   0  -9 83820.4 1191.27   5
   1   0   9 97393.9 1763.22   4
   1   0   9 81882.4 1317.75   6
   1   0   9 80428.9 1606.93   2
  -1   0  -9 82721.6 1511.67   3
   1   0   9 93136.6 1585.21  10
  -1   0  -9 85719.1 1632.90   2
   1   0  10 2114.30 237.108  10
  -1   0 -10 2146.39 254.001  10
  -1   0 -10 2205.68 260.942   2
   1   0  10 1975.03 276.443   2
   1   0  10 1773.74 187.176   6
  -1   0 -10 1653.25 136.809   5
   1   0  10 2304.10 251.811   3
   1   0  10 2149.70 262.630   7
  -1   0 -10 1798.68 220.394   3
   1   0  10 2494.20 298.078   4
   1   0  11 10236.8 494.533   3
  -1   0 -11 9724.17 345.509   5
  -1   0 -11 10268.3 513.109   3
  -1   0 -11 9608.32 534.394  10
   1   0  11 9945.76 505.452  10
   1   0  11 8863.70 407.698   6
   1   0  11 10594.0 551.485   7
   1   0  11 11477.3 615.571   4
  -1   0 -11 10128.1 565.006   2
  -1   0 -12 69687.1 1617.86   2
  -1   0 -12 64952.9 1047.93   5
   1   0  12 66297.3 1449.14  10
   1   0  12 61702.1 1244.43   6
   1   0  12 74202.0 1451.08   3
  -1   0 -12 64681.9 1525.95  10
  -1   0 -12 70349.8 1502.69   3
   1   0  12 64855.3 1517.87   7
  -1   0 -13 68708.2 1098.24   5
  -1   0 -13 75251.8 1579.66   3
   1   0  13 70308.6 1539.40  10
   1   0  13 70904.8 1435.42   3
   1   0  13 72495.9 1612.56   7
  -1   0 -13 69681.1 1654.65  10
   1   0  13 65415.4 1318.20   6
   1   0  14 15645.3 608.875   6
   1   0  14 19648.3 904.050   2
  -1   0 -14 17157.7 734.752   3
  -1   0 -14 17994.0 983.070   4
  -1   0 -14 17503.7 810.691  10
   1   0  14 17432.5 680.841   3
  -1   0 -14 16235.1 474.879   5
   1   0  15 30741.5 897.375   6
   1   0  15 35651.0 1002.94   3
  -1   0 -15 33374.5 1072.33   3
  -1   0 -15 35181.1 1386.40   4
   1   0  15 36934.3 1312.68   2
  -1   0 -15 33741.6 1173.43  10
  -1   0 -15 33686.1 704.909   5
   1   0  16 7554.64 455.559   6
  -1   0 -16 8893.66 625.951  10
  -1   0 -16 8757.21 552.003   3
   1   0  16 8914.02 507.382   3
  -1   0 -16 9825.06 758.829   4
   1   0  16 9601.11 697.500   2
   1   0  17 50712.2 1258.94   6
  -1   0 -17 58709.4 1923.79   4
  -1   0 -17 58432.0 1659.95  10
   1   0  17 66155.0 1856.87   2
   1   0  17 58607.3 1363.91   3
   1   0  18 23497.9 852.792   3
  -1   0 -18 22970.7 1214.15   4
  -1   0 -18 23199.1 1049.25  10
   1   0  18 22915.2 1094.10   2
   1   0  19 68.9391 142.315   2
  -1   0 -19 504.179 273.819   4
   1   0  19 36.4220 95.3416   3
  -1   0 -19 102.346 149.601  10
  -1   0 -20 30.3303 143.415  10
  -1   0 -20-267.853 245.596   4
   1   0  20 92.5845 175.862   2
   1   0  20 85.4582 85.7447   3
  -1   0 -21 596.962 216.066  10
   1   0  21 552.499 144.939   3
   1   0  21 673.633 227.209   2
  -1   0 -21 433.164 268.583   4
   1   0  22 4705.07 408.149   3
  -1   0 -22 5227.75 658.072   4
  -1   0 -22 4449.02 506.397  10
   1   0  22 4850.30 578.980   2
  -1   0 -23 13193.2 891.674  10
   1   0  23 13342.8 952.121   2
   1   0  23 12219.0 666.929   3
  -1   0 -23 14474.6 1095.12   4
   1   0  24 201.608 160.387   2
  -1   0 -24 300.548 140.670  10
  -1   0 -24 41.1828 232.479   4
  -1   0 -25 8.39448 299.551   4
  -1   0 -25 620.145 319.027   8
  -1   0 -25-168.970 193.692  10
   1   0  25-107.110 233.227   2
   1   0  26 1303.47 343.576   2
  -1   0 -26 1480.94 404.585   8
  -1   0 -26 1293.47 300.464  10
   1   0  27 12099.8 1026.74   2
  -1  -1  28 2297.32 433.469   9
   1   1 -27 442.500 296.258   8
  -1  -1  27 411.091 256.665   9
   1   1 -26 383.990 265.849   8
  -1  -1  26 406.464 257.060   9
   1   1 -25 1485.61 334.514   4
   1   1 -25 2330.77 491.856   8
  -1  -1  25 1718.42 381.430   9
  -1  -1  24 4224.12 544.851   9
   1   1 -24 3850.65 580.696   4
   1   1 -24 5065.02 670.698   8
   1   1 -23 35482.9 1682.71   4
  -1  -1  23 31652.3 1128.01   6
  -1  -1  23 29570.8 1385.49   9
   1   1 -23 33111.3 1614.67   8
   1   1 -23 32489.7 1257.17   1
   1   1 -22 6280.78 549.473   1
   1   1 -22 6829.32 704.223   4
  -1  -1  22 5590.03 467.177   6
  -1  -1  21 3141.16 360.145   6
   1   1 -21 3293.01 489.400   4
   1   1 -21 3756.77 415.925   1
   1   1 -20 34673.7 1538.80   4
   1   1 -20 33562.8 1221.48   1
   1   1 -19 5088.45 478.932   1
  -1  -1  19 3525.47 321.274   7
   1   1 -19 4632.00 568.545   4
   1   1 -18 47418.9 1401.52   6
  -1  -1  18 46264.0 1217.61  10
  -1  -1  18 42973.2 1143.19   7
   1   1 -17 11362.0 808.180   4
  -1  -1  17 10432.1 508.773   7
   1   1 -17 10390.3 626.030   6
  -1  -1  17 10606.4 556.414  10
  -1  -1  16 721.123 148.154   7
   1   1 -16 871.481 256.245   4
  -1  -1  16 749.454 136.605  10
   1   1 -16 748.696 174.598   3
   1   1 -16 567.345 135.775   6
  -1  -1  15 3142.13 312.280   6
   1   1 -15 3537.71 439.352   4
  -1  -1  15 3059.59 259.294   7
   1   1 -15 2963.35 317.335   3
   1   1 -15 2953.86 305.838   6
  -1  -1  15 3077.97 276.783  10
   1   1 -14 22387.6 439.479  11
   1   1 -14 29986.8 1181.35   4
   1   1 -14 29528.0 973.141   3
  -1  -1  14 27628.0 878.385   6
   1   1 -14 26210.4 916.972   6
  -1  -1  14 23571.0 467.827  12
  -1  -1  14 29447.2 771.233   7
  -1  -1  14 27169.8 794.497  10
  -1  -1  13 520.474 108.445  10
   1   1 -13 347.852 182.159   4
   1   1 -13 284.653 106.609   3
   1   1 -13 403.664 105.376   6
   1   1 -13 529.132 151.228   1
  -1  -1  13 334.583 57.9365  12
  -1  -1  13 459.226 109.468   7
   1   1 -13 320.729 54.3091  11
  -1  -1  13 442.155 134.004   6
   1   1 -12 97.1936 66.6204   6
  -1  -1  12 174.472 110.588   6
  -1  -1  12 24.3418 36.7959  12
  -1  -1  12 20.4747 50.3133  10
   1   1 -12 17.6095 81.4112   2
   1   1 -12 44.5728 39.2757  11
  -1  -1  12 34.3563 23.0299   5
   1   1 -12 210.987 129.685   1
  -1  -1  12 154.081 81.7393   7
   1   1 -12 15.6013 76.2226   3
  -1  -1  12-34.8609 126.476   4
   1   1 -11 27408.1 788.115   6
   1   1 -11 29597.6 856.253   3
   1   1 -11 29229.3 897.005   1
   1   1 -11 30091.2 988.391   2
  -1  -1  11 28747.5 598.035  12
  -1  -1  11 31775.1 842.376   6
  -1  -1  11 30688.1 1031.80   4
  -1  -1  11 26540.0 716.240  10
   1   1 -10 1874.36 282.272   1
   1   1 -10 1471.58 217.901   2
  -1  -1  10 2449.44 250.999   6
   1   1 -10 1978.51 217.672   6
  -1  -1  10 1697.41 168.161  10
  -1  -1  10 2298.63 194.255  12
   1   1 -10 1607.35 192.717   3
  -1  -1  10 1734.16 233.091   4
   1   1  -9 231316. 2942.80   1
  -1  -1   9 216557. 2527.16  10
   1   1  -9 223066. 2767.91   6
   1   1  -9 236774. 3052.94   2
  -1  -1   9 239552. 2792.13   6
  -1  -1   9 239304. 3169.07   4
   1   1  -9 217757. 2807.28   3
   1   1  -8 934.328 140.039   6
   1   1  -8 1032.04 166.684   2
  -1  -1   8 885.167 107.520  10
  -1  -1   8 1202.07 190.108   6
  -1  -1   8 871.098 155.844   4
   1   1  -8 1036.74 143.441   3
   1   1  -8 1343.19 221.875   1
   1   1  -7 137.297 66.9081   3
   1   1  -7 92.7663 82.6172   2
   1   1  -7 99.4223 99.1893   4
   1   1  -7 153.509 70.8227   6
  -1  -1   7 139.111 44.6254  10
  -1  -1   7 147.045 74.1189   6
  -1  -1   7 210.483 75.3724   4
  -1  -1   6 6184.28 312.455   1
  -1  -1   6 5648.94 319.908   4
   1   1  -6 5538.52 330.305   4
   1   1  -6 6857.83 309.562   6
   1   1  -5 34425.4 673.548   6
   1   1  -5 32868.2 748.324   9
   1   1  -5 27186.5 697.491   4
  -1  -1   5 28246.8 689.710   1
  -1  -1   5 27679.2 663.536   4
   1   1  -4 202252. 2068.16   6
  -1  -1   4 152545. 1961.44   4
  -1  -1   4 176897. 2146.98   1
  -1  -1   3 16473.7 386.279   4
   1   1  -3 21456.6 477.903  13
  -1  -1   3 16763.7 492.522   1
   1   1  -3 18800.5 432.978   4
   1   1  -3 23973.4 529.365   9
   1   1  -2 377234. 3750.96   7
  -1  -1   2 375394. 4065.61   1
  -1  -1   1 50646.7 859.906   1
   1   1  -1 48765.3 773.383  13
  -1  -1   0 120162. 1531.44   1
   1   1   0 119464. 1471.50  13
   1   1   1 107969. 1249.77   9
   1   1   1 108763. 1316.82  10
   1   1   2 94982.5 1302.44   1
   1   1   2 92851.6 1243.78   4
  -1  -1  -2 97951.1 1323.68   1
   1   1   3 225921. 2451.84   9
   1   1   3 223757. 2516.90   4
  -1  -1  -4 41860.2 846.417   2
   1   1   4 42717.9 866.783   4
   1   1   4 37409.1 754.234   3
   1   1   4 39301.1 784.757   9
  -1  -1  -4 39843.2 735.328   1
   1   1   5 92773.2 1464.05   4
   1   1   5 102475. 1532.98  10
   1   1   5 82215.4 1253.53   3
  -1  -1  -5 76573.6 1176.95   1
  -1  -1  -5 76977.4 1312.25   2
  -1  -1  -5 87620.0 1332.02   5
  -1  -1  -6 56504.1 967.155   1
  -1  -1  -6 52325.0 1093.28   2
   1   1   6 58741.6 1243.90   4
  -1  -1  -6 57114.9 1033.32   5
   1   1   6 49280.8 948.028   3
   1   1   6 62802.0 1223.98  10
  -1  -1  -7 6318.61 324.960   5
  -1  -1  -7 6182.00 374.373   2
   1   1   7 7132.35 408.882  10
   1   1   7 6246.75 410.535   4
  -1  -1  -7 5788.50 291.132   1
   1   1   7 6732.92 331.472   3
  -1  -1  -8 1552.73 165.426   1
  -1  -1  -8 1582.96 276.285   4
   1   1   8 1788.44 221.686  10
  -1  -1  -8 1515.84 205.992   2
   1   1   8 1373.34 161.395   3
  -1  -1  -8 1317.55 160.593   5
   1   1   8 1213.26 203.282   4
  -1  -1  -8 1481.64 218.979  10
   1   1   8 1417.63 171.266   6
  -1  -1  -9 120064. 2157.88  10
  -1  -1  -9 118581. 1785.70   5
  -1  -1  -9 123174. 2080.80   2
   1   1   9 123302. 1772.65   3
  -1  -1  -9 125054. 1876.95   3
   1   1   9 125306. 1870.86   6
  -1  -1  -9 118181. 1557.55  12
   1   1   9 125828. 2090.96  10
  -1  -1 -10 11513.7 507.739   3
   1   1  10 10988.0 507.680   6
   1   1  10 11062.8 466.763   3
  -1  -1 -10 11115.0 467.714   5
  -1  -1 -10 11267.6 596.107   2
   1   1  10 12143.0 589.772  10
   1   1  10 13362.4 668.111   4
  -1  -1 -10 11127.0 364.927  12
  -1  -1 -10 11304.3 621.343  10
   1   1  10 11480.5 637.305   7
   1   1  11 14058.6 592.715   6
   1   1  11 15713.6 563.571   3
  -1  -1 -11 13681.5 390.283  12
  -1  -1 -11 16259.5 611.154   3
  -1  -1 -11 13881.6 533.271   5
   1   1  11 14840.5 676.393  10
   1   1  11 14358.1 721.983   7
  -1  -1 -11 15224.7 742.667  10
   1   1  12 1335.22 264.051   2
  -1  -1 -12 1438.75 204.019   3
  -1  -1 -12 1635.38 266.717  10
  -1  -1 -12 1496.94 188.061   5
  -1  -1 -12 1424.92 116.372  12
   1   1  12 1527.63 193.627   3
   1   1  12 1511.69 115.831  11
   1   1  12 1396.91 208.756   6
  -1  -1 -13 44460.1 1374.61  10
  -1  -1 -13 36848.1 604.916  12
  -1  -1 -13 50689.1 1564.53   4
   1   1  13 46808.7 1060.00   3
   1   1  13 45599.3 1423.28   2
  -1  -1 -13 43866.3 1009.91   5
  -1  -1 -13 44386.2 1118.96   3
  -1  -1 -14 17710.6 956.489   4
   1   1  14 15675.2 879.375   2
   1   1  14 16055.6 627.819   3
  -1  -1 -14 14905.0 655.451   3
  -1  -1 -14 14712.4 579.028   5
  -1  -1 -14 15552.5 828.446  10
   1   1  15 7405.03 422.085   3
  -1  -1 -15 6547.64 554.213  10
  -1  -1 -15 7666.21 646.762   4
  -1  -1 -15 7058.15 400.320   5
   1   1  15 6916.52 626.582   2
  -1  -1 -15 6683.69 452.815   3
  -1  -1 -16 407.334 145.322   3
   1   1  16 56.1855 139.756   2
  -1  -1 -16 602.671 187.596  10
   1   1  16 497.632 126.198   3
  -1  -1 -16 455.066 107.203   5
  -1  -1 -16 191.188 179.036   4
   1   1  17 563.949 177.222   2
  -1  -1 -17 1041.70 235.725  10
   1   1  17 983.704 169.852   3
  -1  -1 -17 1220.18 201.769   3
  -1  -1 -17 878.755 206.878   4
   1   1  18 21945.0 1127.09   2
  -1  -1 -18 21412.5 1086.40  10
   1   1  18 22028.6 767.875   3
  -1  -1 -18 23067.0 1251.48   4
   1   1  18 18552.1 822.109   6
   1   1  19 16510.1 796.623   6
  -1  -1 -19 18839.5 1046.11  10
  -1  -1 -19 20823.9 1175.93   8
   1   1  19 20263.2 1148.03   2
   1   1  19 19863.1 741.049   3
  -1  -1 -19 19946.5 1200.76   4
   1   1  20 34446.2 1004.99   3
  -1  -1 -20 35327.8 1641.08   4
  -1  -1 -20 33493.4 1434.49  10
   1   1  20 34889.2 1508.77   2
  -1  -1 -20 35750.9 1581.60   8
  -1  -1 -21 3912.46 519.272  10
  -1  -1 -21 4986.04 630.866   8
   1   1  21 3869.44 401.538   6
   1   1  21 3979.63 345.719   3
   1   1  21 3751.45 579.661   2
  -1  -1 -21 4024.23 552.352   4
   1   1  22 669.209 278.596   2
  -1  -1 -22 203.761 124.494  10
  -1  -1 -23 7023.83 699.658  10
   1   1  23 6874.49 717.200   2
  -1  -1 -23 7878.98 804.944   8
  -1  -1 -24 5205.97 626.046  10
   1   1  24 5149.75 624.818   2
   1   1  25 742.852 261.411   2
  -1  -1 -25 1091.82 294.906  10
   1   1  26 1582.91 396.804   2
  -1  -1 -26 1278.65 311.150  10
  -1  -1 -27 9725.40 886.945  10
  -1  -2  28 2135.11 426.489   9
   1   2 -27 3837.16 600.842   4
  -1  -2  27 3002.55 492.544   9
   1   2 -27 3955.88 640.788   8
  -1  -2  26 615.917 249.390   9
   1   2 -26 459.308 182.907   4
   1   2 -25 1032.64 253.290   1
   1   2 -25 507.152 204.056   4
  -1  -2  25 1090.53 319.206   9
   1   2 -24 1063.24 295.702   1
  -1  -2  24 1725.67 359.409   9
   1   2 -24 1266.66 367.023   4
   1   2 -23 26702.2 1458.98   4
  -1  -2  23 25342.2 1283.66   9
   1   2 -23 27100.3 1253.15   1
   1   2 -22 3349.49 519.345   4
   1   2 -22 3609.76 467.703   1
  -1  -2  22 3061.33 445.010   9
  -1  -2  21 7072.10 649.190   9
   1   2 -21 7790.59 642.249   1
   1   2 -21 7248.42 712.829   4
  -1  -2  20 62.0186 144.730   9
   1   2 -20-36.0027 147.026   1
   1   2 -20-3.82496 187.424   4
   1   2 -19 8.94602 125.630   1
   1   2 -19 89.4501 112.354   6
  -1  -2  19-173.398 162.983   9
   1   2 -19 144.041 217.397   4
   1   2 -18 3679.48 424.138   1
  -1  -2  18 2574.11 244.107  10
  -1  -2  18 2626.96 392.367   9
   1   2 -18 3276.62 468.076   4
  -1  -2  18 2397.52 215.268   7
   1   2 -18 2271.13 280.726   6
  -1  -2  17 3.43686 54.0719   7
  -1  -2  17 68.3204 55.1856  10
   1   2 -17 25.4817 125.871   1
   1   2 -17 49.8285 47.5752  11
   1   2 -17-1.58034 115.649   6
  -1  -2  17 82.2345 119.522   9
   1   2 -17 381.308 240.183   4
   1   2 -16 9.04995 84.6859   6
  -1  -2  16-10.0100 49.4723   7
   1   2 -16-9.17063 53.0944  11
  -1  -2  16 22.0623 83.3267   6
  -1  -2  16 58.7775 59.0023  12
  -1  -2  16-33.0387 51.5075  10
   1   2 -16-10.1085 122.677   1
  -1  -2  16 13.0318 125.919   9
   1   2 -15 21755.3 610.804  11
  -1  -2  15 21922.8 602.680  12
   1   2 -15 20787.6 766.228   6
   1   2 -15 23540.9 1076.76   4
  -1  -2  15 22175.4 630.503  10
  -1  -2  15 20356.0 954.754   9
  -1  -2  15 23286.7 784.136   6
  -1  -2  15 20698.7 568.348   7
  -1  -2  14 4998.89 288.014  12
  -1  -2  14 5374.17 371.221   6
  -1  -2  14 4709.79 272.876  10
   1   2 -14 5090.71 286.419  11
   1   2 -14 4945.62 348.060   6
   1   2 -14 5425.87 509.887   4
  -1  -2  14 4804.23 243.946   7
  -1  -2  13 3235.55 210.616  10
  -1  -2  13 3805.59 301.029   6
   1   2 -13 3736.71 413.368   4
   1   2 -13 3378.44 237.198  11
   1   2 -13 3323.62 274.826   6
  -1  -2  13 3056.56 180.621   7
  -1  -2  13 3308.99 233.658  12
   1   2 -13 3457.28 333.325   3
  -1  -2  12 4539.49 230.903  10
   1   2 -12 4650.47 371.242   3
  -1  -2  12 5144.69 414.424   4
   1   2 -12 4273.86 295.889   6
  -1  -2  12 4005.46 167.589   5
   1   2 -12 4542.58 400.516   2
  -1  -2  12 4571.31 287.036  12
  -1  -2  12 4252.29 193.418   7
   1   2 -12 5276.17 464.849   4
   1   2 -12 4369.30 277.202  11
  -1  -2  11 96418.2 1268.87  10
  -1  -2  11 93583.7 1184.08   5
  -1  -2  11 106622. 1940.73   4
   1   2 -11 110536. 1960.16   2
   1   2 -11 101625. 1620.16   6
   1   2 -11 99531.8 2022.74   4
   1   2 -11 94115.6 1508.40  11
  -1  -2  11 102046. 1558.74  12
   1   2 -11 105887. 1880.14   3
   1   2 -10 5483.62 383.526   3
   1   2 -10 5499.72 392.741   2
  -1  -2  10 4851.35 308.178  12
  -1  -2  10 4869.42 222.304   5
  -1  -2  10 5634.62 412.583   9
   1   2 -10 6123.36 458.264   1
  -1  -2  10 4555.94 198.936  10
   1   2 -10 4886.99 313.795   6
   1   2 -10 5503.77 457.970   4
  -1  -2  10 6343.39 416.595   4
   1   2  -9 38488.6 868.461   6
  -1  -2   9 37476.7 884.349  12
   1   2  -9 39351.0 1012.29   3
  -1  -2   9 36733.4 690.353   5
  -1  -2   9 34190.6 566.725  10
  -1  -2   9 38923.0 992.759   4
   1   2  -9 38143.8 1076.54   4
  -1  -2   9 37090.7 1041.40   9
  -1  -2   8 697.695 145.191  12
   1   2  -8 790.192 132.136   6
   1   2  -8 1002.07 169.880   3
   1   2  -8 1140.15 167.906   9
  -1  -2   8 774.924 67.7280  10
   1   2  -8 929.253 176.556   4
  -1  -2   8 905.364 124.395   5
  -1  -2   8 1035.43 162.371   4
   1   2  -7 1267.22 152.339   6
   1   2  -7 1229.64 173.169   3
  -1  -2   7 1372.09 162.251   4
  -1  -2   7 1393.73 189.365  12
   1   2  -7 1114.06 173.095   9
  -1  -2   7 1453.09 141.970   5
   1   2  -7 1412.95 184.329   4
  -1  -2   6 310.956 84.4536   5
   1   2  -6 323.439 94.3751   9
  -1  -2   6 231.324 64.2097   4
   1   2  -6 256.714 79.7581   3
   1   2  -6 253.019 67.4192   6
   1   2  -6 159.702 75.2143   4
  -1  -2   6 301.944 122.304  12
   1   2  -5 15696.7 466.945   4
  -1  -2   5 16649.1 584.749   1
  -1  -2   5 15144.3 428.904   4
  -1  -2   5 15091.3 484.359   5
   1   2  -4 1499.28 127.183   4
  -1  -2   4 1645.83 185.582   1
  -1  -2   4 1344.15 97.6452  10
  -1  -2   4 1436.74 117.774   4
   1   2  -4 1627.78 161.973   9
   1   2  -4 1103.76 152.208  13
   1   2  -3 64158.1 878.137   4
  -1  -2   3 60955.3 907.350  10
  -1  -2   3 68477.2 900.511   4
   1   2  -3 69880.0 1193.57  13
  -1  -2   3 73536.9 1287.66   1
   1   2  -2 191542. 2367.73  13
   1   2  -2 195631. 1922.18   4
   1   2  -1 45081.2 647.893   8
  -1  -2   1 48610.6 972.009   1
   1   2  -1 45935.2 871.422  10
   1   2  -1 48903.9 957.266  13
   1   2   0 2295.71 190.797   9
   1   2   0 1686.78 156.070  10
  -1  -2   0 1620.74 95.1246   8
   1   2   0 1762.03 174.849   1
  -1  -2   0 1764.85 173.469   1
   1   2   0 1676.94 178.749  13
   1   2   0 1659.51 105.573   8
   1   2   1 3799.43 238.816   1
  -1  -2  -1 3318.27 216.704   1
   1   2   1 3918.63 251.109   9
   1   2   1 4047.34 171.054   8
   1   2   1 3258.13 236.380  10
  -1  -2  -1 3656.70 153.740   8
   1   2   2 11260.7 436.092   9
   1   2   2 10126.8 328.719   4
  -1  -2  -2 10377.8 305.724   8
  -1  -2  -2 10110.0 470.341  12
   1   2   2 9660.71 303.830   8
  -1  -2  -2 9586.24 370.554   1
   1   2   2 11843.0 472.448  10
   1   2   2 10411.1 379.918   1
  -1  -2  -3 1329.82 141.379   1
   1   2   3 1502.20 142.846   4
  -1  -2  -3 1294.10 201.649  12
   1   2   3 1156.86 161.550   9
   1   2   3 1883.56 203.409  10
  -1  -2  -3 1354.94 127.029   8
   1   2   3 1575.78 144.257   1
  -1  -2  -4 47482.9 882.543   1
  -1  -2  -4 56639.7 1171.73   5
   1   2   4 48887.7 994.867   9
  -1  -2  -4 50354.6 922.862   8
   1   2   4 58582.1 1232.19  10
   1   2   4 46518.3 965.276   4
   1   2   4 45743.0 857.724   1
  -1  -2  -4 52335.7 1091.85  12
   1   2   5 4692.33 248.762   1
  -1  -2  -5 6056.54 360.019  12
  -1  -2  -5 5162.97 355.141   5
   1   2   5 5085.25 320.805   9
   1   2   5 6109.47 393.706  10
  -1  -2  -5 5742.89 313.609   8
  -1  -2  -5 5291.00 267.028   1
   1   2   5 5270.10 337.206   4
  -1  -2  -6 22502.1 569.623   1
  -1  -2  -6 24535.4 737.963  12
  -1  -2  -6 23638.7 765.595   5
  -1  -2  -6 25458.3 730.934   8
   1   2   6 21410.9 754.679   4
   1   2   6 22809.7 704.702   9
  -1  -2  -7 8929.91 434.539  12
   1   2   7 10609.1 553.109  10
  -1  -2  -7 8836.59 494.701   2
   1   2   7 9026.74 384.433   3
   1   2   7 8722.63 510.735   4
   1   2   7 7494.27 449.916   9
  -1  -2  -7 8866.07 472.989   5
  -1  -2  -7 10137.1 501.355   8
  -1  -2  -7 9137.57 342.365   1
   1   2   8 114884. 2017.91  10
  -1  -2  -8 107866. 1919.60   2
  -1  -2  -8 98379.9 1623.56  12
   1   2   8 91129.3 1857.62   4
  -1  -2  -8 91503.7 1394.28   1
   1   2   8 101765. 1515.56   3
  -1  -2  -8 104464. 1865.30   8
  -1  -2  -8 98309.9 1770.09   5
  -1  -2  -9 2536.35 327.008   8
   1   2   9 1955.98 275.478   4
   1   2   9 1564.48 174.361   3
  -1  -2  -9 1636.67 235.259   5
  -1  -2  -9 1915.98 204.386  12
  -1  -2  -9 1972.06 179.961   1
   1   2  10 8353.67 569.998   4
   1   2  10 8862.13 393.490  11
  -1  -2 -10 7638.15 457.107   5
  -1  -2 -10 7912.67 347.936   1
   1   2  10 8451.43 391.364   3
  -1  -2 -10 7680.01 382.638  12
  -1  -2 -10 8357.81 581.339  10
   1   2  11 27300.3 697.319  11
  -1  -2 -11 25152.3 700.135  12
  -1  -2 -11 24508.7 851.997   5
  -1  -2 -11 25082.0 659.330   1
  -1  -2 -11 25076.1 1047.57  10
   1   2  11 26196.9 708.011   3
  -1  -2 -12 18053.7 737.137   5
  -1  -2 -12 18838.1 580.206   1
   1   2  12 19173.6 559.928  11
  -1  -2 -12 19588.5 940.386  10
  -1  -2 -12 18720.1 586.132  12
   1   2  12 20519.9 955.832   2
   1   2  12 18787.0 600.498   3
  -1  -2 -13 1750.22 313.453   8
  -1  -2 -13 1486.07 264.350  10
   1   2  13 1337.89 142.598  11
   1   2  13 1256.45 164.672   3
  -1  -2 -13 1276.80 205.938   5
  -1  -2 -13 1639.51 173.858   1
  -1  -2 -13 1412.02 152.360  12
   1   2  13 1443.39 270.234   2
  -1  -2 -14 8635.45 517.784   5
  -1  -2 -14 8614.67 361.223  12
   1   2  14 8704.95 661.727   2
  -1  -2 -14 9106.17 678.242  10
   1   2  14 7429.97 316.345  11
   1   2  14 8732.87 429.380   3
  -1  -2 -14 8542.03 403.883   1
  -1  -2 -14 9764.65 690.497   8
   1   2  14 8674.69 566.688   6
   1   2  15 5478.14 546.416   2
   1   2  15 5503.17 482.378   6
   1   2  15 4697.18 236.974  11
  -1  -2 -15 7016.99 629.216   8
  -1  -2 -15 5855.43 434.479   5
  -1  -2 -15 6416.83 358.242   1
   1   2  15 6011.09 365.177   3
  -1  -2 -15 6710.61 601.291  10
   1   2  16 28409.5 1110.72   6
   1   2  16 32306.0 853.236   3
  -1  -2 -16 32509.3 1344.89  10
  -1  -2 -16 31381.4 1028.72   5
  -1  -2 -16 36233.0 1438.45   8
   1   2  16 32417.5 1390.95   2
  -1  -2 -17 4252.21 379.706   5
   1   2  17 4195.70 545.290   2
  -1  -2 -17 4421.41 522.749  10
   1   2  17 4728.89 324.834   3
   1   2  17 4226.29 451.798   6
  -1  -2 -17 5000.10 593.349   8
  -1  -2 -18 12353.7 871.506  10
   1   2  18 12113.4 520.408   3
   1   2  18 10442.2 699.589   6
   1   2  18 11982.4 871.238   2
  -1  -2 -19 104.029 194.350  10
   1   2  19 231.365 144.007   6
   1   2  19 86.4763 73.7063   3
   1   2  19 221.302 189.840   2
  -1  -2 -20 1080.50 325.705   8
   1   2  20 776.250 228.798   6
  -1  -2 -20 1224.06 299.161  10
   1   2  20 539.554 221.702   2
  -1  -2 -21 686.768 234.402  10
   1   2  21 570.098 280.612   2
   1   2  21 641.836 181.156   6
  -1  -2 -21 1246.13 356.863   8
  -1  -2 -22 21233.7 1252.18  10
  -1  -2 -22 21879.8 1335.71   8
   1   2  22 21097.4 1277.24   2
  -1  -2 -23 59.8910 196.294  10
   1   2  23 613.739 313.787   2
  -1  -2 -23 207.224 275.387   8
  -1  -2 -24 3566.20 578.748   8
  -1  -2 -24 3486.37 521.677  10
   1   2  24 3669.33 595.887   2
   1   2  25 665.779 282.252   2
  -1  -2 -25 434.672 169.629  10
  -1  -2 -25 746.515 318.066   8
  -1  -2 -26 5950.84 722.657  10
  -1  -2 -27 417.027 234.997  10
   1   3 -27-114.861 210.260   4
  -1  -3  27 23.2419 135.333   9
   1   3 -26 2049.98 407.112   4
  -1  -3  26 1472.42 340.150   9
   1   3 -26 2112.88 380.465   1
   1   3 -25 1505.98 329.905   1
  -1  -3  25 810.257 231.928   9
   1   3 -25 1348.24 350.117   4
   1   3 -24 11138.9 954.376   4
  -1  -3  24 10116.7 804.291   9
   1   3 -24 11685.1 890.055   1
  -1  -3  23 1610.69 323.910   9
   1   3 -23 1514.68 312.231   1
   1   3 -23 1328.46 382.232   4
   1   3 -22 7652.15 690.661   1
   1   3 -22 8188.53 778.575   4
  -1  -3  22 5782.33 586.033   9
  -1  -3  21 7605.83 661.157   9
   1   3 -21 8835.71 729.754   1
   1   3 -21 8233.97 761.138   4
   1   3 -20 7863.63 759.922   4
   1   3 -20 8819.30 719.177   1
  -1  -3  20 7241.98 639.256   9
  -1  -3  19 10609.5 744.550   9
   1   3 -19 12355.0 890.784   4
   1   3 -19 12414.2 840.561   1
  -1  -3  18 25027.5 778.935  12
  -1  -3  18 25444.9 1136.47   9
   1   3 -18 27286.3 1298.52   4
   1   3 -18 23571.0 865.888   6
  -1  -3  17 11252.6 347.380   7
  -1  -3  17 12859.2 561.703  12
   1   3 -17 12469.9 562.729  11
   1   3 -17 14466.0 874.865   1
   1   3 -17 12518.4 606.629   6
  -1  -3  17 14602.3 818.929   9
   1   3 -17 13399.7 870.332   4
  -1  -3  16 15928.3 837.092   9
   1   3 -16 15279.2 905.355   4
   1   3 -16 13614.3 612.584   6
   1   3 -16 14348.2 612.888  11
  -1  -3  16 14934.4 611.429  12
   1   3 -16 17285.7 939.153   1
  -1  -3  16 12343.6 338.442   7
  -1  -3  15 493.292 113.086  12
   1   3 -15 578.162 147.530   6
   1   3 -15 1008.95 277.962   1
  -1  -3  15 367.861 52.0261   7
  -1  -3  15 728.109 230.532   9
   1   3 -15 779.206 311.106   4
   1   3 -15 530.919 127.480  11
  -1  -3  14 56220.9 883.438   5
  -1  -3  14 59144.4 1296.64  12
   1   3 -14 54370.5 1265.78  11
   1   3 -14 54539.7 1225.22   6
   1   3 -14 55743.8 1663.13   4
  -1  -3  13 2294.90 249.815  12
   1   3 -13 2172.45 225.026   6
   1   3 -13 2654.10 370.417   1
   1   3 -13 2111.55 229.273  11
  -1  -3  13 2352.70 168.905   5
   1   3 -13 2491.31 330.900   4
  -1  -3  12 9767.82 496.628  12
   1   3 -12 9961.95 470.893   6
  -1  -3  12 10040.1 369.312   5
   1   3 -12 10174.9 503.999  11
   1   3 -12 10653.0 638.357   4
  -1  -3  11 6819.29 448.802   4
  -1  -3  11 6190.41 300.474   5
   1   3 -11 6183.27 354.137   6
   1   3 -11 7165.00 498.198   4
   1   3 -11 6232.45 401.166  11
  -1  -3  11 6968.19 431.785  12
   1   3 -10 98523.7 1618.73   6
  -1  -3  10 103572. 1541.71   5
   1   3 -10 100649. 1869.74   9
   1   3 -10 110982. 1996.82   4
   1   3 -10 102898. 1825.08  11
  -1  -3  10 105590. 1890.16  12
  -1  -3  10 107202. 1863.59   4
   1   3 -10 115250. 2073.08   3
   1   3  -9 28810.0 956.958   3
   1   3  -9 24693.1 715.692   6
  -1  -3   9 27076.2 886.598  12
   1   3  -9 26293.5 841.116  11
   1   3  -9 27143.5 857.446   9
  -1  -3   9 25432.0 699.332   5
  -1  -3   9 27548.0 815.340   4
   1   3  -9 28089.6 875.046   4
  -1  -3   8 3640.27 273.180   4
  -1  -3   8 3228.85 294.716   9
   1   3  -8 3479.93 276.998   4
  -1  -3   8 3289.32 246.784   5
   1   3  -8 2594.43 107.551   7
   1   3  -8 3043.90 264.180   9
   1   3  -8 3064.89 292.452  11
   1   3  -8 3682.23 320.370   3
  -1  -3   8 2970.39 303.989  12
  -1  -3   7 24074.1 852.208  12
   1   3  -7 26632.6 852.246   3
   1   3  -7 24725.2 777.791   9
  -1  -3   7 25255.5 680.972   4
   1   3  -7 26643.3 741.325   4
  -1  -3   7 24087.5 701.741   5
   1   3  -7 24362.5 448.881   7
   1   3  -6 69208.9 1393.09   3
  -1  -3   6 59948.0 1213.98   5
   1   3  -6 70336.4 1397.92  13
   1   3  -6 59905.0 1233.79   9
  -1  -3   6 61687.5 1079.99   4
  -1  -3   6 56138.5 798.895  10
   1   3  -6 61243.1 1095.07   4
  -1  -3   5 33382.9 617.527  10
  -1  -3   5 32634.0 872.838   5
   1   3  -5 34983.0 877.217   9
   1   3  -5 37870.1 988.138  13
   1   3  -5 38493.8 991.157   3
   1   3  -5 34015.8 722.105   4
  -1  -3   5 33446.4 720.880   4
  -1  -3   4 43259.3 801.138  10
   1   3  -4 44708.3 811.171   4
   1   3  -4 45613.7 1102.74  13
  -1  -3   3 1654.23 217.217   1
   1   3  -3 1510.79 195.432  13
   1   3  -3 1949.86 146.882   4
   1   3  -3 1921.80 197.419   9
   1   3  -3 1935.43 162.674  10
  -1  -3   3 2071.00 181.718  10
   1   3  -3 1788.83 146.320   8
   1   3  -2 76851.2 1509.95   5
   1   3  -2 72498.9 1454.43  13
  -1  -3   2 80411.6 1481.29   1
   1   3  -2 87759.5 1465.29   9
   1   3  -2 77636.9 1247.18  10
   1   3  -2 75611.2 1148.61   8
   1   3  -2 89824.7 1158.74   4
   1   3  -2 79342.8 1459.01   1
  -1  -3   2 74153.3 1277.75  10
  -1  -3   1 11211.2 480.355  10
   1   3  -1 13178.0 542.398   1
   1   3  -1 12101.2 559.370   5
   1   3  -1 12239.2 466.331  10
  -1  -3   1 11839.7 531.090   1
   1   3  -1 12146.1 364.129   8
   1   3  -1 11281.7 526.117  13
  -1  -3   0 33596.7 908.588  10
   1   3   0 37223.5 896.012   1
   1   3   0 34681.8 987.564   5
   1   3   0 37657.8 898.634  10
  -1  -3   0 37538.3 940.041   1
   1   3   0 39616.3 1021.61  13
  -1  -3   0 37428.7 681.677   8
   1   3   0 36357.1 693.926   8
   1   3   1 76424.3 1568.18   5
  -1  -3  -1 79087.6 1161.02   8
   1   3   1 76198.9 1546.53  13
  -1  -3  -1 80261.3 1433.36   1
   1   3   1 81456.2 1404.71   1
   1   3   1 83793.4 1202.68   8
   1   3   2 86514.2 1522.22   9
   1   3   2 78111.0 1343.81   1
  -1  -3  -2 74738.0 1368.31   1
  -1  -3  -2 75439.5 1603.26  12
   1   3   2 86192.3 1552.24  10
   1   3   2 79217.4 1588.80   5
  -1  -3  -2 68022.9 1136.65   8
   1   3   2 80859.7 1224.50   8
  -1  -3  -3 2872.94 240.924   1
  -1  -3  -3 3030.31 344.334  12
   1   3   3 3490.22 318.332  10
   1   3   3 3314.49 246.407   1
   1   3   3 3361.75 321.646   5
   1   3   3 2792.63 204.458   8
  -1  -3  -3 2911.11 209.427   8
   1   3   3 3173.20 276.395   9
  -1  -3  -4 152.307 126.362  12
   1   3   4 293.018 88.9201   1
   1   3   4-114.050 114.268   4
   1   3   4 205.217 104.285   9
   1   3   4 193.897 116.869  10
   1   3   4 119.814 108.643   5
  -1  -3  -4 242.196 95.1177   1
  -1  -3  -4 254.693 91.7758   8
   1   3   4 385.766 117.240   8
   1   3   5 9647.55 492.464   4
   1   3   5 12144.7 624.417  10
  -1  -3  -5 12081.5 604.253  12
  -1  -3  -5 12386.2 625.469   5
   1   3   5 11686.1 600.627   5
   1   3   5 10942.1 421.887   1
  -1  -3  -5 11467.7 462.360   8
  -1  -3  -5 9908.52 426.669   1
   1   3   5 10802.8 541.868   9
   1   3   6 23443.1 877.621  10
   1   3   6 23784.7 815.862  11
   1   3   6 19229.9 771.511   5
   1   3   6 18876.3 555.272   1
   1   3   6 17889.3 711.876   4
  -1  -3  -6 18592.6 574.442   1
   1   3   6 18564.3 725.513   9
  -1  -3  -6 20526.1 774.775  12
  -1  -3  -6 20150.1 825.376   5
  -1  -3  -6 21355.6 693.482   8
  -1  -3  -7 5319.46 435.142   5
  -1  -3  -7 5147.35 382.161  12
   1   3   7 4852.94 397.951   9
  -1  -3  -7 5969.52 382.621   8
  -1  -3  -7 4849.40 278.028   1
   1   3   7 5283.93 413.147   5
   1   3   7 4668.90 382.291   4
   1   3   7 5354.30 276.492   1
   1   3   7 6257.33 418.779  11
  -1  -3  -8 36250.3 1134.58   5
   1   3   8 37698.7 858.012   3
   1   3   8 32731.8 1089.16   4
  -1  -3  -8 33705.4 767.791   1
  -1  -3  -8 37852.4 1059.10   8
  -1  -3  -8 36221.4 1036.97  12
   1   3   9 15398.3 787.330   4
  -1  -3  -9 16781.5 703.205  12
  -1  -3  -9 17592.6 786.403   5
  -1  -3  -9 17238.3 522.439   1
   1   3   9 18370.1 588.333   3
  -1  -3 -10 232.344 100.010  12
  -1  -3 -10-119.872 160.240  10
   1   3  10-99.9562 125.919   6
  -1  -3 -10 202.504 125.456   5
   1   3  10 89.4993 79.6021  11
   1   3  10-117.774 79.0626   3
  -1  -3 -10 107.096 60.6794   1
  -1  -3 -11 772.697 108.883   1
   1   3  11 773.812 209.644   2
  -1  -3 -11 784.711 217.499  10
  -1  -3 -11 959.808 170.016  12
   1   3  11 978.761 203.886   6
  -1  -3 -11 789.635 189.990   5
   1   3  11 939.155 144.115   3
   1   3  11 821.982 149.649  11
  -1  -3 -12 13957.4 726.077   5
  -1  -3 -12 14065.3 617.431  12
   1   3  12 14236.1 758.191   6
   1   3  12 14480.1 515.220   3
  -1  -3 -12 14689.6 800.660   8
  -1  -3 -12 14457.3 889.518  10
   1   3  12 15687.4 864.908   2
   1   3  12 13918.7 578.948  11
  -1  -3 -12 12956.2 439.943   1
  -1  -3 -13 21152.6 1088.71  10
   1   3  13 19783.2 683.034  11
  -1  -3 -13 20529.5 739.544  12
   1   3  13 22354.4 1066.56   2
  -1  -3 -13 20147.4 897.887   5
  -1  -3 -13 22265.6 1007.36   8
  -1  -3 -13 18520.6 529.455   1
   1   3  13 20095.0 605.292   3
   1   3  13 22490.3 965.464   6
   1   3  14 180.173 148.894   6
  -1  -3 -14 10.8292 68.4933  12
   1   3  14-159.041 92.8213   3
  -1  -3 -14 27.9935 111.229   5
  -1  -3 -14 202.937 191.905  10
  -1  -3 -14 59.1223 43.4408   1
  -1  -3 -14 126.859 147.620   8
   1   3  14 84.9688 65.1182  11
   1   3  14-101.114 136.552   2
   1   3  15 5176.35 577.445   2
  -1  -3 -15 5191.01 545.998   8
   1   3  15 4759.98 296.491   3
  -1  -3 -15 5048.91 551.395  10
  -1  -3 -15 4765.54 331.313  12
   1   3  15 4142.23 292.106  11
   1   3  15 4529.54 474.447   6
  -1  -3 -15 5255.29 468.910   5
   1   3  16 25922.7 712.368   3
  -1  -3 -16 25197.8 1055.22   5
  -1  -3 -16 26822.7 1279.34   8
   1   3  16 29417.6 1371.34   2
  -1  -3 -16 25891.1 1304.11  10
   1   3  16 22940.6 1095.34   6
  -1  -3 -17 1110.47 323.566  10
  -1  -3 -17 820.814 206.636   5
   1   3  17 1306.82 158.870   3
  -1  -3 -17 1298.95 303.554   8
   1   3  17 1177.75 374.011   2
   1   3  17 1041.42 269.593   6
  -1  -3 -18 6119.39 656.003  10
   1   3  18 4521.02 514.445   6
   1   3  18 5418.18 661.005   2
  -1  -3 -18 5359.58 484.944   5
  -1  -3 -18 6614.50 683.089   8
  -1  -3 -19 31095.2 1524.08  10
  -1  -3 -19 33341.2 1557.85   8
   1   3  19 33558.4 1616.57   2
  -1  -3 -20 5382.39 656.982  10
   1   3  20 5102.98 655.861   2
  -1  -3 -20 5880.44 675.504   8
   1   3  20 4566.17 528.522   6
  -1  -3 -21 6127.47 700.846   8
  -1  -3 -21 6904.66 742.757  10
   1   3  21 5474.69 568.093   6
   1   3  21 7428.42 779.838   2
  -1  -3 -22 2119.61 447.116  10
   1   3  22 1535.81 315.531   6
   1   3  22 2310.35 460.517   2
  -1  -3 -22 2453.85 462.245   8
  -1  -3 -23 5571.26 701.200  10
   1   3  23 5641.09 737.385   2
  -1  -3 -23 6122.53 725.749   8
  -1  -3 -24-23.2883 140.571  10
  -1  -3 -24 30.0852 307.100   8
  -1  -3 -25 5657.20 735.376  10
   1   4 -27 177.781 176.127   1
   1   4 -26 405.189 164.886   1
  -1  -4  26 574.098 215.284   9
  -1  -4  26 446.431 193.353  13
   1   4 -26 793.070 281.363   4
   1   4 -25 1072.86 298.863   1
  -1  -4  25 1490.55 333.392   9
   1   4 -25 1599.16 399.467   4
  -1  -4  25 1422.49 390.541  13
   1   4 -24 18654.3 1198.42   1
   1   4 -24 18480.9 1270.97   4
  -1  -4  24 16939.0 1237.10  13
  -1  -4  24 16804.8 1018.88   9
   1   4 -23 5229.26 623.705   1
   1   4 -23 5701.73 693.132   4
  -1  -4  23 4317.64 624.166  13
  -1  -4  23 4498.53 534.108   9
  -1  -4  22 93.6504 133.270   9
  -1  -4  22 61.7875 184.008  13
   1   4 -22 119.854 166.126   1
   1   4 -22 448.617 296.076   4
  -1  -4  21-153.057 152.503  13
  -1  -4  21 119.115 138.641   9
   1   4 -21 225.293 240.877   4
   1   4 -21 89.9189 135.481   1
  -1  -4  20 11707.2 922.678  13
   1   4 -20 12129.7 919.940   4
   1   4 -20 12619.9 916.196   1
  -1  -4  20 11270.3 768.965   9
   1   4 -19 2645.81 414.044   1
  -1  -4  19 2373.40 343.177   9
  -1  -4  19 2107.38 413.516  13
   1   4 -19 2905.05 471.774   4
  -1  -4  18 6222.45 536.942   9
   1   4 -18 5557.34 403.173   6
   1   4 -18 5804.27 599.979   4
  -1  -4  18 5697.67 603.608  13
   1   4 -18 6219.45 632.142   1
   1   4 -17 697.229 220.459   4
   1   4 -17 436.771 126.147  11
  -1  -4  17 681.293 238.764  13
   1   4 -17 471.040 121.169   6
  -1  -4  17 792.914 211.822   9
   1   4 -17 805.294 223.609   1
   1   4 -16 1636.72 292.151   4
   1   4 -16 1359.08 197.560   6
   1   4 -16 1561.29 232.249  11
  -1  -4  16 1361.63 242.269   9
   1   4 -16 1515.82 285.658   1
  -1  -4  16 1087.17 271.602  13
  -1  -4  15 9539.84 395.622   5
   1   4 -15 8418.51 490.701   6
  -1  -4  15 8223.68 668.560  13
   1   4 -15 7993.75 529.315  11
   1   4 -15 9417.70 722.415   1
  -1  -4  15 9970.16 616.123   9
   1   4 -15 9314.13 671.911   4
   1   4 -14 10264.9 591.500  11
  -1  -4  14 11056.6 725.415  13
   1   4 -14 11309.1 781.351   1
  -1  -4  14 10214.7 440.851   5
  -1  -4  14 10788.4 623.205   9
   1   4 -14 10200.5 506.128   6
   1   4 -14 10590.7 697.669   4
   1   4 -13 11936.3 647.803  11
   1   4 -13 13943.1 858.633   1
  -1  -4  13 12895.9 665.775   9
  -1  -4  13 12868.9 505.971   5
   1   4 -13 11338.8 529.616   6
   1   4 -13 14044.6 750.992   4
  -1  -4  13 12062.1 761.217  13
  -1  -4  12 10400.3 674.314  13
   1   4 -12 11126.7 737.881   1
  -1  -4  12 10640.0 479.441   5
   1   4 -12 11183.1 640.407   4
   1   4 -12 9166.03 464.239   6
   1   4 -12 10574.8 610.051  11
   1   4 -11 34746.1 1111.78  11
  -1  -4  11 34373.9 1016.16   4
   1   4 -11 38162.5 1137.27   4
  -1  -4  11 35807.2 916.522   5
   1   4 -10 45903.5 1283.41  11
   1   4 -10 45583.6 1242.39   9
   1   4 -10 47963.0 1234.51   4
  -1  -4  10 45594.2 1140.82   4
  -1  -4  10 45592.9 1084.61   5
   1   4  -9 7259.38 511.691  11
  -1  -4   9 7942.46 446.750   5
   1   4  -9 7686.08 482.218   9
   1   4  -9 8203.77 479.587   4
  -1  -4   9 7755.90 434.495   4
   1   4  -9 7938.80 267.913   7
   1   4  -8 9559.72 567.732  11
  -1  -4   8 8563.61 433.290   4
  -1  -4   8 8923.54 483.361   5
   1   4  -8 9701.83 480.279   4
   1   4  -8 8506.91 489.340   9
   1   4  -8 9924.85 338.497   7
  -1  -4   7 37218.4 923.098   4
   1   4  -7 38383.5 926.507   4
   1   4  -7 37559.1 1050.72   9
   1   4  -7 39530.6 1187.89  11
  -1  -4   7 37816.2 1053.12   5
  -1  -4   7 40750.1 654.437  10
   1   4  -6 16466.3 716.770   3
   1   4  -6 16243.2 747.662  11
  -1  -4   6 15549.4 671.317   5
   1   4  -6 15456.0 709.777  13
   1   4  -6 14410.0 515.926   4
   1   4  -6 14069.7 617.582   9
  -1  -4   6 16360.5 436.855  10
   1   4  -5 70162.3 1567.78  13
   1   4  -5 73883.7 1557.36   3
  -1  -4   5 70817.1 1135.64  10
   1   4  -5 65053.3 1247.80   8
   1   4  -5 68640.7 1621.77  11
   1   4  -5 65182.7 1166.84   4
   1   4  -5 64065.9 1395.66   9
   1   4  -5 64014.4 1044.90  10
   1   4  -4 9207.19 542.398  13
   1   4  -4 9489.15 385.584  10
  -1  -4   4 9999.91 415.125  10
   1   4  -4 10687.5 602.468   1
   1   4  -4 10382.7 572.683   5
   1   4  -4 9314.13 573.846  11
   1   4  -4 10654.6 554.871   3
   1   4  -4 8729.60 472.518   9
   1   4  -4 9202.80 385.284   4
   1   4  -4 9491.62 417.710   8
   1   4  -3 11399.3 546.068   9
   1   4  -3 12382.3 433.202   4
   1   4  -3 12761.7 621.583   1
  -1  -4   3 11745.1 485.778  10
   1   4  -3 12271.2 468.197  10
   1   4  -3 12301.6 470.160   8
   1   4  -3 11430.1 640.597  11
   1   4  -3 11238.7 608.690   5
   1   4  -3 10731.4 584.398  13
   1   4  -2 4803.16 393.525  13
   1   4  -2 4796.03 311.528  10
   1   4  -2 4608.22 267.313   4
  -1  -4   2 4408.31 320.736  10
   1   4  -2 4539.98 347.402   9
   1   4  -2 4483.61 393.838  11
   1   4  -2 4295.51 272.980   8
   1   4  -2 5172.79 393.846   1
   1   4  -2 4821.53 413.644   5
   1   4  -1 1726.30 198.299  10
   1   4  -1 1440.88 187.531   1
  -1  -4   1 1593.77 206.211   1
  -1  -4   1 1684.11 209.022  10
   1   4  -1 1470.87 258.439  11
   1   4  -1 1484.11 257.347   5
   1   4  -1 1644.78 168.390   8
   1   4  -1 1141.60 192.512  13
   1   4  -1 1831.32 223.987   9
  -1  -4   0 29925.3 948.414  10
   1   4   0 29567.3 1015.53  13
   1   4   0 32940.3 1082.86  11
   1   4   0 33242.9 931.365   1
  -1  -4   0 31776.4 962.314   1
   1   4   0 32263.6 924.452  10
  -1  -4   0 30448.8 736.386   8
   1   4   0 33483.6 975.415   9
   1   4   0 31655.1 1053.93   5
   1   4   0 31513.7 758.395   8
   1   4   1 8864.10 566.628  11
   1   4   1 9436.62 516.939   9
   1   4   1 9046.57 501.856  10
   1   4   1 8260.18 543.770   5
   1   4   1 9755.11 487.430   1
   1   4   1 9500.59 562.586  13
  -1  -4  -1 9174.91 394.889   8
  -1  -4  -1 9412.47 499.026   1
   1   4   1 9722.86 413.388   8
   1   4   2 2746.16 292.977  10
   1   4   2 2538.32 307.189  13
   1   4   2 2177.52 295.272   5
   1   4   2 2521.55 319.217  11
   1   4   2 3285.50 288.704   1
   1   4   2 2922.73 293.849   9
  -1  -4  -2 2887.56 223.135   8
  -1  -4  -2 2551.64 260.553   1
   1   4   2 2780.35 243.267   8
  -1  -4  -2 2700.39 329.471  12
  -1  -4  -3 71.8889 60.6672   1
  -1  -4  -3 7.39763 144.135  12
   1   4   3 200.964 126.903  11
  -1  -4  -3 146.954 74.9872   8
   1   4   3 145.146 112.013  10
   1   4   3 505.180 134.152   1
   1   4   3 167.469 73.3207   8
  -1  -4  -4 5083.92 330.034   8
  -1  -4  -4 4637.29 332.947   1
   1   4   4 5254.12 333.990   1
   1   4   4 5012.75 334.343   8
  -1  -4  -4 4756.02 446.262  12
   1   4   4 4864.67 433.382  11
  -1  -4  -5 641.129 206.888   5
  -1  -4  -5 401.411 91.5760   8
  -1  -4  -5 462.139 110.930   1
   1   4   5 497.157 104.951   1
   1   4   5 455.275 152.049  11
   1   4   5 369.116 82.8518   4
  -1  -4  -5 674.052 170.655  12
   1   4   5 742.541 157.717   8
  -1  -4  -6 325.350 124.449  12
  -1  -4  -6 252.469 86.4440   8
  -1  -4  -6 343.413 90.2030   1
   1   4   6 552.297 162.356  11
  -1  -4  -6 334.795 173.083   5
   1   4   6 385.618 101.404   1
   1   4   6 249.992 112.925   4
   1   4   7 31984.4 1057.58   4
  -1  -4  -7 33014.0 1138.18  12
  -1  -4  -7 30449.8 827.908   1
  -1  -4  -7 32197.6 1199.50   5
   1   4   7 33035.9 799.518   1
  -1  -4  -7 32794.8 972.693   8
   1   4   8 13915.0 481.079   1
  -1  -4  -8 13897.2 780.984   5
   1   4   8 15249.4 774.332   2
   1   4   8 12199.5 675.002   4
  -1  -4  -8 11754.8 481.115   1
   1   4   8 15270.3 713.992  11
  -1  -4  -8 13501.2 821.956  10
  -1  -4  -8 14375.3 733.000  12
  -1  -4  -9 16470.9 929.678  10
  -1  -4  -9 15540.9 840.044   5
  -1  -4  -9 15961.7 773.888  12
   1   4   9 17071.8 753.233  11
  -1  -4  -9 14302.3 511.227   1
   1   4   9 17879.8 860.434   2
  -1  -4 -10 32573.3 1123.46  12
  -1  -4 -10 33780.7 1375.37  10
   1   4  10 34329.0 1074.94  11
   1   4  10 37314.9 1289.46   6
   1   4  10 33305.0 859.894   3
  -1  -4 -10 33134.7 1241.37   5
   1   4  10 37442.7 1318.22   2
   1   4  11 4575.96 391.030  11
   1   4  11 5381.67 511.767   6
  -1  -4 -11 4896.66 487.387   5
  -1  -4 -11 4020.22 242.685   1
   1   4  11 4582.18 295.701   3
  -1  -4 -11 4596.54 547.765  10
  -1  -4 -11 4996.19 458.559   8
   1   4  11 4728.58 496.766   2
  -1  -4 -11 4464.65 419.337  12
   1   4  12 18962.4 593.669   3
  -1  -4 -12 21550.5 971.890   8
  -1  -4 -12 14301.1 438.662   1
   1   4  12 22872.6 1085.19   2
  -1  -4 -12 18807.8 960.909   5
   1   4  12 17578.2 748.949  11
  -1  -4 -12 18834.0 837.340  12
  -1  -4 -12 19810.9 1097.33  10
   1   4  12 20638.3 1003.40   6
  -1  -4 -13 44106.7 1679.87  10
   1   4  13 34889.2 1089.44  11
  -1  -4 -13 39647.5 1225.79  12
   1   4  13 40208.6 876.555   3
  -1  -4 -13 41108.6 1463.35   5
   1   4  13 50667.1 1687.99   2
  -1  -4 -13 43379.4 1462.54   8
   1   4  13 43501.0 1488.39   6
   1   4  14 1244.67 304.167   6
   1   4  14 721.693 112.861   3
  -1  -4 -14 723.554 172.373  12
  -1  -4 -14 925.119 248.976   8
  -1  -4 -14 1205.84 340.809  10
  -1  -4 -14 754.612 231.046   5
   1   4  14 1078.79 363.839   2
  -1  -4 -15 831.733 208.040   5
  -1  -4 -15 1626.12 368.554  10
  -1  -4 -15 1158.48 206.841  12
   1   4  15 754.324 198.441   6
   1   4  15 878.023 115.479   3
  -1  -4 -15 1072.42 220.499   8
   1   4  15 1111.81 313.647   2
   1   4  16-41.6578 131.570   6
  -1  -4 -16-208.494 225.045  10
  -1  -4 -16-58.9751 164.470   5
   1   4  16-193.960 198.112   2
  -1  -4 -16-304.742 254.288   8
  -1  -4 -17 251.768 164.948   5
  -1  -4 -17 80.8895 150.709  10
   1   4  17 12.8016 150.861   2
   1   4  17-38.3990 129.500   6
  -1  -4 -18 222.346 193.381  10
   1   4  18 73.9119 150.719   6
   1   4  18 103.542 152.892   2
  -1  -4 -18 188.228 135.055   5
  -1  -4 -18-26.5857 200.524   8
   1   4  19 1281.27 306.544   6
   1   4  19 791.207 284.397   2
  -1  -4 -19 1028.19 321.098  10
  -1  -4 -19 1081.51 190.144   8
   1   4  20 5927.04 726.913   2
  -1  -4 -20 6519.63 762.431  10
   1   4  20 4110.15 535.798   6
  -1  -4 -20 5747.94 662.892   8
  -1  -4 -21 2678.66 477.623  10
   1   4  21 3341.70 597.785   2
  -1  -4 -21 2235.12 423.221   8
   1   4  21 1708.89 345.184   6
  -1  -4 -22 7785.71 842.822   8
  -1  -4 -22 7858.32 844.587  10
   1   4  22 8186.22 925.047   2
   1   4  22 6493.61 680.890   6
  -1  -4 -23 181.954 220.240   8
  -1  -4 -24 2431.27 527.104   8
   1   5 -27 436.694 236.095   1
   1   5 -26 1094.66 347.972   1
   1   5 -26 1695.00 460.673   4
  -1  -5  25 12328.6 1076.00  13
   1   5 -25 13021.1 1103.50   4
   1   5 -25 13936.4 1119.93   1
   1   5 -24-105.938 197.908   1
  -1  -5  24 46.8938 181.297  13
  -1  -5  24 153.695 183.337   9
   1   5 -24 219.368 255.844   4
  -1  -5  23 2538.99 488.289  13
  -1  -5  23 2470.92 374.362   9
   1   5 -23 3604.36 539.047   1
   1   5 -23 3311.39 556.651   4
  -1  -5  22 10808.1 784.902   9
   1   5 -22 12365.3 998.672   1
   1   5 -22 11393.8 964.297   4
  -1  -5  22 11274.0 967.142  13
  -1  -5  21 8261.91 844.180  13
  -1  -5  21 8832.62 700.027   9
   1   5 -21 9818.64 876.139   1
   1   5 -21 9807.53 865.296   4
   1   5 -20 685.069 293.287   1
  -1  -5  20 619.594 219.527   9
   1   5 -20 260.033 205.413   4
  -1  -5  20 382.506 238.047  13
   1   5 -19 5476.12 618.904   4
  -1  -5  19 5641.56 482.807  12
  -1  -5  19 5283.81 607.218  13
   1   5 -19 6639.55 708.828   1
  -1  -5  19 5408.72 522.975   9
  -1  -5  18 11006.6 694.413  12
   1   5 -18 10608.7 826.194   4
  -1  -5  18 11007.2 722.239   9
  -1  -5  18 10982.8 850.547  13
   1   5 -18 12181.0 925.118   1
  -1  -5  17 21873.7 1002.44   9
  -1  -5  17 24434.2 1230.42  13
  -1  -5  17 23029.1 1006.91  12
   1   5 -17 22421.3 1163.85   4
   1   5 -17 24312.8 1298.62   1
  -1  -5  16 5358.18 482.557  12
  -1  -5  16 5099.61 572.191  13
   1   5 -16 5949.65 584.018   4
  -1  -5  16 5985.26 512.798   9
   1   5 -16 5344.74 412.197   6
   1   5 -16 6256.08 650.730   1
  -1  -5  15 289.775 202.701  13
   1   5 -15 464.794 134.770   6
  -1  -5  15 263.606 105.802  12
  -1  -5  15 307.641 170.799   9
  -1  -5  15 458.184 128.862   5
   1   5 -15 647.854 224.638   4
   1   5 -15 544.825 222.924   1
  -1  -5  14 21840.9 776.558   5
   1   5 -14 18363.6 729.568   6
   1   5 -14 21801.5 1000.01   4
  -1  -5  14 20008.8 884.572   9
   1   5 -14 22354.0 1158.20   1
  -1  -5  14 18700.3 1025.80  13
  -1  -5  14 20523.8 959.173  12
   1   5 -13 40.3790 21.9319   7
   1   5 -13-83.2199 99.3176   6
  -1  -5  13-40.2246 182.915  13
  -1  -5  13 102.419 122.026   9
   1   5 -13-114.520 137.192   4
   1   5 -13-169.523 203.984   1
  -1  -5  13-45.6009 101.825  12
  -1  -5  12 3466.94 402.536  12
   1   5 -12 3262.22 305.494   6
  -1  -5  12 3497.38 362.531   9
   1   5 -12 3326.43 368.106   4
   1   5 -12 2802.02 148.071   7
  -1  -5  12 3248.33 406.444  13
  -1  -5  11 73241.7 1903.37  13
   1   5 -11 76028.0 2074.26   1
  -1  -5  11 67502.4 1585.88   9
   1   5 -11 71633.3 1656.92   4
   1   5 -11 66328.1 1017.04   7
  -1  -5  11 70521.9 1823.20  12
  -1  -5  10 25425.3 1125.18  13
   1   5 -10 26705.9 923.441   4
   1   5 -10 28854.0 1254.86   1
  -1  -5  10 26058.5 1091.50  12
   1   5 -10 24995.4 610.348   7
  -1  -5  10 25461.0 922.144   9
   1   5  -9 37.4739 50.7064   7
   1   5  -9 122.929 115.859   4
  -1  -5   9 287.500 176.703  12
  -1  -5   9 155.251 178.125  13
   1   5  -9 242.037 191.245   1
  -1  -5   9 161.066 125.077   9
  -1  -5   9 38.0449 55.8740   4
   1   5  -8 30964.7 793.874   7
  -1  -5   8 29125.3 969.310   9
  -1  -5   8 29795.4 1169.15  12
   1   5  -8 32859.0 1249.06   1
   1   5  -8 27379.2 857.054   4
  -1  -5   7 45955.7 1460.48  12
   1   5  -7 43127.7 1127.20   8
  -1  -5   7 43765.8 1197.41   9
   1   5  -7 41779.1 1047.17   4
  -1  -5   6 5057.69 381.774   9
   1   5  -6 5199.61 366.984   8
   1   5  -6 4331.96 259.365  10
  -1  -5   6 4609.62 464.466  12
   1   5  -6 5977.95 516.312   1
   1   5  -6 4687.61 323.950   4
  -1  -5   6 5504.54 305.168  10
  -1  -5   5 847.491 135.710  10
   1   5  -5 1166.34 240.588   1
  -1  -5   5 698.373 132.698   9
   1   5  -5 873.388 150.033   4
   1   5  -5 822.726 121.622  10
   1   5  -5 811.734 137.996   8
   1   5  -4 11382.1 531.215   8
   1   5  -4 11297.2 485.568  10
  -1  -5   4 12290.2 520.482  10
  -1  -5   4 10778.2 562.945   9
   1   5  -4 10785.1 476.440   4
  -1  -5   3 5360.13 472.818   5
   1   5  -3 5244.28 355.846  10
  -1  -5   3 6009.11 385.692  10
   1   5  -3 5033.26 347.733   8
   1   5  -3 4839.69 318.861   4
   1   5  -3 6313.17 472.425   1
   1   5  -2-70.5029 91.9969   4
  -1  -5   2 67.9594 78.0917  10
   1   5  -2 38.6713 80.3488  10
   1   5  -2 2.08298 74.2585   8
   1   5  -1 12681.0 630.643   3
   1   5  -1 12245.2 526.590   8
   1   5  -1 13107.9 645.415   1
   1   5  -1 12824.1 610.479  10
   1   5   0 11141.8 587.885  10
   1   5   0 11109.1 499.849   8
  -1  -5   0 10992.8 726.142  12
   1   5   0 12277.6 611.428   1
  -1  -5   0 11180.0 476.966   8
  -1  -5  -1 50445.7 1564.39  12
   1   5   1 51389.4 1291.75   1
   1   5   1 46637.2 1312.05  10
  -1  -5  -1 46618.0 1068.28   8
   1   5   1 49927.6 1128.11   8
   1   5   2 64764.3 1455.48   1
  -1  -5  -2 62046.6 1773.49  12
  -1  -5  -2 59182.3 1268.00   8
   1   5   2 64327.3 1338.09   8
   1   5   3 17253.1 704.886   1
  -1  -5  -3 16674.0 915.125  12
  -1  -5  -3 16545.7 834.011  10
  -1  -5  -3 16620.8 900.485   5
  -1  -5  -3 15555.7 633.743   8
   1   5   3 15802.5 654.267   8
   1   5   4 48879.7 1188.45   1
  -1  -5  -4 49085.2 1559.35  12
  -1  -5  -4 46676.6 1554.14   5
  -1  -5  -4 44974.7 1148.39   8
  -1  -5  -4 47125.5 1487.82  10
   1   5   4 46337.6 1179.00   8
  -1  -5  -5 7283.79 622.715  10
  -1  -5  -5 6606.24 602.566   5
   1   5   5 6925.43 449.703   8
  -1  -5  -5 6609.65 419.094   8
  -1  -5  -5 7424.38 630.896  12
   1   5   5 7392.31 526.113   2
   1   5   5 6805.65 407.718   1
   1   5   6 11145.4 627.890   4
  -1  -5  -6 12786.2 794.956  12
  -1  -5  -6 12918.5 836.584   5
   1   5   6 12235.2 620.364   8
  -1  -5  -6 14122.2 848.730  10
   1   5   6 14741.7 766.212   2
   1   5   6 12388.2 539.734   1
  -1  -5  -7 78351.6 2119.80  10
  -1  -5  -7 76885.2 1984.26  12
   1   5   7 73278.0 1758.71   4
  -1  -5  -7 76986.9 2104.71   5
   1   5   7 75682.8 1425.47   1
   1   5   8 4043.20 440.856   2
  -1  -5  -8 4628.83 540.855  10
   1   5   8 3940.40 282.894   1
  -1  -5  -8 3957.83 470.368  12
  -1  -5  -8 4018.06 501.585   5
  -1  -5  -9 1586.60 353.653  10
  -1  -5  -9 1408.09 266.651  12
  -1  -5  -9 1762.88 322.670   5
   1   5   9 1965.62 327.505   2
   1   5   9 1356.16 159.335   1
   1   5  10 14654.1 876.023   6
  -1  -5 -10 13048.0 786.951  12
  -1  -5 -10 13154.6 858.876   5
   1   5  10 12126.9 525.707   3
  -1  -5 -10 12496.0 910.439  10
  -1  -5 -10 12724.2 699.897   8
   1   5  10 14674.4 876.928   2
   1   5  11 1629.15 314.911   6
  -1  -5 -11 1812.84 305.830  12
   1   5  11 1866.28 335.015   2
  -1  -5 -11 2171.69 386.348  10
  -1  -5 -11 1561.83 323.205   5
   1   5  11 1791.25 200.366   3
  -1  -5 -11 1738.40 281.659   8
   1   5  12 1222.62 295.158   2
   1   5  12 1009.39 250.897   6
   1   5  12 1250.20 156.177   3
  -1  -5 -12 1525.90 287.691   8
  -1  -5 -12 1304.15 283.655   5
  -1  -5 -12 1182.75 239.650  12
  -1  -5 -12 1281.98 307.947  10
   1   5  13 2303.62 200.175   3
  -1  -5 -13 2313.48 332.931  12
  -1  -5 -13 2673.91 447.324  10
   1   5  13 2396.09 400.364   6
  -1  -5 -13 2300.81 384.586   5
   1   5  13 2715.33 415.313   2
  -1  -5 -13 2571.31 357.313   8
  -1  -5 -14 9.71531 120.507   8
   1   5  14 30.3422 136.508   2
  -1  -5 -14-94.8971 144.010   5
   1   5  14 52.3284 162.982   6
  -1  -5 -14 156.341 133.246  12
  -1  -5 -14 164.861 165.717  10
  -1  -5 -15 1505.42 315.072   8
   1   5  15 1258.65 369.731   2
  -1  -5 -15 899.403 246.943   5
   1   5  15 1187.20 284.746   6
  -1  -5 -15 1318.59 240.311  12
  -1  -5 -15 1621.36 361.697  10
  -1  -5 -16 32131.6 1623.80  10
  -1  -5 -16 31141.1 1407.88   5
   1   5  16 34564.9 1622.29   2
  -1  -5 -16 31511.9 1419.22   8
   1   5  17 924.413 314.029   6
  -1  -5 -17 667.363 236.017   5
  -1  -5 -17 1715.07 385.837   8
  -1  -5 -17 1026.13 362.669  10
   1   5  17 1339.17 438.997   2
   1   5  18 28791.0 1556.52   2
  -1  -5 -18 26691.0 1531.99  10
  -1  -5 -18 25018.7 1278.27   5
  -1  -5 -18 26874.9 1402.06   8
   1   5  19 15437.5 1171.15   2
  -1  -5 -19 16741.0 1237.39  10
  -1  -5 -19 16367.3 1126.37   8
  -1  -5 -20 5747.28 727.073  10
   1   5  20 4701.96 614.392   6
   1   5  20 5344.08 728.542   2
  -1  -5 -20 6000.69 722.504   8
   1   5  21-97.7855 162.456   6
  -1  -5 -21 302.453 290.068   8
   1   5  22 7960.61 819.612   6
  -1  -5 -22 10472.9 997.194   8
  -1  -5 -23 348.149 281.912   8
   1   5  23 143.182 162.584   6
   1   6 -25 4500.86 673.018   1
   1   6 -25 4348.96 648.073   4
   1   6 -24 8542.20 898.073   1
  -1  -6  24 6673.93 818.185  13
   1   6 -24 6772.16 791.763   4
   1   6 -23 453.106 298.569   4
  -1  -6  23 118.397 146.693   9
  -1  -6  23 34.9530 202.770  13
   1   6 -23-11.7352 168.534   1
  -1  -6  22 58.8385 192.725  13
  -1  -6  22 271.498 165.787   9
   1   6 -22 154.499 235.493   1
   1   6 -22 28.1592 183.419   4
   1   6 -21 4185.77 590.167   1
  -1  -6  21 3131.48 529.022  13
  -1  -6  21 2880.39 397.965   9
   1   6 -21 3617.84 554.764   4
  -1  -6  20 13396.9 1044.54  13
   1   6 -20 12955.3 1002.72   4
   1   6 -20 15374.0 1129.13   1
  -1  -6  20 12007.4 805.602   9
  -1  -6  20 13950.6 859.490  12
  -1  -6  19 8958.13 688.888  12
  -1  -6  19 8332.11 790.583  13
  -1  -6  19 8574.43 666.104   9
   1   6 -19 8475.45 776.906   4
   1   6 -19 9549.16 883.248   1
  -1  -6  18-67.3132 142.423  12
  -1  -6  18-141.537 162.264  13
   1   6 -18 283.712 229.959   1
  -1  -6  18 15.1991 108.727   9
   1   6 -18 312.541 207.077   4
  -1  -6  17 7277.93 719.674  13
  -1  -6  17 8965.38 686.886  12
   1   6 -17 8747.91 743.142   4
  -1  -6  17 7398.37 587.813   9
   1   6 -17 9709.78 838.638   1
  -1  -6  16 10703.6 697.887   9
  -1  -6  16 10617.0 752.998  12
   1   6 -16 12103.3 943.414   1
   1   6 -16 10711.5 795.462   4
  -1  -6  16 10414.1 847.155  13
   1   6 -15 3327.45 512.602   1
  -1  -6  15 3174.37 469.177  13
  -1  -6  15 3659.49 441.687  12
  -1  -6  15 3270.88 387.087   9
   1   6 -15 3194.66 413.374   4
  -1  -6  14 28482.2 1233.48  12
  -1  -6  14 26970.5 1267.31  13
   1   6 -14 28209.4 1396.84   1
   1   6 -14 27793.8 1164.62   4
  -1  -6  14 25782.8 1048.74   9
  -1  -6  13 9024.31 608.701   9
   1   6 -13 8540.21 312.641   7
   1   6 -13 10619.8 850.652   1
  -1  -6  13 10121.1 736.938  12
  -1  -6  13 10073.3 763.498  13
   1   6 -13 9490.54 647.855   4
  -1  -6  12 8292.54 663.751  12
  -1  -6  12 8001.64 555.683   5
   1   6 -12 8899.65 780.610   1
   1   6 -12 7942.92 586.542   4
  -1  -6  12 7500.18 552.322   9
  -1  -6  12 7258.25 642.195  13
   1   6 -12 7001.81 325.594   7
  -1  -6  11 26650.6 1197.72  12
  -1  -6  11 23844.6 968.858   9
   1   6 -11 28502.7 1324.62   1
   1   6 -11 25353.1 985.565   4
  -1  -6  11 23724.3 1151.37  13
  -1  -6  11 27185.6 1051.03   5
   1   6 -11 25311.8 687.788   7
  -1  -6  10 15618.9 801.272   5
  -1  -6  10 14744.6 871.741  13
  -1  -6  10 15102.4 907.515  12
  -1  -6  10 13367.2 709.327   9
   1   6 -10 14659.6 705.718   4
   1   6 -10 14758.4 566.294   7
   1   6  -9 1853.83 216.304   7
   1   6  -9 1987.79 362.621   1
  -1  -6   9 2288.51 313.244   5
  -1  -6   9 1528.61 240.432   9
  -1  -6   9 1454.38 271.947  13
  -1  -6   9 1921.31 321.879  12
   1   6  -9 1703.13 236.812   4
   1   6  -8 65.1573 151.689   1
   1   6  -8-82.3397 108.518   4
  -1  -6   8-6.42094 107.105   9
   1   6  -8 14.9874 77.8138   7
  -1  -6   8 73.0689 131.259  12
  -1  -6   8 207.223 126.325  13
  -1  -6   8 248.825 135.493   5
  -1  -6   7 3309.56 396.256  13
   1   6  -7 3424.42 306.583   4
   1   6  -7 3983.06 454.784   1
  -1  -6   7 3880.58 420.683   5
   1   6  -7 3484.20 338.114   8
  -1  -6   7 3203.59 330.390   9
  -1  -6   7 3809.70 268.493  10
  -1  -6   7 3332.22 423.421  12
  -1  -6   6 3603.20 449.279  12
  -1  -6   6 3784.89 288.914  10
  -1  -6   6 3484.01 389.649   5
   1   6  -6 3043.10 287.763   4
   1   6  -6 2983.03 248.154  10
  -1  -6   6 3779.57 446.044  13
   1   6  -6 3309.99 320.986   8
  -1  -6   6 3333.21 345.680   9
   1   6  -6 3950.12 438.358   1
  -1  -6   5 15168.9 840.827   5
  -1  -6   5 16996.7 646.140  10
   1   6  -5 14538.2 593.113  10
   1   6  -5 13707.9 604.898   4
  -1  -6   5 14823.4 718.943   9
  -1  -6   5 15362.5 854.982  13
   1   6  -5 17198.1 905.070   1
  -1  -6   5 15990.0 939.906  12
   1   6  -5 14754.0 687.586   8
  -1  -6   4 26906.7 989.045   9
   1   6  -4 28551.6 887.128  10
   1   6  -4 27496.5 857.811   4
  -1  -6   4 29423.1 1213.23   5
  -1  -6   4 29120.1 1279.10  12
   1   6  -4 28428.4 956.356   8
  -1  -6   4 29171.3 1186.87  13
  -1  -6   3 4170.31 397.726   9
  -1  -6   3 4483.90 501.821   5
   1   6  -3 4295.42 353.878  10
   1   6  -3 5323.61 501.002   1
  -1  -6   3 4527.30 527.965  12
   1   6  -3 4063.84 341.395   8
   1   6  -3 3635.67 301.111   4
  -1  -6   2 47402.6 1607.74   5
  -1  -6   2 49004.7 1693.92  12
   1   6  -2 53207.7 1502.66   1
   1   6  -2 48254.4 1292.91  10
  -1  -6   2 46726.3 1347.62   9
   1   6  -2 48528.0 1236.33   8
   1   6  -2 47750.2 1187.03   4
  -1  -6   1 549.204 254.965  12
   1   6  -1-113.549 123.202   8
   1   6  -1 228.487 167.945   1
  -1  -6   1 193.893 154.122   9
  -1  -6   1 289.868 242.104   5
   1   6   0 24251.3 841.600   8
  -1  -6   0 24516.2 1201.16  12
  -1  -6   0 25085.3 999.826  10
  -1  -6   0 23583.7 1144.13   5
  -1  -6   0 24061.2 962.999   9
   1   6   0 25256.4 982.992   1
  -1  -6  -1 23242.0 1132.20   5
   1   6   1 22180.6 805.353   8
  -1  -6  -1 23301.4 999.179  10
   1   6   1 23397.1 930.322   1
  -1  -6  -1 19506.3 734.434   8
  -1  -6  -1 22846.2 1160.86  12
   1   6   2 14814.7 723.168   1
   1   6   2 15449.1 789.501   2
  -1  -6  -2 13075.0 898.444   5
  -1  -6  -2 15088.3 941.007  12
   1   6   2 14079.5 654.055   8
  -1  -6  -2 14656.7 816.600  10
   1   6   3 5643.92 443.648   1
   1   6   3 5289.54 488.185   2
  -1  -6  -3 5725.90 583.299   5
  -1  -6  -3 5721.53 537.846  10
  -1  -6  -3 6306.92 632.493  12
   1   6   3 4932.45 400.153   8
   1   6   4 58128.4 1428.44   1
   1   6   4 50600.9 1322.52   3
  -1  -6  -4 56590.1 1888.38   5
  -1  -6  -4 56737.2 1728.90  10
   1   6   4 50895.7 1357.79   8
   1   6   4 58765.4 1634.58   2
  -1  -6  -4 56471.4 1850.99  12
   1   6   5 2163.93 269.678   3
  -1  -6  -5 2465.23 412.673  10
  -1  -6  -5 2290.21 440.550   5
   1   6   5 1888.17 294.241   8
   1   6   5 2282.49 340.668   2
   1   6   5 2507.94 290.882   1
  -1  -6  -5 2315.71 416.302  12
   1   6   6 10143.9 685.268   2
   1   6   6 7450.54 465.965   3
  -1  -6  -6 8719.56 719.124  12
  -1  -6  -6 8531.75 722.228  10
  -1  -6  -6 9514.47 762.574   5
   1   6   6 7921.82 536.460   8
   1   6   6 8791.69 498.003   1
  -1  -6  -7 64.8036 155.776  12
   1   6   7-199.985 198.366   2
  -1  -6  -7-13.6935 146.821  10
   1   6   7 70.1246 88.1532   1
  -1  -6  -7 102.379 176.927   5
  -1  -6  -8 9015.06 750.265   5
  -1  -6  -8 9233.20 766.472  10
  -1  -6  -8 8770.87 717.790  12
   1   6   8 7935.96 440.169   1
  -1  -6  -8 7829.13 534.119   8
   1   6   8 9195.11 710.973   2
  -1  -6  -9 5956.47 597.069  12
   1   6   9 6573.78 624.954   6
  -1  -6  -9 5472.88 460.963   8
   1   6   9 5231.51 342.595   1
  -1  -6  -9 6379.49 649.462   5
  -1  -6  -9 6151.99 661.976  10
   1   6   9 6488.92 605.393   2
  -1  -6 -10 5788.96 504.112   8
  -1  -6 -10 6495.69 611.107  12
   1   6  10 5065.87 307.826   1
  -1  -6 -10 6552.90 676.909   5
  -1  -6 -10 6494.16 669.720  10
   1   6  10 6522.38 645.115   6
   1   6  10 6844.40 651.610   2
  -1  -6 -11 40.6941 125.986  12
  -1  -6 -11 477.240 287.840  10
   1   6  11 56.0314 174.906   2
  -1  -6 -11 117.940 122.909   8
   1   6  11 141.744 179.288   6
  -1  -6 -11 119.914 196.226   5
  -1  -6 -12 20614.8 1203.21   5
  -1  -6 -12 20216.1 1075.57  12
   1   6  12 20591.2 1168.09   6
  -1  -6 -12 20564.3 1293.52  10
   1   6  12 23654.3 1224.39   2
  -1  -6 -12 19168.2 994.818   8
   1   6  13 19285.9 1159.44   2
  -1  -6 -13 17603.8 1133.66   5
  -1  -6 -13 17300.4 984.155  12
   1   6  13 16909.6 1083.31   6
  -1  -6 -13 18242.1 1193.70  10
  -1  -6 -13 16273.3 931.439   8
   1   6  14 458.985 289.661   2
   1   6  14 233.544 198.558   6
  -1  -6 -14 1134.23 366.229  10
  -1  -6 -14 632.132 220.942  12
  -1  -6 -14 683.500 224.379   8
  -1  -6 -14 1121.74 329.319   5
   1   6  15 3930.67 584.696   2
  -1  -6 -15 3480.86 561.665  10
  -1  -6 -15 3162.70 473.581   5
   1   6  15 2893.67 475.536   6
  -1  -6 -15 3324.92 447.260   8
  -1  -6 -16 7325.65 840.953  10
  -1  -6 -16 6848.96 707.544   5
   1   6  16 6012.00 678.056   6
   1   6  16 6724.96 782.421   2
  -1  -6 -16 6581.69 656.355   8
  -1  -6 -17 5.09745 142.320   5
   1   6  17 330.665 229.461   6
  -1  -6 -17 413.499 290.118  10
   1   6  17 415.337 256.454   2
  -1  -6 -17 465.362 224.868   8
   1   6  18 1756.26 472.482   2
  -1  -6 -18 2148.64 455.724  10
   1   6  18 1338.75 337.048   6
  -1  -6 -18 1880.31 368.944   8
  -1  -6 -19 758.739 242.619   8
   1   6  19 524.121 294.957   6
   1   6  20-134.258 213.943   6
   1   7 -25 780.582 309.089   4
   1   7 -24 1372.04 429.851   4
   1   7 -23 2490.05 493.589   4
   1   7 -22 14539.6 1137.80   4
  -1  -7  22 13783.8 1134.03  13
  -1  -7  22 13222.5 892.575   9
   1   7 -22 16789.4 1296.95   1
  -1  -7  21 3883.98 630.727  13
  -1  -7  21 4165.51 512.134   9
   1   7 -21 3974.47 594.709   4
   1   7 -21 4869.80 697.733   1
  -1  -7  20 11051.3 843.531  12
   1   7 -20 10650.6 920.635   4
  -1  -7  20 9511.47 734.465   9
   1   7 -20 12280.0 1091.95   1
  -1  -7  20 10272.3 970.791  13
  -1  -7  19 7256.62 797.910  13
   1   7 -19 8354.96 891.550   1
  -1  -7  19 6684.74 661.787  12
  -1  -7  19 6788.84 613.272   9
   1   7 -19 7574.27 756.241   4
   1   7 -18 8612.59 780.547   4
  -1  -7  18 8518.38 742.911  12
  -1  -7  18 7981.90 651.601   9
   1   7 -18 10494.7 982.488   1
  -1  -7  18 8536.28 804.152  13
  -1  -7  17 2681.31 386.173   9
   1   7 -17 3291.54 480.206   4
   1   7 -17 3465.74 518.052   1
  -1  -7  17 3191.80 463.487  12
  -1  -7  17 2659.21 460.658  13
   1   7 -16 1147.98 267.464   4
   1   7 -16 1787.80 367.285   1
  -1  -7  16 1405.19 272.947   9
  -1  -7  16 1783.08 352.451  12
  -1  -7  16 1273.75 314.428  13
  -1  -7  15 1305.91 293.404  12
  -1  -7  15 569.282 220.632  13
   1   7 -15 648.462 242.649   1
  -1  -7  15 719.454 187.226   9
   1   7 -15 912.128 243.119   4
  -1  -7  15 809.669 184.059   5
   1   7 -14 1473.67 338.000   1
  -1  -7  14 1337.79 314.110  13
  -1  -7  14 1187.16 241.687   9
  -1  -7  14 1199.17 290.245  12
   1   7 -14 561.616 124.277   4
  -1  -7  14 1191.30 239.148   5
   1   7 -13 1198.77 295.622   4
  -1  -7  13 837.172 209.320   9
  -1  -7  13 997.441 241.818   5
  -1  -7  13 697.719 256.256  12
  -1  -7  13 595.379 158.211  13
   1   7 -13 723.348 285.106   1
   1   7 -12-158.307 236.102   1
   1   7 -12 170.204 63.1999   7
  -1  -7  12 67.7545 142.063  12
  -1  -7  12 52.0447 117.082   5
  -1  -7  12-30.5539 111.701   9
  -1  -7  12 100.539 174.116  13
  -1  -7  11 4661.97 487.489   5
  -1  -7  11 4746.07 561.573  12
   1   7 -11 4947.44 595.673   1
  -1  -7  11 3806.12 395.014   9
  -1  -7  11 4422.00 506.191  13
   1   7 -11 4221.59 430.594   4
   1   7 -11 4096.91 320.891   7
  -1  -7  10 3474.88 452.302  13
  -1  -7  10 3872.17 520.419  12
  -1  -7  10 3685.12 390.833   9
   1   7 -10 3878.62 529.170   1
   1   7 -10 3198.41 344.037   4
  -1  -7  10 3683.20 438.908   5
   1   7 -10 3574.25 315.853   7
   1   7  -9-62.1834 96.8756   7
   1   7  -9-129.868 177.645   1
  -1  -7   9 57.9000 150.341  12
  -1  -7   9 203.351 135.795   9
  -1  -7   9 169.762 129.332   5
  -1  -7   9-40.6015 161.906  13
   1   7  -9-96.7634 125.218   4
   1   7  -8 11981.2 640.603   7
  -1  -7   8 12838.4 834.959   5
  -1  -7   8 11424.6 685.228   9
   1   7  -8 13915.3 934.655   1
  -1  -7   8 11273.8 809.817  13
   1   7  -8 10766.8 604.481   4
  -1  -7   8 13120.7 925.482  12
  -1  -7   7 46898.9 1647.03  13
   1   7  -7 53139.8 1796.74   1
  -1  -7   7 48390.5 1807.94  12
   1   7  -7 43174.8 1238.41   4
  -1  -7   7 43089.9 1359.72   9
  -1  -7   7 49341.1 1665.97   5
  -1  -7   6 1850.75 372.906  13
  -1  -7   6 1803.67 398.839  12
   1   7  -6 1102.64 176.716  10
  -1  -7   6 1589.45 294.648   9
  -1  -7   6 1386.39 328.939   5
   1   7  -6 2368.15 430.240   1
   1   7  -6 1693.81 252.701   4
  -1  -7   5 32571.4 1479.18  12
  -1  -7   5 28846.8 1099.87   9
   1   7  -5 30734.6 995.827   4
   1   7  -5 36007.8 1409.19   1
  -1  -7   5 34801.0 1415.87   5
  -1  -7   5 32938.3 1368.89  13
   1   7  -5 31077.6 959.781  10
   1   7  -4 2496.03 380.272   1
   1   7  -4 1774.01 231.064   4
   1   7  -4 1646.15 233.224  10
  -1  -7   4 1822.12 360.029   5
  -1  -7   4 1397.26 243.603   9
  -1  -7   4 1853.02 384.381  12
   1   7  -4 1808.62 251.211   8
   1   7  -3 427.574 110.257   4
  -1  -7   3 604.012 171.915   9
  -1  -7   3 587.239 253.920  12
   1   7  -3 466.879 136.915   8
  -1  -7   3 774.273 184.183  10
  -1  -7   3 644.693 250.369   5
   1   7  -3 646.465 194.523   1
  -1  -7   2 12574.0 739.125   9
  -1  -7   2 13703.6 931.434   5
   1   7  -2 14774.1 839.603   1
  -1  -7   2 13846.6 971.639  12
   1   7  -2 12315.2 652.933   8
  -1  -7   2 13585.7 743.264  10
   1   7  -2 11608.0 604.424   4
  -1  -7   1 16753.2 1044.38   5
  -1  -7   1 17631.0 868.824  10
  -1  -7   1 16083.5 836.766   9
   1   7  -1 15809.7 743.991   8
  -1  -7   1 17266.3 1079.09  12
   1   7  -1 17928.3 913.867   1
   1   7  -1 14919.6 716.132   4
   1   7   0 8061.47 591.995   1
  -1  -7   0 7338.82 710.888   5
  -1  -7   0 7600.53 594.388  10
  -1  -7   0 7820.10 744.517  12
   1   7   0 6853.83 553.043   2
   1   7   0 6061.21 454.870   8
  -1  -7  -1 12172.1 898.693   5
   1   7   1 11064.8 714.178   2
   1   7   1 10603.1 607.773   8
   1   7   1 12587.2 738.775   1
  -1  -7  -1 12653.1 796.028  10
  -1  -7  -1 11621.4 914.030  12
  -1  -7  -2 4643.24 575.760   5
   1   7   2 3963.91 439.892   2
  -1  -7  -2 4539.55 487.689  10
  -1  -7  -2 4676.70 579.573  12
   1   7   2 4005.69 385.884   8
   1   7   2 4518.26 445.735   1
  -1  -7  -3 15733.3 944.814  10
   1   7   3 15293.9 860.676   2
   1   7   3 15493.4 799.185   1
  -1  -7  -3 16173.2 1073.97   5
   1   7   3 13356.9 714.509   8
  -1  -7  -3 16112.6 1058.77  12
   1   7   4 19094.8 985.257   2
  -1  -7  -4 20481.0 1226.40   5
  -1  -7  -4 19494.2 1187.67  12
   1   7   4 20684.5 902.884   1
  -1  -7  -4 20403.7 1104.63  10
   1   7   5 25469.1 1159.29   2
   1   7   5 27095.0 1001.05   1
  -1  -7  -5 24598.3 974.882   8
  -1  -7  -5 25518.8 1358.00  12
  -1  -7  -5 26573.7 1381.98   5
  -1  -7  -5 24751.4 1255.96  10
   1   7   6 2695.67 436.155   2
  -1  -7  -6 3023.37 460.005  10
  -1  -7  -6 2530.98 342.667   8
  -1  -7  -6 3166.09 535.192   5
  -1  -7  -6 2815.57 466.429  12
   1   7   6 2525.76 309.104   1
  -1  -7  -7 40261.2 1728.69  12
   1   7   7 40718.7 1534.55   2
  -1  -7  -7 41840.0 1711.96  10
  -1  -7  -7 38631.4 1276.30   8
  -1  -7  -7 41933.6 1810.11   5
   1   7   7 41011.6 1175.75   1
  -1  -7  -8 1149.24 324.298  12
   1   7   8 853.918 283.541   2
   1   7   8 1533.71 394.310   6
  -1  -7  -8 843.705 321.347   5
  -1  -7  -8 1206.34 358.849  10
  -1  -7  -8 524.549 187.701   8
  -1  -7  -9 15614.8 1098.87   5
  -1  -7  -9 14313.7 996.230  12
   1   7   9 14123.9 999.264   6
  -1  -7  -9 12958.9 763.094   8
  -1  -7  -9 13762.6 1040.32  10
   1   7   9 12502.9 899.268   2
  -1  -7 -10 3731.96 552.335  10
  -1  -7 -10 4288.21 596.291   5
   1   7  10 4059.44 540.309   2
  -1  -7 -10 3536.63 507.551  12
   1   7  10 3524.02 521.727   6
  -1  -7 -10 3307.57 409.385   8
   1   7  11 1365.79 330.963   2
  -1  -7 -11 1751.42 355.470  12
   1   7  11 1238.70 325.417   6
  -1  -7 -11 1470.02 379.404  10
  -1  -7 -11 1748.07 388.022   5
  -1  -7 -11 1455.24 287.411   8
   1   7  12 1201.97 337.069   2
  -1  -7 -12 1157.79 325.195  10
  -1  -7 -12 1046.66 274.849  12
  -1  -7 -12 650.370 230.636   5
   1   7  12 1060.55 297.149   6
  -1  -7 -12 1271.04 279.722   8
  -1  -7 -13 167.734 168.072   5
  -1  -7 -13 341.718 165.440  12
   1   7  13 75.0448 187.842   6
   1   7  13 176.691 181.194   2
  -1  -7 -13-51.9107 205.926  10
   1   7  14 549.257 250.205   2
  -1  -7 -14 290.387 183.950  10
  -1  -7 -14-90.6913 189.221   5
   1   7  14 196.143 161.486   6
  -1  -7 -15 3422.42 561.560   5
  -1  -7 -15 4395.05 659.926  10
   1   7  15 3383.07 565.057   6
   1   7  15 4284.26 638.457   2
  -1  -7 -16 3025.92 515.762   5
   1   7  16 2886.30 536.295   6
   1   7  17 247.266 216.571   6
   1   8 -23 2734.29 540.710   4
   1   8 -22 110.213 171.906   4
   1   8 -21 255.419 163.918   4
   1   8 -20 361.114 261.634   1
  -1  -8  20 140.695 129.746   9
   1   8 -20-110.160 228.032   4
  -1  -8  19 401.983 174.058  13
  -1  -8  19 905.976 240.312   9
   1   8 -19 915.391 350.699   1
  -1  -8  19 1196.46 315.066  12
   1   8 -19 739.277 265.338   4
   1   8 -18 176.312 171.002   1
  -1  -8  18-284.609 213.373  13
   1   8 -18 170.906 192.144   4
  -1  -8  18 30.1961 169.797  12
  -1  -8  18 10.0087 95.0051   9
  -1  -8  17 9639.04 859.977  12
  -1  -8  17 8734.70 691.206   9
   1   8 -17 11107.2 1003.25   1
   1   8 -17 10393.9 831.170   4
  -1  -8  17 8524.50 834.670  13
   1   8 -16 2844.47 479.054   1
  -1  -8  16 2799.46 467.362  12
  -1  -8  16 2851.41 497.061  13
  -1  -8  16 2349.89 366.550   9
   1   8 -16 2750.98 424.054   4
  -1  -8  15 6441.43 705.674  13
  -1  -8  15 8165.94 781.262  12
   1   8 -15 7976.05 858.410   1
   1   8 -15 7879.65 682.925   4
  -1  -8  15 7287.69 631.112   9
   1   8 -14 19679.9 1325.39   1
  -1  -8  14 17270.0 951.632   9
  -1  -8  14 20587.6 1075.19   5
   1   8 -14 18411.3 1001.57   4
  -1  -8  14 20661.3 1256.69  12
  -1  -8  14 18283.8 1159.14  13
   1   8 -13 15580.7 905.174   4
  -1  -8  13 16489.0 1126.75  12
  -1  -8  13 14636.1 1028.73  13
  -1  -8  13 16747.3 979.675   5
  -1  -8  13 14694.7 869.264   9
   1   8 -13 18412.8 1236.59   1
   1   8 -12 3865.07 580.894   1
  -1  -8  12 2977.22 403.103   9
   1   8 -12 3879.14 451.508   4
  -1  -8  12 3313.31 516.696  12
  -1  -8  12 2663.50 477.060  13
  -1  -8  12 3519.76 478.462   5
  -1  -8  11 15910.3 1055.47  13
  -1  -8  11 18619.7 1066.84   5
   1   8 -11 19728.7 1247.15   1
  -1  -8  11 16134.7 897.596   9
   1   8 -11 15539.5 842.156   4
  -1  -8  11 19214.0 1217.64  12
   1   8 -10 1639.49 248.893   7
   1   8 -10 1591.43 270.263   4
  -1  -8  10 2102.51 386.515  13
  -1  -8  10 1980.85 355.650   5
  -1  -8  10 1502.64 272.318   9
  -1  -8  10 1695.38 380.568  12
   1   8 -10 1716.05 402.466   1
  -1  -8   9 1131.94 322.188  12
  -1  -8   9 1300.96 299.719   5
  -1  -8   9 810.494 229.674  13
  -1  -8   9 1334.67 265.029   9
   1   8  -9 1114.73 211.482   7
   1   8  -9 1759.03 385.299   1
   1   8  -9 1183.93 224.151   4
   1   8  -8 2822.69 357.897   7
  -1  -8   8 2474.87 395.953  13
  -1  -8   8 2721.50 449.655   5
  -1  -8   8 2617.70 354.764   9
   1   8  -8 2666.44 319.867   4
  -1  -8   8 2644.78 487.230  12
   1   8  -8 3080.13 472.556   1
   1   8  -7 988.634 278.253   1
  -1  -8   7 1072.55 312.361  12
  -1  -8   7 897.530 283.940   5
  -1  -8   7 899.241 253.856  13
  -1  -8   7 771.768 201.892   9
   1   8  -7 462.660 143.479   4
  -1  -8   6 193.057 169.704  12
   1   8  -6 136.978 129.949   1
  -1  -8   6 260.205 156.583   9
  -1  -8   6-35.4497 140.816   5
   1   8  -6 58.4951 115.088   4
   1   8  -5 849.604 184.707   4
  -1  -8   5 1581.07 350.231   5
  -1  -8   5 1287.79 338.550  12
  -1  -8   5 1670.56 304.877   9
  -1  -8   5 1636.10 252.740  10
   1   8  -5 1303.82 306.677   1
  -1  -8   4 13078.4 977.825   5
  -1  -8   4 12487.9 1016.10  12
  -1  -8   4 13869.5 756.673  10
   1   8  -4 10757.9 633.771   4
   1   8  -4 13719.0 894.837   1
  -1  -8   4 11505.9 770.568   9
  -1  -8   3 18580.8 1240.63  12
   1   8  -3 19458.7 1063.75   1
  -1  -8   3 20517.9 965.039  10
  -1  -8   3 16617.3 936.659   9
  -1  -8   3 18195.3 1154.97   5
   1   8  -3 15569.6 765.902   4
  -1  -8   2 14447.0 837.548  10
   1   8  -2 13951.7 887.075   1
  -1  -8   2 13192.1 1054.07  12
   1   8  -2 10809.8 634.738   4
  -1  -8   2 13261.7 985.690   5
   1   8  -1 585.198 143.153   4
  -1  -8   1 768.946 204.948  10
  -1  -8   1 958.808 298.135  12
  -1  -8   1 1000.93 309.896   5
   1   8  -1 1390.43 290.491   1
   1   8  -1 964.828 249.766   2
   1   8   0 14433.9 862.708   2
  -1  -8   0 15229.4 1107.36  12
  -1  -8   0 17095.0 952.980  10
   1   8   0 15772.2 917.404   1
  -1  -8   0 16602.4 1124.19   5
   1   8   0 13031.3 726.728   4
   1   8   1 30484.7 1283.16   2
   1   8   1 33508.2 1319.85   1
  -1  -8  -1 32315.4 1612.42   5
  -1  -8  -1 30447.8 1608.91  12
  -1  -8  -1 32764.6 1381.52  10
  -1  -8  -2 1698.95 382.058   5
  -1  -8  -2 2114.60 389.044  10
   1   8   2 2135.32 375.137   2
  -1  -8  -2 1794.80 445.111  12
   1   8   2 2143.63 358.618   1
   1   8   3 19752.0 1060.16   2
   1   8   3 21645.5 1021.77   1
  -1  -8  -3 20128.8 1314.90  12
  -1  -8  -3 20052.9 1129.85  10
  -1  -8  -3 22235.1 1360.96   5
  -1  -8  -3 18200.9 836.020   8
   1   8   4 21268.4 1124.08   2
  -1  -8  -4 24781.7 1429.01  12
  -1  -8  -4 23887.3 1259.72  10
  -1  -8  -4 24333.5 1440.25   5
  -1  -8  -4 21094.4 908.362   8
   1   8   4 24246.8 1053.18   1
  -1  -8  -5 2121.13 436.595  12
  -1  -8  -5 1935.27 385.156  10
  -1  -8  -5 2113.74 462.402   5
   1   8   5 1608.40 344.711   2
   1   8   5 1970.28 307.587   1
  -1  -8  -6 363.533 198.095  10
   1   8   6 88.1153 159.139   2
  -1  -8  -6 558.271 230.545  12
  -1  -8  -6 248.398 174.859   5
  -1  -8  -7 1638.17 367.626  10
  -1  -8  -7 1466.80 365.619   5
   1   8   7 843.552 233.731   2
   1   8   7 1453.42 348.382   6
  -1  -8  -7 1940.08 415.644  12
   1   8   8 468.254 238.589   6
  -1  -8  -8 644.593 271.935  12
  -1  -8  -8 402.310 192.639  10
  -1  -8  -8 376.769 294.954   5
   1   8   8-26.9940 182.344   2
   1   8   9-83.6477 170.235   6
  -1  -8  -9-30.8012 139.947  10
   1   8   9 86.5366 156.941   2
  -1  -8  -9-92.9141 229.228   5
  -1  -8  -9-105.872 180.754  12
  -1  -8 -10 4397.69 610.400  12
   1   8  10 3128.65 480.436   2
  -1  -8 -10 4344.51 631.644   5
  -1  -8 -10 3964.00 612.902  10
   1   8  10 3407.41 553.447   6
  -1  -8 -11 98.7708 191.131  10
  -1  -8 -11 500.153 273.266   5
  -1  -8 -11 150.639 155.668  12
   1   8  11 563.613 253.968   2
   1   8  11 478.491 245.881   6
   1   8  12 4897.32 673.362   6
  -1  -8 -12 6503.43 771.801   5
  -1  -8 -12 6026.31 775.011  10
  -1  -8 -12 5381.76 648.857  12
   1   8  12 5556.97 683.431   2
  -1  -8 -13 10209.2 1020.49   5
   1   8  13 9851.63 945.438   6
   1   8  13 9776.17 920.795   2
  -1  -8 -14 2076.91 491.050   5
   1   9 -19 7387.51 788.059   4
  -1  -9  18 26.2971 136.493  12
  -1  -9  18 329.453 186.561   9
   1   9 -18 140.810 184.557   4
  -1  -9  17 1629.48 327.883   9
  -1  -9  17 1539.69 389.218  12
   1   9 -17 1897.49 382.382   4
   1   9 -16 2856.50 543.584   1
  -1  -9  16 3293.95 552.560  12
  -1  -9  16 2548.18 484.010  13
  -1  -9  16 2666.59 415.815   9
   1   9 -16 3333.64 491.493   4
   1   9 -15 855.702 252.405   4
  -1  -9  15 1075.20 343.900  12
  -1  -9  15 917.640 309.830  13
  -1  -9  15 572.420 206.924   9
   1   9 -15 530.615 275.248   1
  -1  -9  14 12.4854 94.3636   9
  -1  -9  14 359.343 229.816  12
  -1  -9  14 288.983 175.789  13
   1   9 -14 391.772 281.813   1
   1   9 -14 303.230 155.201   4
  -1  -9  13-222.442 180.699  13
  -1  -9  13-191.390 208.800  12
   1   9 -13 209.916 165.939   4
   1   9 -13-203.274 188.731   1
  -1  -9  13 21.5440 106.292   5
  -1  -9  13 158.039 166.126   9
   1   9 -12 644.274 211.261   4
  -1  -9  12 879.211 284.536  12
  -1  -9  12 621.971 184.251   9
  -1  -9  12 830.650 269.222   5
   1   9 -12 1009.74 312.178   1
  -1  -9  12 410.660 220.570  13
  -1  -9  11 64.4768 137.639  13
   1   9 -11-57.7900 144.021   4
  -1  -9  11 402.708 220.263   5
  -1  -9  11 268.611 225.506  12
   1   9 -11 340.784 196.673   1
  -1  -9  11 39.6314 99.8335   9
  -1  -9  10 314.377 180.528  13
   1   9 -10 717.874 301.498   1
  -1  -9  10 552.974 241.608  12
  -1  -9  10 478.586 166.063   9
  -1  -9  10 569.081 233.795   5
   1   9 -10 402.726 150.729   4
   1   9  -9 506.207 246.784   1
  -1  -9   9 208.243 173.387  13
  -1  -9   9 453.385 212.858  12
  -1  -9   9 449.555 248.479   5
  -1  -9   9 523.099 192.054   9
   1   9  -9 183.194 93.0778   4
   1   9  -8 12318.2 973.782   1
  -1  -9   8 10126.3 891.103   5
  -1  -9   8 9083.62 710.803   9
  -1  -9   8 10323.5 996.318  12
   1   9  -8 8661.50 622.051   4
   1   9  -8 10373.0 730.767   7
   1   9  -7 24764.2 1170.76   7
   1   9  -7 26619.7 1409.82   1
  -1  -9   7 23461.4 1487.16  12
  -1  -9   7 21353.7 1111.76   9
  -1  -9   7 24606.6 1391.15   5
   1   9  -7 19937.7 940.100   4
  -1  -9   6 5775.37 752.155  12
  -1  -9   6 6648.05 774.349   5
   1   9  -6 6962.23 726.547   1
  -1  -9   6 6354.93 606.704   9
   1   9  -6 5098.09 480.157   4
  -1  -9   5 22663.1 1458.27  12
   1   9  -5 20290.4 926.013   4
  -1  -9   5 23413.0 1396.58   5
  -1  -9   5 21207.9 1103.36   9
   1   9  -5 24491.8 1318.18   1
   1   9  -4 1283.69 249.956   4
  -1  -9   4 1573.49 396.244   5
   1   9  -4 1675.67 354.458   1
  -1  -9   4 1456.59 419.463  12
  -1  -9   3 3324.88 425.474  10
  -1  -9   3 2686.42 517.105  12
  -1  -9   3 2812.83 484.935   5
   1   9  -3 2625.01 410.247   2
   1   9  -3 2673.88 427.011   1
   1   9  -3 2461.43 318.239   4
   1   9  -2 7720.36 668.800   2
  -1  -9   2 7627.75 842.777  12
   1   9  -2 7643.37 701.467   1
  -1  -9   2 8781.26 693.126  10
  -1  -9   2 8217.36 851.506   5
   1   9  -2 6135.39 512.594   4
   1   9  -1 1717.83 270.389   4
  -1  -9   1 2195.85 456.424   5
   1   9  -1 1818.04 328.053   2
  -1  -9   1 2543.88 497.342  12
   1   9  -1 2618.16 409.730   1
  -1  -9   1 2475.34 385.531  10
   1   9   0 84.8447 115.453   1
  -1  -9   0 291.178 168.581  10
   1   9   0-102.046 171.438   2
  -1  -9   0 198.730 204.882   5
  -1  -9   0 150.701 210.237  12
  -1  -9  -1 703.908 222.797  10
   1   9   1 302.371 150.485   2
  -1  -9  -1 558.373 247.613   5
   1   9   1 824.192 239.675   1
  -1  -9  -1 595.928 271.909  12
   1   9   2-92.4008 184.691   2
  -1  -9  -2 68.5694 119.232  10
  -1  -9  -2-76.1858 212.045   5
   1   9   2 280.179 195.047   1
  -1  -9  -2 111.600 203.393  12
  -1  -9  -3 74.9985 117.664  10
   1   9   3-119.250 129.701   2
  -1  -9  -3 243.741 252.235   5
  -1  -9  -3 492.796 267.598  12
   1   9   3 6.83427 128.389   1
   1   9   4 7586.51 722.279   2
  -1  -9  -4 7666.94 867.192   5
  -1  -9  -4 7865.60 882.060  12
  -1  -9  -4 7752.97 795.468  10
   1   9   5 5581.63 637.269   2
  -1  -9  -5 5218.39 733.744   5
   1   9   5 5261.07 693.053   6
  -1  -9  -5 5737.73 760.714  12
  -1  -9  -5 4983.60 632.689  10
   1   9   6 3575.83 528.823   2
  -1  -9  -6 2989.10 508.643  10
  -1  -9  -6 3174.04 586.791   5
   1   9   6 3422.15 562.647   6
  -1  -9  -6 2329.72 484.684  12
  -1  -9  -7 13462.1 1131.89  12
   1   9   7 13028.1 1097.95   6
   1   9   7 12447.4 963.101   2
  -1  -9  -7 13441.2 1077.08  10
  -1  -9  -7 14155.0 1186.44   5
  -1  -9  -8 62.3797 184.581  12
   1   9   8-117.524 192.642   2
   1   9   8 194.867 287.127   6
  -1  -9  -8 239.695 213.408  10
  -1  -9  -8 105.703 276.972   5
  -1  -9  -9 2670.96 542.362  12
  -1  -9  -9 2771.60 524.046  10
   1   9   9 2607.51 480.353   2
  -1  -9 -10 12716.9 1086.02  12
  -1 -10  16 82.7135 156.540   9
  -1 -10  15 2146.72 392.065   9
  -1 -10  14 14495.5 964.904   9
  -1 -10  13 3436.66 476.631   9
  -1 -10  12 2780.94 427.332   9
   1  10 -12 2738.67 525.733   1
   1  10 -11 8733.00 913.565   1
  -1 -10  11 8231.76 843.991   5
  -1 -10  11 5661.22 615.576   9
  -1 -10  11 8058.90 903.545  12
  -1 -10  10 4383.65 609.907   5
  -1 -10  10 3940.04 663.479  12
  -1 -10  10 3857.93 504.618   9
   1  10 -10 5017.71 692.083   1
  -1 -10   9 565.211 287.291  12
   1  10  -9 13.3907 188.024   1
  -1 -10   9 306.958 236.487   5
  -1 -10   9-27.1619 106.868   9
  -1 -10   8 17847.4 1385.51  12
  -1 -10   8 17906.2 1260.95   5
   1  10  -8 17897.9 1233.73   1
  -1 -10   8 15969.6 1019.52   9
  -1 -10   7 1937.61 463.243   5
  -1 -10   7 1958.77 367.286   9
  -1 -10   7 1853.90 520.845  12
   1  10  -7 2231.81 452.220   1
  -1 -10   6 1531.07 391.035   5
  -1 -10   6 1601.03 450.751  12
   1  10  -6 1255.34 317.608   1
   1  10  -5 297.988 196.530   1
   1  10  -5-139.386 191.062   2
  -1 -10   5 126.794 232.355  12
  -1 -10   5 265.241 178.744   5
  -1 -10   4 88.8421 186.300  12
  -1 -10   4 288.431 242.757   5
   1  10  -4-373.903 253.593   2
   1  10  -4-143.430 197.524   1
  -1 -10   3 314.730 235.150   5
   1  10  -3-86.1272 149.281   1
  -1 -10   3 109.510 193.563  12
   1  10  -3-312.442 226.322   2
   1  10  -2 713.548 230.017   1
   1  10  -2 647.353 226.929   2
  -1 -10   2 1140.02 404.796   5
  -1 -10   2 998.883 393.591  12
   1  10  -1 2084.72 387.062   1
  -1 -10   1 1588.99 404.236  12
  -1 -10   1 2476.98 520.289   5
   1  10  -1 1428.11 333.467   2
   1  10   0 238.318 180.319   2
  -1 -10   0 287.999 184.393   5
  -1 -10   0 832.958 338.691  12
   1  10   0 692.959 229.960   1
   1  10   1 3966.60 534.322   2
  -1 -10  -1 4288.13 690.932  12
  -1 -10  -1 4491.85 584.685  10
   1  10   2 207.450 178.797   2
  -1 -10  -2 251.809 163.975  10
  -1 -10  -2 172.318 251.118  12
   1  10   2 164.061 218.931   6
   1  10   3 3202.86 504.151   2
  -1 -10  -3 3644.35 638.647  12
  -1 -10  -3 3188.57 535.275  10
  -1 -10  -4 12803.3 1069.55  10
   1  10   4 12234.3 964.475   2
   1  10   5 1613.32 413.931   2
  -1 -10  -5 1081.32 335.306  10
  -1 -10  -6 1293.64 388.777  10
   1  11  -7 69.2396 157.542   1
   1  11  -7-556.116 288.063   2
   1  11  -6 82.5476 163.753   1
   1  11  -6-27.1941 167.378   2
   1  11  -5 4480.81 630.165   1
   1  11  -5 4631.52 568.598   2
   1  11  -4 64.0052 207.977   1
   1  11  -4 273.720 174.226   2
   1  11  -3-14.4976 176.375   2
   1  11  -2 788.068 232.445   2
   1  11  -1-204.248 246.632   2
  -2  11   2 2283.59 453.543   4
  -2  11   1 1177.96 300.382   4
  -2  11   0 2962.91 552.783   7
  -2  11   0 2285.83 443.175   4
  -2  11   0 2881.21 570.014   6
  -2  11  -1 3635.05 560.381   4
  -2  11  -1 4988.77 677.371   7
  -2  11  -1 4121.04 675.367   6
  -2  11  -2 45.5206 165.610   7
  -2  11  -2-310.914 203.779   4
  -2  11  -2-133.674 232.890   6
  -2  11  -3 5028.70 711.951   6
  -2  11  -3 4917.70 641.552   4
  -2  11  -3 6053.49 726.202   1
  -2  11  -3 5694.16 726.580   7
  -2  11  -4 1319.87 360.525   4
  -2  11  -4 1753.92 397.395   7
  -2  11  -4 1171.23 337.886   6
  -2  11  -4 1254.74 349.047   1
  -2  11  -5 237.677 192.798   1
  -2  11  -5-274.820 225.661   7
  -2  11  -5-249.201 232.930   4
  -2  11  -5 258.614 197.114   6
  -2  11  -6 915.144 265.777   7
  -2  11  -6 888.052 259.010   4
  -2  11  -6 742.290 295.810   1
  -2  11  -7 4401.64 675.976   1
  -2  11  -7 3932.97 585.273   4
  -2  11  -8 1408.24 357.886   4
  -2  11  -9-129.892 210.063   4
  -2  11 -10 1290.12 336.996   4
  -2  10  10 407.633 237.396   2
  -2  10   9 241.845 170.101   2
   2 -10  -9 227.962 175.176   8
  -2  10   8 1108.59 337.854   2
   2 -10  -8 673.566 263.249   8
  -2  10   7 58.3718 145.057   2
   2 -10  -7 208.940 182.205   8
   2 -10  -6 3609.95 516.875   8
  -2  10   6 4402.83 573.399   2
  -2  10   5 83.6820 213.151   6
  -2  10   5 36.3194 155.052   2
   2 -10  -5 539.607 220.771   8
  -2  10   4 7.31602 210.930   7
  -2  10   4 52.2334 129.731   2
  -2  10   4-171.123 296.022   6
   2 -10  -4-98.2081 134.182   8
  -2  10   3 1394.07 388.964   6
  -2  10   3 1676.28 350.463   2
  -2  10   3 1203.54 345.894   7
  -2  10   2 7509.80 813.609   7
  -2  10   2 7568.88 676.471   2
  -2  10   2 7717.22 873.028   6
  -2  10   1 808.392 355.283   6
  -2  10   1 520.277 239.510   7
  -2  10   0 5850.33 702.934   7
  -2  10   0 7258.35 701.788   1
  -2  10   0 6776.93 808.665   6
  -2  10   0 4885.75 656.267   4
  -2  10  -1 770.143 214.127   4
  -2  10  -1 988.282 264.907   1
  -2  10  -1 747.234 254.682   7
  -2  10  -2 4460.05 642.117   6
  -2  10  -2 4307.28 581.859   1
  -2  10  -2 4249.20 587.535   7
  -2  10  -2 3571.89 549.542   4
  -2  10  -3-3.24711 136.863   7
  -2  10  -3 66.6097 147.124   6
  -2  10  -3 74.6549 138.142   1
  -2  10  -3-256.346 242.007   4
  -2  10  -4 3579.16 539.003   7
  -2  10  -4 3076.89 487.782   1
  -2  10  -4 2707.79 499.089   6
  -2  10  -4 2033.45 404.378   4
  -2  10  -5 2053.04 407.972   4
  -2  10  -5 2874.12 488.452   7
  -2  10  -5 2064.91 422.479   6
  -2  10  -5 2372.15 438.271   1
  -2  10  -6 1763.30 401.818   4
  -2  10  -6 1770.00 384.580   1
  -2  10  -6 2224.25 424.259   7
  -2  10  -6 1190.23 293.197   6
  -2  10  -7-321.925 207.910   7
  -2  10  -7-171.587 246.359   1
  -2  10  -7 129.746 167.558   4
  -2  10  -7 55.3105 155.931   6
  -2  10  -8 1117.19 307.737   7
  -2  10  -8 1456.24 367.359   4
  -2  10  -8 783.889 243.780   1
  -2  10  -9 196.117 137.341   7
  -2  10  -9 324.507 189.814   1
  -2  10  -9-177.211 215.571   4
  -2  10 -10 2184.96 473.471   1
   2 -10  10 2241.62 415.478  13
  -2  10 -10 1581.24 363.843   4
   2 -10  11 3931.58 563.538  13
  -2  10 -11 4013.15 621.128   1
  -2  10 -11 2948.14 476.014   4
   2 -10  12 1015.77 309.583  13
  -2  10 -12 969.817 313.399   1
  -2  10 -12 558.303 212.864   4
  -2  10 -13 1535.39 342.484   4
  -2  10 -14 605.875 214.379   4
  -2  10 -15 471.865 254.692   4
   2  -9 -14 72.5075 149.835   8
   2  -9 -13 2952.01 493.098   8
  -2   9  13 2866.68 505.732   2
   2  -9 -12 881.205 292.900   8
  -2   9  12 871.885 301.060   2
  -2   9  11 2592.91 491.368   2
   2  -9 -11 2525.23 452.049   8
  -2   9  10-69.4156 250.466   6
  -2   9  10-221.917 190.633   2
   2  -9 -10 13.0737 128.026   8
  -2   9   9 1968.08 397.422   2
  -2   9   9 2067.12 470.980   6
   2  -9  -9 2193.83 396.873   8
  -2   9   8 6508.90 805.761   6
   2  -9  -8 5931.12 643.505   8
  -2   9   8 5569.81 637.047   2
   2  -9  -7 3154.54 467.150   8
  -2   9   7 2805.65 442.592   2
  -2   9   7 2142.59 486.115   6
  -2   9   6 479.959 182.075   2
   2  -9  -6 950.156 274.002   8
  -2   9   6 687.535 309.277   6
   2  -9  -5 5103.70 582.627   8
  -2   9   5 5092.04 569.478   2
  -2   9   5 5436.14 727.923   6
  -2   9   4 7335.10 645.736   2
   2  -9  -4 7523.82 701.905   8
  -2   9   4 7610.08 832.742   6
  -2   9   3 136.385 219.924   6
  -2   9   3 77.7162 137.351   2
   2  -9  -3 293.570 161.457   8
  -2   9   3 106.256 125.710   1
   2  -9  -2 3108.87 462.837   8
  -2   9   2 3949.14 464.262   1
  -2   9   2 3175.59 536.353   6
  -2   9   2 4099.38 571.145   7
  -2   9   2 3218.82 420.047   2
  -2   9   1 2684.32 488.197   7
  -2   9   1 3058.88 535.594   6
  -2   9   1 3341.97 402.885   2
  -2   9   1 3634.71 451.258   1
  -2   9   0 448.688 173.238   1
  -2   9   0 452.636 138.449   2
  -2   9   0 331.259 171.881   6
  -2   9   0 516.910 207.999   7
  -2   9  -1 328.081 163.430   4
  -2   9  -1 713.238 249.095   7
  -2   9  -1 850.792 190.104   2
  -2   9  -1 757.533 270.319   6
  -2   9  -1 812.646 225.115   1
  -2   9  -2 489.022 213.030   6
  -2   9  -2 216.642 125.163   4
  -2   9  -2 250.499 151.517   1
  -2   9  -2 560.762 165.112   2
  -2   9  -2 467.794 210.344   7
  -2   9  -3 2916.26 348.074   2
  -2   9  -3 2508.08 415.087   4
  -2   9  -3 3278.91 491.045   7
  -2   9  -3 2729.62 449.657   6
  -2   9  -3 2798.86 435.469   1
  -2   9  -4-19.9214 145.761   4
  -2   9  -4-76.4843 157.548   7
  -2   9  -4-6.47682 143.086   6
  -2   9  -4-332.358 254.197   1
  -2   9  -4 54.9223 92.1791   2
  -2   9  -5-230.965 212.440   4
  -2   9  -5-93.4684 149.237   7
  -2   9  -5-524.446 270.840   1
  -2   9  -5-285.024 199.980   6
  -2   9  -6 963.431 294.633   4
  -2   9  -6 1034.86 281.585   7
  -2   9  -6 404.802 164.600   1
  -2   9  -6 525.068 216.726   6
  -2   9  -7 8600.66 750.838   6
  -2   9  -7 8377.30 798.020   1
  -2   9  -7 8775.72 807.768   4
  -2   9  -7 9241.60 771.036   7
  -2   9  -8 95.6984 127.009   7
  -2   9  -8 255.589 172.239   6
  -2   9  -8 580.151 267.821   4
   2  -9   8 77.2536 149.339  13
  -2   9  -9 768.869 277.802   1
  -2   9  -9 808.534 225.026   7
  -2   9  -9 657.490 235.684   6
   2  -9   9 813.016 258.425  13
  -2   9  -9 1204.25 333.980   4
  -2   9 -10 10258.4 956.303   1
  -2   9 -10 9144.38 817.341   4
   2  -9  10 7724.36 725.648  13
  -2   9 -10 10452.9 782.711   7
  -2   9 -11 6787.86 623.355   7
  -2   9 -11 6237.19 763.004   1
   2  -9  11 5822.61 644.929  13
  -2   9 -11 6645.73 696.132   4
   2  -9  12 251.029 167.220  13
  -2   9 -12 206.535 214.997   1
  -2   9 -12 285.260 197.532   4
   2  -9  13 6058.46 644.512  13
  -2   9 -13 6926.64 740.364   4
  -2   9 -13 7361.82 853.211   1
  -2   9 -14 1865.21 453.391   1
   2  -9  14 1836.74 376.042  13
  -2   9 -14 1944.55 422.669   4
  -2   9 -15-39.5013 157.690   1
   2  -9  15-27.1469 173.965  13
  -2   9 -15 95.0853 141.319   4
   2  -9  16 491.104 233.372  13
  -2   9 -16 635.866 263.898   4
   2  -9  17 4639.56 620.221  13
  -2   9 -17 5904.05 743.543   4
   2  -8 -17 5155.20 697.455   8
  -2   8  16 871.318 316.637   2
   2  -8 -16 1030.79 322.882   8
  -2   8  15 4594.99 618.609   2
   2  -8 -15 5287.20 663.539   8
  -2   8  14 547.442 248.832   2
   2  -8 -14 1210.16 335.204   8
  -2   8  14 612.620 264.242   6
  -2   8  13 6614.66 786.925   6
   2  -8 -13 7135.70 746.303   8
  -2   8  13 6443.00 717.272   2
  -2   8  12-33.8514 210.642   6
   2  -8 -12-0.13523 174.935   8
  -2   8  12 237.593 211.163   2
   2  -8 -11 12382.0 943.310   8
  -2   8  11 12191.6 1074.05   6
  -2   8  11 11091.3 913.790   2
  -2   8  10 22694.9 1444.41   6
   2  -8 -10 20572.8 1189.64   8
  -2   8  10 20952.9 1206.89   2
  -2   8   9 4.52856 184.579   2
   2  -8  -9 53.6617 143.524   8
  -2   8   8 2487.15 415.444   2
  -2   8   8 2030.85 462.892   6
   2  -8  -8 2057.19 362.512   8
   2  -8  -7 9510.16 779.365   8
  -2   8   7 9974.77 921.235   6
  -2   8   7 9289.73 738.899   2
  -2   8   6 81.7593 173.499   2
  -2   8   6 72.3632 219.002   6
   2  -8  -6 110.523 169.966   8
  -2   8   5 10291.4 661.183   1
  -2   8   5 9094.69 857.015   6
   2  -8  -5 8994.63 735.996   8
  -2   8   5 9386.86 708.043   2
  -2   8   4 507.596 235.324   6
   2  -8  -4 767.577 241.942   8
  -2   8   4 760.310 210.888   1
  -2   8   4 509.492 178.740   2
  -2   8   3 80.2357 109.036   2
  -2   8   3-35.8607 233.085   6
  -2   8   3 270.154 119.277   1
   2  -8  -3 176.422 125.722   8
  -2   8   2 399.880 152.153   1
  -2   8   2 201.525 181.151   6
   2  -8  -2 557.451 160.173   8
  -2   8   2 318.520 136.818   2
   2  -8  -1 1348.61 364.364  11
  -2   8   1 1268.20 259.353   2
  -2   8   1 1186.79 260.978   7
   2  -8  -1 1866.18 342.875   8
  -2   8   1 1675.16 361.377   6
  -2   8   1 1206.65 252.999   1
  -2   8   0 696.931 208.477   1
   2  -8   0 660.232 226.004  11
  -2   8   0 376.938 137.070   7
  -2   8   0 490.832 195.862   6
  -2   8   0 598.850 176.692   2
  -2   8  -1 1536.23 310.311   7
  -2   8  -1 1528.06 229.378   2
  -2   8  -1 1647.91 344.663   6
  -2   8  -1 1324.72 274.803   1
   2  -8   1 1625.98 365.092  11
  -2   8  -2 14584.2 965.017   6
   2  -8   2 15120.1 1051.20  11
  -2   8  -2 14871.4 951.405   4
  -2   8  -2 14976.9 733.291   2
  -2   8  -2 16028.6 1018.18   7
  -2   8  -2 15608.8 944.005   1
  -2   8  -3 158.951 130.276   7
  -2   8  -3 210.464 139.389   4
   2  -8   3 756.563 331.601  11
  -2   8  -3 532.424 246.766   6
  -2   8  -3 229.873 119.418   2
  -2   8  -3-73.9556 194.541   1
  -2   8  -4 25487.3 929.519   2
   2  -8   4 28522.8 1414.14  11
  -2   8  -4 26004.4 1260.91   4
  -2   8  -4 26625.0 1280.57   6
  -2   8  -4 29987.8 1348.32   7
  -2   8  -5 9853.52 550.469   2
   2  -8   5 10406.3 854.153  11
  -2   8  -5 10039.4 789.303   4
  -2   8  -5 9850.48 762.379   6
  -2   8  -5 11018.0 810.920   7
   2  -8   6 3607.21 457.404  13
  -2   8  -6 4027.45 484.158   7
  -2   8  -6 2737.30 391.247   6
   2  -8   6 3672.74 545.007  11
  -2   8  -6 3972.94 492.164   4
  -2   8  -6 2983.80 302.528   2
  -2   8  -7 14470.0 883.427   6
  -2   8  -7 13041.8 616.842   2
  -2   8  -7 14626.7 895.397   7
   2  -8   7 13400.8 979.853  11
   2  -8   7 12907.3 840.518  13
  -2   8  -7 13449.1 908.238   4
  -2   8  -8 4946.14 557.658   4
   2  -8   8 4016.90 480.966  13
  -2   8  -8 4679.27 506.560   6
  -2   8  -8 5005.49 517.695   7
  -2   8  -9 2315.98 401.872   4
  -2   8  -9 2150.73 342.639   7
   2  -8   9 1700.54 311.446  13
  -2   8  -9 2021.34 322.413   6
  -2   8 -10 731.940 208.976   7
  -2   8 -10 855.877 220.868   6
   2  -8  10 574.791 209.724  13
  -2   8 -10 564.240 176.984   4
   2  -8  11 2624.71 388.590  13
  -2   8 -11 2768.31 352.517   6
  -2   8 -11 3026.94 388.948   7
  -2   8 -11 2227.82 365.814   4
   2  -8  12 380.818 154.594  13
  -2   8 -12 439.505 157.998   7
  -2   8 -12 145.666 144.798   4
  -2   8 -13 465.015 172.221   7
   2  -8  13 414.813 199.494  13
  -2   8 -13-38.3909 166.936   4
  -2   8 -14 1470.06 225.511   7
  -2   8 -14 1626.50 399.893   4
   2  -8  14 1072.92 294.176  13
  -2   8 -15 2866.96 484.631   4
   2  -8  15 2806.95 456.502  13
  -2   8 -16 10820.3 933.543   4
   2  -8  16 10095.3 855.948  13
  -2   8 -17 327.759 190.527   4
   2  -8  17 282.099 219.466  13
   2  -8  18 1895.20 416.258  13
  -2   8 -18 2099.91 432.166   4
  -2   8 -19 13297.8 1109.49   4
   2  -8  19 11925.9 1014.96  13
   2  -8  20 2383.02 487.547  13
  -2   8 -20 2809.53 534.945   4
   2  -7 -19 3050.58 557.843   8
  -2   7  18 65.0597 188.451   2
   2  -7 -18 335.678 215.781   8
  -2   7  17 7946.29 843.455   6
   2  -7 -17 8419.26 857.848   8
  -2   7  17 8636.26 857.420   2
  -2   7  16 8335.47 874.435   6
   2  -7 -16 9301.84 887.103   8
  -2   7  16 9027.86 885.168   2
  -2   7  15 697.215 278.048   2
   2  -7 -15 197.519 170.026   8
  -2   7  15 584.138 299.843   6
   2  -7 -14 9928.04 844.845   8
  -2   7  14 9670.32 929.288   6
  -2   7  14 8805.65 832.902   2
   2  -7 -13 20105.4 1187.67   8
  -2   7  13 19743.4 1289.36   6
  -2   7  13 19426.9 1173.51   2
  -2   7  12 6211.40 719.540   6
   2  -7 -12 4774.88 587.950   8
  -2   7  12 5833.85 645.430   2
  -2   7  11 293.204 239.906   2
  -2   7  11 469.936 320.194   6
   2  -7 -11 180.573 144.417   8
  -2   7  10 24848.9 1401.44   6
  -2   7  10 23416.1 1194.62   2
   2  -7 -10 23496.7 1219.20   8
  -2   7   9-110.323 202.364   6
  -2   7   9-146.035 164.499   2
   2  -7  -9 50.7154 116.985   8
  -2   7   8 3931.61 300.227   1
  -2   7   8 3649.26 563.727   6
   2  -7  -8 3627.39 458.511   8
  -2   7   8 3611.71 465.506   2
  -2   7   7 2486.33 279.447   1
  -2   7   7 2386.07 446.042   6
   2  -7  -7 2439.78 370.770   8
  -2   7   7 2097.48 363.767   2
   2  -7  -7 2669.26 425.575  11
   2  -7  -6 5788.47 600.454  11
   2  -7  -6 4809.33 518.277   8
  -2   7   6 4926.87 402.383   1
  -2   7   6 5737.83 667.117   6
  -2   7   6 3821.47 445.427   2
  -2   7   5 4205.09 556.266   6
  -2   7   5 4626.04 408.025   1
   2  -7  -5 5382.03 591.268  11
   2  -7  -5 4515.86 494.214   8
  -2   7   5 3757.80 410.912   2
  -2   7   4 9017.20 540.977   3
   2  -7  -4 9827.41 801.985  11
  -2   7   4 8656.77 603.500   2
   2  -7  -4 10178.1 719.001   8
  -2   7   4 9635.26 786.518   6
  -2   7   4 9614.48 610.840   1
   2  -7  -3 1712.33 307.796   8
  -2   7   3 1380.10 248.170   2
  -2   7   3 1645.99 360.975   6
   2  -7  -3 2213.49 400.753  11
  -2   7   3 1381.04 256.810   1
   2  -7  -2 19021.0 1103.75  11
   2  -7  -2 18696.5 957.801   8
  -2   7   2 18232.8 872.151   1
  -2   7   2 18070.6 1055.96   6
  -2   7   2 16243.1 768.877   2
   2  -7  -1 2393.41 409.958  11
   2  -7  -1 2756.88 364.722   8
  -2   7   1 2764.34 427.556   6
  -2   7   1 2627.35 395.284   7
  -2   7   1 2731.26 319.925   2
   2  -7   0-10.4957 112.497   8
  -2   7   0-28.3679 116.598   2
  -2   7   0-180.715 174.744   6
   2  -7   0 43.2170 164.244  11
  -2   7   0-168.363 194.439   7
  -2   7  -1 4656.02 365.032   2
  -2   7  -1 5119.12 540.743   7
  -2   7  -1 5450.13 550.011   6
   2  -7   1 4983.10 586.800  11
  -2   7  -2 12947.4 837.768   7
  -2   7  -2 11033.1 563.023   2
  -2   7  -2 12664.3 833.475   6
   2  -7   2 12264.8 869.645  11
   2  -7   3 2309.41 334.239   3
   2  -7   3 1486.21 323.455  11
  -2   7  -3 1812.31 329.226   6
  -2   7  -3 1803.04 226.726   2
  -2   7  -3 1642.94 287.685   7
  -2   7  -3 1545.96 264.782   4
  -2   7  -4 8859.07 470.308   2
   2  -7   4 10752.1 702.062   3
  -2   7  -4 10183.8 708.210   6
   2  -7   4 9304.30 765.170  11
  -2   7  -4 10133.5 709.053   4
  -2   7  -4 10571.9 736.782   7
  -2   7  -5 335.502 138.747   4
  -2   7  -5 570.152 168.980   7
   2  -7   5 1160.43 258.788   3
   2  -7   5 547.622 234.073  11
  -2   7  -5 716.014 170.302  10
  -2   7  -5 779.017 229.993   6
  -2   7  -5 541.456 140.746   2
   2  -7   5 468.490 171.962  13
  -2   7  -6 5.44925 119.089   4
  -2   7  -6 5.88264 87.4208  10
  -2   7  -6 117.088 131.100   7
  -2   7  -6 23.9214 79.8992   2
   2  -7   6-44.7154 150.642  13
   2  -7   6 80.6330 124.710   3
   2  -7   6-41.1235 181.798  11
  -2   7  -6 113.647 118.318   6
   2  -7   7 2163.74 375.563   3
   2  -7   7 1813.58 302.527  13
  -2   7  -7 2152.19 367.546   4
  -2   7  -7 1740.70 284.702   6
   2  -7   7 2040.55 378.314  11
  -2   7  -7 2393.86 343.654   7
  -2   7  -7 1841.45 248.070  10
   2  -7   8 23016.7 1099.44   3
  -2   7  -8 20991.3 1076.19   4
  -2   7  -8 21266.7 954.063   6
   2  -7   8 18982.6 971.189  13
   2  -7   8 19254.9 1085.00  11
  -2   7  -8 22068.2 1015.63   7
  -2   7  -9 324.036 205.433   4
  -2   7  -9-4.14899 120.803   7
  -2   7  -9-9.73220 104.258   6
   2  -7   9 354.189 237.535  11
   2  -7   9 85.3251 158.140  13
   2  -7   9 420.812 232.510   3
  -2   7 -10 39720.8 1242.14   6
   2  -7  10 43675.5 1578.88   3
   2  -7  10 36006.8 1389.82  13
   2  -7  10 39715.4 1527.46  11
  -2   7 -10 38736.0 1489.11   4
  -2   7 -10 40366.2 1369.11   7
  -2   7 -11 447.007 187.329   7
   2  -7  11 975.773 291.019  11
   2  -7  11 1048.17 280.920   3
  -2   7 -11 471.538 210.063   4
  -2   7 -11 584.718 158.084   6
   2  -7  11 394.071 198.147  13
   2  -7  12 13413.2 871.238  13
  -2   7 -12 15821.3 701.402   6
   2  -7  12 17332.2 1024.00   3
   2  -7  12 14942.2 922.530  11
  -2   7 -12 14863.6 928.134   4
  -2   7 -12 15337.5 811.721   7
   2  -7  13 22111.0 1174.90   3
   2  -7  13 18116.0 1030.49  13
  -2   7 -13 20172.7 1106.96   4
  -2   7 -13 20140.7 918.208   7
   2  -7  14 4216.95 530.397   3
   2  -7  14 3878.62 496.175  13
  -2   7 -14 4212.08 533.890   4
  -2   7 -14 4185.83 403.623   7
  -2   7 -15 492.437 147.313   7
  -2   7 -15 419.394 202.494   4
   2  -7  15 480.658 200.055  13
   2  -7  15 355.508 189.769   3
   2  -7  16 7941.81 716.936   3
   2  -7  16 5584.86 627.420  13
  -2   7 -16 6438.51 679.084   4
  -2   7 -16 6439.20 500.580   7
   2  -7  17 1055.66 292.899   3
   2  -7  17 523.685 214.071  13
  -2   7 -17 1011.90 300.526   4
   2  -7  18 1688.57 370.797  13
  -2   7 -18 1495.62 417.199   4
   2  -7  18 2280.54 425.170   3
   2  -7  19 654.187 239.637  13
  -2   7 -19 166.093 214.849   4
   2  -7  19 976.946 296.885   3
   2  -7  20 352.128 236.406   3
  -2   7 -20-79.9708 229.787   4
   2  -7  20 112.505 159.475  13
   2  -7  21 260.526 172.188   3
  -2   7 -21-12.0368 178.026   4
   2  -7  21 103.841 154.520  13
   2  -7  22 2153.87 464.157  13
   2  -6 -21 891.251 380.959   8
  -2   6  20 6113.44 727.875   6
   2  -6 -20 5971.51 769.362   8
  -2   6  20 7412.32 809.844   2
  -2   6  19 6608.84 730.770   2
  -2   6  19 6011.61 705.464   6
   2  -6 -19 6514.41 764.644   8
  -2   6  18 2604.31 480.491   6
  -2   6  18 2565.34 457.188   2
   2  -6 -18 2875.09 510.065   8
  -2   6  17 1174.10 343.094   6
  -2   6  17 1530.39 365.378   2
   2  -6 -17 1281.66 348.121   8
   2  -6 -16 11377.0 947.232   8
  -2   6  16 10655.8 917.369   6
  -2   6  16 10878.4 903.671   2
  -2   6  15 1650.29 339.119   2
  -2   6  15 2182.08 404.878   6
   2  -6 -15 2465.79 458.748   8
  -2   6  14 298.568 158.014   2
   2  -6 -14 454.725 178.768   8
  -2   6  13 1409.90 307.805   2
   2  -6 -13 1463.63 306.196   8
  -2   6  13 1248.40 320.385   6
   2  -6 -12 3902.29 526.685   8
  -2   6  12 3420.09 480.721   6
  -2   6  12 2681.27 430.718   2
   2  -6 -11 3156.37 438.745   8
  -2   6  11 3525.77 508.593   6
  -2   6  11 2922.17 441.651   2
   2  -6 -10 40080.8 1476.72  11
  -2   6  10 41141.4 1498.94   2
  -2   6  10 41799.2 1688.88   6
   2  -6 -10 40753.1 1520.51   8
   2  -6  -9 1848.52 347.689   8
  -2   6   9 1297.85 137.226   1
   2  -6  -9 1302.52 309.491  11
  -2   6   9 1241.51 320.252   2
  -2   6   9 1351.64 375.724   6
  -2   6   8 61224.2 1159.55   1
  -2   6   8 64324.5 2056.45   6
   2  -6  -8 61917.8 1851.52  11
   2  -6  -8 63177.2 1854.53   8
  -2   6   8 58356.1 1716.88   2
  -2   6   7 12153.8 459.889   3
   2  -6  -7 14658.7 885.982  11
  -2   6   7 13276.8 545.216   1
   2  -6  -7 13566.4 835.150   8
  -2   6   7 14040.7 946.805   6
  -2   6   7 12763.4 757.010   2
   2  -6  -6 16763.1 945.806  11
  -2   6   6 13930.5 538.831   3
  -2   6   6 14146.2 775.370   2
  -2   6   6 14436.7 965.814   6
  -2   6   6 13885.4 601.898   1
   2  -6  -6 15512.7 881.584   8
  -2   6   5 40678.1 1030.07   3
   2  -6  -5 45058.7 1501.54   8
  -2   6   5 41365.0 1126.94   1
  -2   6   5 42919.6 1623.24   6
  -2   6   5 41988.0 1290.72   2
  -2   6   4 17752.6 696.860   3
  -2   6   4 18950.4 1051.43   6
   2  -6  -4 21220.2 1078.61  11
   2  -6  -4 21302.7 1008.12   8
  -2   6   4 19341.1 826.037   2
   2  -6  -3 6306.29 615.167  11
   2  -6  -3 6904.01 562.305   8
  -2   6   3 6386.91 593.684   6
  -2   6   3 5833.86 415.314   3
  -2   6   3 5651.51 433.054   2
  -2   6   2 16971.5 943.383   6
  -2   6   2 16441.4 749.872   3
   2  -6  -2 16432.1 952.565  11
   2  -6  -2 18592.9 904.216   8
  -2   6   2 16444.4 705.544   2
   2  -6  -1 7726.11 662.044  11
  -2   6   1 6522.11 488.842   3
  -2   6   1 7616.66 629.052   6
  -2   6   1 6660.06 438.183   2
   2  -6  -1 7662.42 575.177   8
  -2   6   0 2155.73 298.610   7
   2  -6   0 2424.97 331.605   8
  -2   6   0 2713.97 376.658   6
  -2   6   0 2134.06 234.069   2
   2  -6   0 2227.21 361.369  11
  -2   6  -1 8071.30 612.090   7
  -2   6  -1 6512.92 556.563   6
   2  -6   1 7971.90 521.974   3
   2  -6   1 6936.76 616.857  11
  -2   6  -1 6784.12 394.881   2
   2  -6   1 7967.34 576.900   8
  -2   6  -2 5085.03 477.348   7
  -2   6  -2 4675.52 312.019   2
   2  -6   2 5082.56 426.179   3
  -2   6  -2 5297.79 435.135  10
   2  -6   2 4744.54 487.691  11
  -2   6  -2 5777.01 506.763   6
   2  -6   3 2602.01 377.984  11
  -2   6  -3 1552.56 228.294   4
  -2   6  -3 2328.61 332.701   7
  -2   6  -3 2135.08 212.642   2
  -2   6  -3 2452.67 295.726  10
   2  -6   3 2374.83 308.431   3
  -2   6  -3 2141.33 321.724   6
   2  -6   3 1913.85 266.702  13
  -2   6  -4 31832.8 823.306   2
   2  -6   4 38574.9 1253.04   3
  -2   6  -4 34338.1 1190.23   6
  -2   6  -4 32757.8 1029.98   9
  -2   6  -4 35290.7 1081.60  10
   2  -6   4 34297.1 1178.77  13
  -2   6  -4 34132.7 1242.64   4
   2  -6   4 34983.6 1373.26  11
  -2   6  -4 39039.1 1328.53   7
   2  -6   5 13851.5 770.350   3
   2  -6   5 11953.2 680.546  13
  -2   6  -5 12520.2 611.235  10
  -2   6  -5 11585.4 669.182   6
  -2   6  -5 10489.4 556.327   9
  -2   6  -5 12416.7 735.622   4
   2  -6   5 12214.9 805.306  11
  -2   6  -5 13053.0 754.447   7
  -2   6  -6 6360.81 526.517   7
   2  -6   6 6670.87 564.449   3
   2  -6   6 5872.68 563.727  11
  -2   6  -6 6084.15 415.321  10
  -2   6  -6 5550.41 405.397   9
  -2   6  -6 6047.78 537.046   4
   2  -6   6 6204.06 514.366  13
  -2   6  -6 5419.84 453.547   6
   2  -6   7 88914.9 2094.27   3
   2  -6   7 76543.2 1868.32  13
   2  -6   7 85496.5 2134.56  11
  -2   6  -7 69711.4 1545.25   9
  -2   6  -7 79562.1 1569.42  10
  -2   6  -7 79276.7 1993.46   4
  -2   6  -7 79451.1 1757.42   6
  -2   6  -7 84665.5 1949.01   7
  -2   6  -8 2452.91 375.113   4
  -2   6  -8 1508.43 193.159   9
  -2   6  -8 2248.71 296.510   6
  -2   6  -8 1771.05 215.016  10
   2  -6   8 2191.98 376.931  11
  -2   6  -8 2303.13 304.506   7
   2  -6   8 1714.09 289.573  13
   2  -6   8 2696.10 405.180   3
  -2   6  -9 6535.54 413.425   9
   2  -6   9 7308.59 573.656  13
   2  -6   9 8464.42 646.064   3
  -2   6  -9 7751.99 479.562   6
  -2   6  -9 7528.00 416.123  10
  -2   6  -9 8413.52 632.942   4
   2  -6   9 7704.32 623.473  11
  -2   6  -9 7668.12 553.980   7
  -2   6 -10 29196.3 808.079  10
  -2   6 -10 32692.1 966.365   6
  -2   6 -10 28677.4 932.006   9
  -2   6 -10 34055.8 917.560   2
  -2   6 -10 31158.9 1247.63   4
   2  -6  10 34146.8 1321.70   3
   2  -6  10 30651.4 1238.06  11
  -2   6 -10 33405.0 1146.37   7
   2  -6  10 30351.3 1188.76  13
   2  -6  11 2389.49 367.522  11
  -2   6 -11 2153.98 280.144   7
  -2   6 -11 2812.39 269.719   6
  -2   6 -11 2071.84 198.805  10
   2  -6  11 3265.81 423.544   3
   2  -6  11 2096.28 328.856  13
  -2   6 -11 2069.93 238.316   9
  -2   6 -11 2285.80 249.124   2
  -2   6 -11 1966.70 319.814   4
   2  -6  12 10195.9 746.904   3
  -2   6 -12 10175.7 523.033   2
  -2   6 -12 9949.47 459.939   6
   2  -6  12 9287.64 674.261  11
  -2   6 -12 8931.22 511.333   9
   2  -6  12 8406.62 636.496  13
  -2   6 -12 8883.21 680.903   4
  -2   6 -12 8833.15 574.269   7
   2  -6  13 136.219 115.321  13
  -2   6 -13 171.672 139.509   4
  -2   6 -13-216.015 177.620   7
  -2   6 -13 220.445 72.9470   6
   2  -6  13 105.192 130.242   3
  -2   6 -13 207.390 61.4539  10
   2  -6  13 348.102 176.068  11
  -2   6 -14 1669.30 244.925   7
   2  -6  14 1484.41 298.072  11
   2  -6  14 1948.35 350.937   3
   2  -6  14 1413.90 282.093  13
  -2   6 -14 1978.91 352.807   4
   2  -6  15 3627.40 458.798   3
   2  -6  15 2742.19 419.923  13
  -2   6 -15 3785.03 484.292   4
  -2   6 -15 4048.18 381.245   7
   2  -6  16 1477.14 282.339   3
  -2   6 -16 1764.32 364.747   4
   2  -6  16 1508.42 313.484  13
  -2   6 -16 1973.82 287.908   7
  -2   6 -17 360.669 162.048   7
   2  -6  17 28.1789 129.743   3
   2  -6  17 142.699 124.279  13
  -2   6 -18 188.741 123.277   7
   2  -6  18-64.1200 168.636  13
   2  -6  18 108.023 144.878   3
  -2   6 -18-229.953 221.953   4
   2  -6  19 17914.4 1108.38   3
   2  -6  19 16708.3 1135.81  13
  -2   6 -19 17386.4 1180.26   4
   2  -6  20 3919.28 560.179   3
   2  -6  20 3453.61 547.196  13
  -2   6 -20 4018.16 593.085   4
   2  -6  21 18966.1 1144.82   3
   2  -6  21 16304.5 1173.82  13
  -2   6 -21 18729.5 1301.00   4
   2  -6  22 10599.5 875.723   3
   2  -6  22 9891.29 974.441  13
  -2   6 -22 11094.4 1030.62   4
   2  -6  23 1021.83 336.324  13
   2  -6  23 1586.22 353.645   3
  -2   5  23 424.509 228.240   6
  -2   5  22 110.327 161.090   6
   2  -5 -22-83.1529 190.080   8
  -2   5  21 6.91368 181.884   6
   2  -5 -21 145.312 149.215   8
  -2   5  21 149.110 154.537   2
  -2   5  20 377.044 182.736   2
  -2   5  20 1204.31 306.752   6
   2  -5 -20 908.050 304.286   8
  -2   5  19 1074.98 266.555   2
  -2   5  19 1041.64 291.427   6
   2  -5 -19 1266.58 366.264   8
  -2   5  18 0.66483 177.935   6
   2  -5 -18 178.123 183.650   8
  -2   5  18-3.68863 179.097   2
  -2   5  17 10209.7 837.463   6
  -2   5  17 10453.8 852.914   2
   2  -5 -17 9557.15 890.131   8
  -2   5  16 5047.14 586.571   6
   2  -5 -16 5859.24 642.712   8
  -2   5  16 5341.28 612.828   2
  -2   5  15 17650.5 1080.46   6
   2  -5 -15 19385.1 1116.95   8
  -2   5  15 17655.6 1049.89   2
  -2   5  14 6903.35 680.431   2
   2  -5 -14 7692.69 693.000   8
  -2   5  14 8287.74 729.771   6
   2  -5 -13 46278.5 1687.78   8
  -2   5  13 45996.6 1714.76   6
  -2   5  13 43503.8 1594.38   2
   2  -5 -12 883.228 247.718  11
  -2   5  12 535.275 298.828   6
   2  -5 -12 565.417 247.863   8
  -2   5  12 363.056 281.851   2
   2  -5 -11 53371.9 1569.51  11
  -2   5  11 56000.0 1853.29   6
   2  -5 -11 55568.6 1740.35   8
  -2   5  11 53435.9 1691.95   2
   2  -5 -10 23985.9 1036.43  11
   2  -5 -10 24986.3 1124.04   8
  -2   5  10 24919.9 1205.54   6
  -2   5  10 24469.3 1095.53   2
  -2   5   9 781.633 84.1055   1
  -2   5   9 887.693 245.614   2
  -2   5   9 1517.45 336.005   6
   2  -5  -9 1299.20 267.198  11
  -2   5   9 796.987 90.1199   1
   2  -5  -9 1284.75 267.524   8
  -2   5   8 5794.37 520.867   2
  -2   5   8 5433.79 237.896   3
   2  -5  -8 5716.23 530.943  11
  -2   5   8 5014.87 276.598   1
   2  -5  -8 5894.44 555.178   8
  -2   5   8 5348.93 594.707   6
  -2   5   7 1231.02 157.798   1
  -2   5   7 1304.47 142.044   3
  -2   5   7 2231.59 332.555   2
   2  -5  -7 1429.14 266.624  11
  -2   5   7 1512.31 324.066   6
   2  -5  -7 1871.70 299.740   8
   2  -5  -6 2308.17 348.246  11
  -2   5   6 2045.00 187.997   3
  -2   5   6 2050.26 361.915   6
  -2   5   6 2217.88 307.868   2
   2  -5  -6 2654.46 348.626   8
  -2   5   5 6936.99 364.863   3
   2  -5  -5 8258.70 618.513  11
   2  -5  -5 7541.36 591.509   8
  -2   5   5 7518.93 503.829   2
  -2   5   5 7495.54 627.213   6
  -2   5   4 831.375 169.605   2
   2  -5  -4 920.652 222.325   8
  -2   5   4 688.678 128.955   3
  -2   5   4 777.617 240.929   6
   2  -5  -4 1002.99 264.073  11
  -2   5   3 10756.5 729.228   6
   2  -5  -3 10862.0 494.720   3
  -2   5   3 10002.7 491.016   3
   2  -5  -3 10708.7 719.312  11
   2  -5  -3 12163.7 699.529   8
  -2   5   3 9647.08 518.526   2
  -2   5   2 55979.2 1254.81   2
   2  -5  -2 60290.0 1292.09   3
  -2   5   2 59720.6 1343.02   3
   2  -5  -2 70988.6 1710.66   8
  -2   5   2 66097.8 1727.57   6
  -2   5   1 4761.64 440.313   7
  -2   5   1 4577.89 410.449  10
  -2   5   1 3861.93 291.918   2
  -2   5   1 4572.73 450.792   6
  -2   5   1 3733.68 335.075   9
  -2   5   1 4447.56 367.037   3
   2  -5  -1 4665.98 421.712   8
  -2   5   0 5260.70 463.327   7
  -2   5   0 4660.76 389.240   3
  -2   5   0 4795.02 396.161  10
  -2   5   0 4229.30 344.657   9
  -2   5   0 3975.02 375.769  13
  -2   5   0 4417.50 461.448   6
   2  -5   0 5152.76 427.770   8
  -2   5   0 3448.74 258.158   2
  -2   5  -1 125764. 1854.31   2
  -2   5  -1 148729. 2665.63   7
  -2   5  -1 137879. 2500.29   6
  -2   5  -1 138858. 2334.81  10
   2  -5   1 152678. 2558.41   8
  -2   5  -1 137338. 2446.11   3
  -2   5  -1 126959. 2382.82  13
  -2   5  -1 126896. 2141.86   9
  -2   5  -2 22969.4 948.202   7
  -2   5  -2 18574.4 553.269   2
  -2   5  -2 21255.9 888.891   3
  -2   5  -2 21845.6 810.079  10
  -2   5  -2 20106.7 727.168   9
  -2   5  -2 20185.9 840.980  13
   2  -5   2 24284.3 941.171   8
  -2   5  -2 20186.0 863.202   6
  -2   5  -3 44762.7 881.316   2
  -2   5  -3 45123.7 1283.89  13
  -2   5  -3 50758.1 1238.46  10
  -2   5  -3 48094.0 1306.36   6
  -2   5  -3 45179.6 1112.97   9
  -2   5  -3 48796.9 1423.52   4
  -2   5  -3 53417.8 1459.49   7
  -2   5  -4 23061.1 584.006   2
   2  -5   4 25377.5 1097.44  11
  -2   5  -4 27244.2 1015.47   7
  -2   5  -4 24728.3 891.077   6
  -2   5  -4 26548.2 850.094  10
  -2   5  -4 23686.9 764.712   9
   2  -5   4 26069.5 978.063   3
  -2   5  -4 24053.3 965.871   4
  -2   5  -5 1372.00 226.602   4
  -2   5  -5 1993.03 254.766   6
  -2   5  -5 1804.99 257.047   7
   2  -5   5 1570.96 274.274  11
  -2   5  -5 2078.00 231.800  10
   2  -5   5 1871.94 290.431   3
  -2   5  -5 1662.33 189.870   9
  -2   5  -6 15754.9 661.008   6
   2  -5   6 16270.0 844.130  11
  -2   5  -6 14098.2 555.947   9
  -2   5  -6 16250.7 623.789  10
  -2   5  -6 14932.9 766.432   4
   2  -5   6 16830.0 811.124   3
  -2   5  -6 16341.7 751.207   7
   2  -5   7 19242.9 619.837   9
  -2   5  -7 20872.8 894.635   5
  -2   5  -7 18065.7 620.254   9
   2  -5   7 19474.3 915.706  11
  -2   5  -7 18764.5 869.520   4
   2  -5   7 20124.1 908.307   3
  -2   5  -7 19830.9 724.282   6
   2  -5   7 19686.0 831.291  13
  -2   5  -7 20296.2 834.259   7
  -2   5  -8 732.269 186.594   4
  -2   5  -8 858.467 153.636   7
   2  -5   8 707.773 173.632  11
   2  -5   8 931.886 222.843   3
  -2   5  -8 970.739 155.342   6
  -2   5  -8 834.498 175.328   5
   2  -5   8 739.239 179.204  13
   2  -5   8 954.320 134.497   9
  -2   5  -8 807.506 129.629   9
  -2   5  -9 1684.02 244.314   7
   2  -5   9 1142.58 220.954  13
  -2   5  -9 1614.48 176.607   2
   2  -5   9 1509.56 165.130   9
   2  -5   9 1649.29 284.006   3
   2  -5   9 1081.75 234.667  11
  -2   5  -9 1779.87 252.692   5
  -2   5  -9 1759.55 194.556   6
  -2   5  -9 1717.47 190.139   9
  -2   5  -9 1332.28 237.015   4
   2  -5  10 23433.3 1029.65   3
  -2   5 -10 23134.9 658.562   6
   2  -5  10 22665.6 958.978  11
  -2   5 -10 23808.6 908.383   5
   2  -5  10 20809.3 621.441   9
  -2   5 -10 22250.3 714.322   9
   2  -5  10 19988.5 911.206  13
  -2   5 -10 23498.6 701.817   2
  -2   5 -10 21248.1 964.772   4
  -2   5 -10 23306.2 884.252   7
  -2   5 -11 247.780 79.0190   2
  -2   5 -11-33.3394 149.768   7
  -2   5 -11 82.8915 58.8130   6
   2  -5  11 115.802 123.804  13
   2  -5  11 156.381 59.9855   9
   2  -5  11 331.623 188.017   3
  -2   5 -11 265.928 102.604   9
   2  -5  11 126.506 131.354  11
  -2   5 -11 151.039 93.0424   5
  -2   5 -11 123.513 133.870   4
   2  -5  12 11581.3 720.584  13
   2  -5  12 13686.3 822.994   3
  -2   5 -12 11125.1 311.662   6
   2  -5  12 11963.8 676.294  11
  -2   5 -12 9726.04 270.160   6
  -2   5 -12 10942.1 723.991   4
  -2   5 -12 12851.2 628.685   5
  -2   5 -12 13063.4 582.967   2
   2  -5  12 11308.6 453.678   9
  -2   5 -12 12323.0 626.406   7
   2  -5  13 15630.0 786.606  11
   2  -5  13 18392.8 962.140   3
   2  -5  13 17266.7 907.765  13
  -2   5 -13 17593.7 728.015   5
  -2   5 -13 16142.6 495.592  10
   2  -5  13 16231.1 560.427   9
  -2   5 -13 17171.5 919.640   4
  -2   5 -13 18656.3 742.370   2
  -2   5 -13 17423.5 747.724   7
  -2   5 -14 9971.95 732.345   4
   2  -5  14 10683.0 741.950   3
   2  -5  14 10151.9 635.158  11
   2  -5  14 9785.83 434.084   9
  -2   5 -14 10366.3 531.413   5
  -2   5 -14 10641.2 587.433   2
  -2   5 -14 10837.1 591.178   7
   2  -5  14 10500.5 719.704  13
  -2   5 -14 9505.80 373.419  10
   2  -5  15 12240.7 805.269   3
   2  -5  15 9930.30 447.295   9
   2  -5  15 9924.65 628.192  11
  -2   5 -15 9854.67 385.755  10
   2  -5  15 9939.92 764.686  13
  -2   5 -15 10670.8 784.801   4
  -2   5 -15 10783.2 613.814   7
   2  -5  16 27843.5 1238.54   3
  -2   5 -16 23342.7 628.528  10
   2  -5  16 24893.7 963.603  11
   2  -5  16 22333.6 1134.51  13
  -2   5 -16 26210.2 1257.42   4
   2  -5  16 22744.8 704.663   9
  -2   5 -16 24149.8 918.295   7
  -2   5 -17 2550.68 312.172   7
   2  -5  17 2796.90 411.692   3
   2  -5  17 2478.94 399.051  13
  -2   5 -17 2265.31 412.930   4
   2  -5  18 7369.98 643.983   3
   2  -5  18 6967.50 673.238  13
  -2   5 -18 7894.67 737.352   4
  -2   5 -18 7390.81 519.421   7
   2  -5  19 4558.23 518.442   3
   2  -5  19 3695.96 532.519  13
  -2   5 -19 4203.30 557.960   4
  -2   5 -19 4132.66 402.242   7
   2  -5  20 470.094 198.487   3
   2  -5  20 404.756 198.946  13
  -2   5 -20 976.654 343.335   4
   2  -5  21 1441.49 307.048   3
   2  -5  21 900.364 275.370  13
  -2   5 -21 889.074 289.977   4
   2  -5  22 63.1370 119.930   3
   2  -5  22-307.217 258.494  13
  -2   5 -22-318.378 306.432   4
   2  -5  23 86.1780 149.769   3
   2  -5  23-121.389 173.779  13
  -2   5 -23-106.858 245.683   4
   2  -5  24 3418.30 497.343   3
   2  -5  24 3298.67 562.449  13
   2  -5  25 90.7681 121.712   3
  -2   4  25 492.037 247.170   6
  -2   4  24 2390.55 459.277   6
  -2   4  23 2022.61 452.136   2
   2  -4 -23 2003.64 535.051   8
  -2   4  23 1883.94 407.209   6
   2  -4 -22 29516.3 1681.69   8
  -2   4  22 32499.1 1545.72   6
  -2   4  21 476.210 274.073   6
  -2   4  21 497.447 296.624   2
   2  -4 -21 271.737 335.895   8
  -2   4  20 20311.2 1172.85   6
  -2   4  20 22332.9 1268.08   2
   2  -4 -20 20179.9 1291.88   8
  -2   4  19 33247.5 1492.65   6
   2  -4 -19 36147.2 1700.05   8
  -2   4  19 38969.4 1655.61   2
  -2   4  18 1443.89 435.425   2
  -2   4  18 713.853 307.508   6
   2  -4 -18 441.075 394.559   8
  -2   4  17 64912.6 2072.46   2
  -2   4  17 58054.8 1922.96   6
   2  -4 -17 63820.9 2154.86   8
  -2   4  16 1806.96 381.192   6
  -2   4  16 1971.92 383.103   2
   2  -4 -16 1695.32 362.861   8
  -2   4  15 3701.42 462.168   6
   2  -4 -15 4057.87 516.494   8
  -2   4  15 4457.79 522.261   2
  -2   4  14-24.4648 101.857  12
  -2   4  14 53.6749 152.113   6
   2  -4 -14 134.905 122.514   8
  -2   4  13 8463.19 679.415   6
   2  -4 -13 9660.29 714.451   8
  -2   4  13 9466.84 707.138   2
  -2   4  13 7937.60 527.598  12
   2  -4 -12 1184.05 283.062   8
  -2   4  12 1018.57 256.830   6
  -2   4  12 1078.62 218.881  12
  -2   4  12 1347.41 338.383   2
  -2   4  11 28317.3 1214.34   6
  -2   4  11 28007.9 1161.33   2
  -2   4  11 26414.5 997.349  12
   2  -4 -11 29064.5 1181.56   8
  -2   4  10 71868.1 1708.49  12
   2  -4 -10 73872.7 1882.78   8
  -2   4  10 73310.0 1966.65   6
  -2   4  10 68022.8 1794.18   2
  -2   4   9 718.493 176.763  12
  -2   4   9 839.285 252.006   2
   2  -4  -9 500.878 178.242   8
  -2   4   8 77179.5 1798.99  12
  -2   4   8 66620.9 984.833   1
   2  -4  -8 80178.0 1863.07   8
  -2   4   8 71138.6 1739.35   2
  -2   4   7 9008.64 300.175   3
   2  -4  -7 9908.78 616.060   8
  -2   4   7 9020.19 572.631   2
  -2   4   7 9354.58 608.251  12
  -2   4   6 24422.8 562.396   3
   2  -4  -6 25825.1 882.814   2
  -2   4   6 25103.8 916.031   2
  -2   4   5 185279. 2256.80   3
   2  -4  -5 188254. 2699.81   2
   2  -4  -5 182496. 2254.11   3
   2  -4  -4 36430.4 941.229   2
   2  -4  -4 33866.5 786.475   3
  -2   4   4 34561.6 800.380   3
  -2   4   4 38193.7 1173.26  10
  -2   4   4 33545.8 1133.30   8
  -2   4   4 36908.2 1231.69  11
  -2   4   4 38195.6 1232.19  12
  -2   4   4 35918.9 1000.74   2
  -2   4   3 26519.4 728.711   3
   2  -4  -3 28232.4 784.546   2
  -2   4   3 24179.1 1011.67  11
  -2   4   3 26168.4 901.303  13
   2  -4  -3 25402.9 713.168   3
  -2   4   3 24744.3 914.650  10
  -2   4   3 27901.3 1062.49   6
  -2   4   3 24326.4 939.765   8
  -2   4   3 25290.2 791.781   2
  -2   4   3 26371.8 1035.12  12
  -2   4   2 141026. 2665.58  12
  -2   4   2 133214. 2059.60   3
  -2   4   2 157109. 2737.74  11
  -2   4   2 141259. 2340.76  13
   2  -4  -2 141427. 2072.85   3
  -2   4   2 147800. 2534.60   8
  -2   4   2 154288. 2614.35   6
  -2   4   2 148675. 2616.88   5
  -2   4   2 160176. 2501.20  10
  -2   4   2 149518. 2084.97   2
  -2   4   1 8356.40 580.498  12
  -2   4   1 8713.16 618.165  11
   2  -4  -1 8368.36 454.454   3
  -2   4   1 8412.76 505.202  10
  -2   4   1 8171.60 449.078   3
  -2   4   1 9569.71 601.208   5
  -2   4   1 8557.78 452.596   9
  -2   4   1 8266.92 477.314  13
  -2   4   1 8380.97 588.275   6
  -2   4   1 9211.49 552.741   8
  -2   4   1 8321.47 382.051   2
  -2   4   0 18571.2 823.548   7
  -2   4   0 17580.2 695.607  13
  -2   4   0 19276.2 798.062   6
  -2   4   0 16096.5 813.513  11
  -2   4   0 18614.3 696.673   3
  -2   4   0 18520.1 788.401   8
   2  -4   0 20739.7 719.946   3
  -2   4   0 18271.4 532.131   2
  -2   4   0 19331.9 746.994  10
  -2   4   0 18662.1 868.466  12
  -2   4   0 17527.3 816.295   5
  -2   4   0 18303.1 643.221   9
  -2   4  -1 372.491 86.5702   8
  -2   4  -1 197.039 111.402   7
  -2   4  -1 144.899 70.7216  13
  -2   4  -1 177.988 82.5011   9
  -2   4  -1 312.242 78.6082   2
   2  -4   1 205.262 112.574   3
  -2   4  -1 237.515 114.595   5
  -2   4  -1 230.353 149.158  12
  -2   4  -1 306.673 107.387   3
  -2   4  -1 611.231 204.893  11
  -2   4  -1 249.806 110.543  10
  -2   4  -1 190.058 118.928   6
  -2   4  -2 12218.9 370.065   2
   2  -4   2 14490.2 603.109  13
  -2   4  -2 14146.1 757.924  12
  -2   4  -2 13451.7 639.042   3
  -2   4  -2 12231.5 659.420   5
  -2   4  -2 12591.2 497.627   9
  -2   4  -2 12267.7 574.869  13
  -2   4  -2 14195.2 785.061  11
  -2   4  -2 13007.6 661.449   8
  -2   4  -2 12292.8 591.229   6
  -2   4  -2 15286.9 711.901   7
  -2   4  -3 1277.07 265.714  11
  -2   4  -3 997.389 205.606  12
  -2   4  -3 835.230 167.213   8
  -2   4  -3 765.928 170.167   5
  -2   4  -3 710.470 125.564  13
  -2   4  -3 872.598 123.487   9
  -2   4  -3 783.552 163.642   6
  -2   4  -3 707.699 77.6994   2
   2  -4   3 892.718 154.191  13
  -2   4  -3 782.635 172.558   3
  -2   4  -3 877.802 220.533   7
  -2   4  -4 1023.55 181.687  13
  -2   4  -4 1592.84 239.751   7
  -2   4  -4 686.407 117.335   9
   2  -4   4 877.076 221.271  11
  -2   4  -4 743.146 183.251   5
  -2   4  -4 1143.42 213.504   3
  -2   4  -4 842.706 172.320   8
   2  -4   4 593.796 147.558  13
  -2   4  -4 1345.80 272.586  11
  -2   4  -4 1064.61 243.119  12
  -2   4  -4 833.619 171.774   6
  -2   4  -5 41187.4 1187.96   5
  -2   4  -5 43077.2 1354.63  12
   2  -4   5 40358.6 1268.41  11
  -2   4  -5 40293.6 1269.02   3
  -2   4  -5 37241.8 814.474   9
   2  -4   5 38867.1 1078.35   7
  -2   4  -5 41394.1 1107.33  13
  -2   4  -5 39830.9 978.349   6
  -2   4  -5 43825.0 1168.72   7
  -2   4  -6 219.243 114.060   6
  -2   4  -6 127.108 91.5537   7
   2  -4   6 244.870 113.698   7
  -2   4  -6 287.559 142.305  12
   2  -4   6 431.817 197.696  11
  -2   4  -6 257.898 120.865   5
  -2   4  -6 61.5173 44.9077   9
   2  -4   7 79717.7 1753.29  11
  -2   4  -7 76386.6 1601.99   7
  -2   4  -7 72326.9 1251.60   6
  -2   4  -7 78155.6 1849.88  12
   2  -4   7 68709.0 1504.95   7
  -2   4  -7 76105.7 1635.95   5
   2  -4   7 69730.7 1109.65   9
  -2   4  -7 67424.0 1143.53   9
  -2   4  -7 75484.3 1099.33   2
  -2   4  -8 1070.84 233.336  12
   2  -4   8 861.419 166.410   7
  -2   4  -8 1283.32 228.221   7
  -2   4  -8 855.319 115.963   9
   2  -4   8 1134.22 225.688  11
   2  -4   8 933.950 105.319   9
  -2   4  -8 894.265 109.573   6
  -2   4  -8 1112.28 196.229   5
  -2   4  -8 1122.49 124.402   2
  -2   4  -9 13028.6 722.763  12
   2  -4   9 11340.1 621.602  11
  -2   4  -9 12586.3 370.098   6
  -2   4  -9 13479.6 625.287   5
   2  -4   9 12230.9 394.567   9
  -2   4  -9 11838.6 435.169   9
  -2   4  -9 13859.6 486.408   2
  -2   4  -9 12623.3 604.898   7
   2  -4   9 11748.4 586.000   7
   2  -4  10 13335.9 672.005  11
   2  -4  10 12976.3 414.015   9
   2  -4  10 13454.1 707.998  13
  -2   4 -10 14616.0 636.474   5
  -2   4 -10 15038.5 782.904  12
  -2   4 -10 12384.0 697.909   4
  -2   4 -10 13906.3 528.014   2
   2  -4  10 15176.7 794.601   3
  -2   4 -10 13802.8 628.028   7
   2  -4  10 12941.0 620.921   7
  -2   4 -11 6003.53 483.883  12
  -2   4 -11 4993.16 449.551   4
  -2   4 -11 5536.16 357.030   2
   2  -4  11 4869.97 425.303  13
   2  -4  11 5051.79 255.605   9
  -2   4 -11 4996.83 379.367   7
  -2   4 -11 5524.47 381.216   5
   2  -4  11 5120.90 401.340  11
   2  -4  11 5800.65 508.491   3
   2  -4  11 4986.50 387.537   7
   2  -4  12 21154.3 994.487   3
   2  -4  12 17865.8 516.307   9
   2  -4  12 16679.7 734.946  11
  -2   4 -12 17171.4 552.327  10
   2  -4  12 16672.3 811.653  13
  -2   4 -12 19621.9 877.289  12
  -2   4 -12 19315.1 724.376   2
  -2   4 -12 18477.3 733.988   7
  -2   4 -12 17429.4 871.349   4
   2  -4  12 17434.9 750.238   7
  -2   4 -12 20105.0 705.383   5
  -2   4 -13 3995.94 396.174  12
   2  -4  13 3973.11 346.488  11
  -2   4 -13 4042.40 296.153   5
   2  -4  13 3569.44 235.791   9
   2  -4  13 2942.64 398.289  13
  -2   4 -13 3483.29 248.501  10
  -2   4 -13 3729.56 413.105   4
  -2   4 -13 4215.15 355.621   2
   2  -4  13 3887.21 432.870   3
  -2   4 -13 3931.44 348.371   7
  -2   4 -14 1844.03 251.488   7
   2  -4  14 2087.46 322.949  13
   2  -4  14 1772.68 284.616   3
  -2   4 -14 1756.06 243.381   2
   2  -4  14 1749.70 238.116  11
  -2   4 -14 1830.59 190.051   5
   2  -4  14 1595.82 164.422   9
  -2   4 -14 1773.31 238.270  12
  -2   4 -14 1641.73 179.799  10
  -2   4 -14 1851.45 336.900   4
  -2   4 -15 244.885 140.479   2
  -2   4 -15-32.7196 65.0091  10
   2  -4  15-106.851 79.9059  11
  -2   4 -15-54.3236 105.582  12
  -2   4 -15 183.935 116.109   7
   2  -4  15-218.088 152.933   3
  -2   4 -15 165.700 73.5767   5
   2  -4  15-6.74752 55.4520   9
   2  -4  15 139.685 179.787  13
  -2   4 -15 430.291 223.421   4
   2  -4  16 19314.8 777.662  11
   2  -4  16 21397.7 1022.48   3
   2  -4  16 20802.0 1099.01  13
  -2   4 -16 20908.5 692.831  10
   2  -4  16 19574.8 645.162   9
  -2   4 -16 20350.0 1093.26   4
  -2   4 -16 20885.9 877.030  12
  -2   4 -16 21080.3 847.382   7
  -2   4 -16 22644.2 927.783   2
   2  -4  17 4824.21 507.065   3
   2  -4  17 4260.19 366.690  11
  -2   4 -17 4400.87 322.147  10
   2  -4  17 3803.67 494.358  13
   2  -4  17 3979.94 301.510   9
  -2   4 -17 4492.07 522.999   4
  -2   4 -17 4463.92 399.018   7
   2  -4  18 727.803 257.661  13
   2  -4  18 1318.79 282.226   3
  -2   4 -18 1111.83 184.291  10
  -2   4 -18 758.008 222.237   4
  -2   4 -19 1850.44 397.126   4
   2  -4  19 1752.83 314.453   3
   2  -4  20 1127.85 257.856   3
  -2   4 -20 1429.19 356.412   4
   2  -4  21 10922.4 780.630   3
  -2   4 -21 10982.4 960.619   4
   2  -4  22 5594.06 574.245   3
  -2   4 -22 5935.18 744.247   4
   2  -4  23 3594.95 473.031   3
  -2   4 -23 4511.18 684.699   4
   2  -4  24 7973.94 693.348   3
  -2   4 -24 7665.00 880.818   4
   2  -4  25 2744.09 419.309   3
   2  -4  26 804.933 229.727   3
   2  -4  27 509.765 235.246   3
  -2   4 -27 364.563 238.754   1
  -2   3  26 4972.99 632.092   6
  -2   3  25 6680.87 717.494   6
  -2   3  24 269.109 223.887   2
  -2   3  24 3.63057 151.160   6
   2  -3 -23 3704.06 613.645   8
  -2   3  23 3539.31 532.243   6
  -2   3  23 3721.70 560.587   2
  -2   3  22 17261.9 1076.11   6
  -2   3  22 17885.3 1169.83   2
   2  -3 -22 16391.0 1203.82   8
  -2   3  21 890.022 297.417   6
  -2   3  21 1249.86 339.709   2
   2  -3 -21 1432.69 412.277   8
  -2   3  20 6598.19 647.896   6
   2  -3 -20 4794.38 615.012   8
  -2   3  20 6175.81 646.325   2
  -2   3  19 423.609 211.417   6
  -2   3  19 74.9987 167.170   2
   2  -3 -19-73.7964 200.190   8
  -2   3  18 1438.63 307.203   2
  -2   3  18 1083.43 261.827   6
   2  -3 -18 1081.49 289.143   8
  -2   3  17 69.0030 144.882   6
  -2   3  17 45.5642 182.302   2
   2  -3 -17 197.060 212.109   8
  -2   3  16 118.406 160.190   2
  -2   3  16 125.916 173.042   6
   2  -3 -16 126.249 176.131   8
  -2   3  15-5.67095 72.1341  12
  -2   3  15 43.1577 163.956   2
  -2   3  15-74.1005 137.704   6
   2  -3 -15 223.904 97.5340  11
   2  -3 -15 203.957 167.287   8
  -2   3  14 1957.44 232.187  12
   2  -3 -14 1860.75 230.232  11
  -2   3  14 1983.11 340.959   6
   2  -3 -14 2592.38 405.492   8
  -2   3  14 2662.20 429.648   2
  -2   3  13 56274.1 1672.06   6
  -2   3  13 52954.7 1287.63  12
   2  -3 -13 54749.2 1279.84  11
   2  -3 -13 62551.9 1800.95   8
  -2   3  13 60053.5 1737.29   2
   2  -3 -12 46710.2 1562.65   8
  -2   3  12 45362.8 1193.32  12
  -2   3  12 47854.0 1502.65   6
  -2   3  12 49800.0 1531.65   2
   2  -3 -12 46957.9 1193.48  11
   2  -3 -11 61592.1 1386.99  11
  -2   3  11 57714.3 1372.90  12
  -2   3  11 61214.1 1695.80   6
   2  -3 -11 64332.2 1713.83   8
  -2   3  11 60976.8 1676.82   2
  -2   3  10 52854.4 1307.26  12
  -2   3  10 55574.4 1535.29   2
  -2   3  10 50978.5 1408.20   5
   2  -3 -10 55338.7 1312.40  11
  -2   3   9-83.6413 105.183   5
  -2   3   9 74.0975 77.7702  12
   2  -3  -9 80.8868 99.1094  11
  -2   3   9-22.8786 22.9674   1
  -2   3   8 97712.7 1961.51   5
  -2   3   8 98769.1 1986.54   2
  -2   3   8 99142.6 1870.53  12
   2  -3  -8 102842. 1964.34   2
   2  -3  -7 23154.6 847.608  11
  -2   3   7 19273.4 833.952   5
  -2   3   7 19582.3 858.967  10
  -2   3   7 19792.6 465.518   1
  -2   3   7 21428.6 900.058   8
  -2   3   7 20767.9 814.819  12
  -2   3   7 20640.9 821.016   2
   2  -3  -7 21811.6 918.430   6
   2  -3  -7 21776.2 819.764   2
  -2   3   6 2668.53 173.972   1
   2  -3  -6 2672.92 165.084   3
  -2   3   6 2979.28 321.678  10
   2  -3  -6 3124.42 353.664   6
   2  -3  -6 2455.86 298.616  11
  -2   3   6 2980.44 322.780   5
  -2   3   6 2904.22 320.695  12
  -2   3   6 2692.25 317.808   8
  -2   3   6 2630.44 322.446   2
   2  -3  -6 2981.85 290.970   2
  -2   3   5 2325.73 295.694  10
  -2   3   5 2772.94 313.273  12
   2  -3  -5 2352.35 307.601   6
   2  -3  -5 2789.35 338.345  11
  -2   3   5 2618.98 271.881   2
  -2   3   5 2317.50 297.301   5
   2  -3  -5 2527.82 255.756   2
  -2   3   5 2731.03 181.880   3
  -2   3   5 3356.91 347.732   8
   2  -3  -5 2505.42 179.846   3
   2  -3  -4 4841.82 338.810   2
  -2   3   4 5619.13 413.262   8
  -2   3   4 5307.67 424.266  10
  -2   3   4 5347.28 270.966   3
  -2   3   4 5350.56 444.414   5
   2  -3  -4 4916.80 276.623   3
   2  -3  -4 5684.08 436.241   6
  -2   3   4 5618.23 438.601  12
  -2   3   4 4791.30 363.997   2
   2  -3  -3 7501.71 377.047   2
   2  -3  -3 7983.70 377.515   3
   2  -3  -3 7458.03 474.409   6
  -2   3   3 8273.48 359.245   3
  -2   3   3 8430.08 510.111  10
  -2   3   3 7858.57 416.911   2
  -2   3   3 8067.81 490.666   8
   2  -3  -2 15323.9 474.910   2
  -2   3   2 12956.3 630.815   6
  -2   3   2 14690.7 514.737   2
  -2   3   2 15231.7 521.123   3
   2  -3  -2 15581.8 669.767   6
   2  -3  -2 14759.5 555.044   3
  -2   3   2 14969.6 647.225   8
  -2   3   2 15814.4 579.133  13
   2  -3  -1 12181.4 389.499   2
  -2   3   1 13001.7 508.819  13
  -2   3   1 12322.6 487.714   3
  -2   3   1 12222.7 586.387   6
   2  -3  -1 13192.4 580.466   6
   2  -3  -1 12282.7 528.412   3
  -2   3   1 12179.7 579.385   8
  -2   3   1 12129.6 412.687   2
   2  -3   0 34560.8 924.009   3
  -2   3   0 33210.7 885.750   3
  -2   3   0 31557.8 912.416   6
   2  -3   0 31662.1 865.502   6
  -2   3   0 33185.6 820.001  13
  -2   3   0 32512.7 951.651   8
  -2   3   0 31102.0 633.506   2
  -2   3  -1 70247.2 1390.69   3
  -2   3  -1 72083.6 1145.77   9
   2  -3   1 75371.7 1480.68   3
  -2   3  -1 68744.6 1450.74   8
   2  -3   1 66450.7 1272.04   6
  -2   3  -1 67068.9 935.083   2
  -2   3  -1 65993.4 1341.69   6
  -2   3  -1 70159.2 1271.80  13
  -2   3  -2 126.930 67.6332  13
  -2   3  -2 415.196 148.742   7
  -2   3  -2 196.177 65.5954   9
  -2   3  -2 143.495 41.6416   2
  -2   3  -2 371.686 164.297   6
   2  -3   2 182.095 85.5346  13
  -2   3  -2 244.806 116.719   3
   2  -3   2 67.9058 100.996   7
  -2   3  -2 211.284 90.9810   8
   2  -3   3 9478.22 476.925   7
  -2   3  -3 9434.69 420.440   6
  -2   3  -3 8632.77 322.886   9
   2  -3   3 11143.9 458.818  13
  -2   3  -3 9593.60 499.702   8
  -2   3  -3 10278.5 441.971  13
  -2   3  -3 9975.51 495.867   7
  -2   3  -3 10379.5 533.800   3
   2  -3   4 64531.2 1340.21   7
   2  -3   4 72475.8 1313.72  13
  -2   3  -4 72163.7 1603.74  12
  -2   3  -4 68706.3 1176.35   6
  -2   3  -4 67863.9 1512.13   3
   2  -3   4 73844.9 1597.93  11
  -2   3  -4 64618.6 956.220   9
  -2   3  -4 63531.4 1397.91   8
  -2   3  -4 71745.5 1448.85   7
  -2   3  -5 52135.8 909.761   6
  -2   3  -5 53835.8 1365.65  12
  -2   3  -5 54991.4 1384.80   3
   2  -3   5 57663.6 1362.98  11
  -2   3  -5 48673.6 1196.94   8
  -2   3  -5 45504.2 669.673   2
   2  -3   5 53423.4 1111.14  13
  -2   3  -5 46899.0 747.000   9
  -2   3  -5 53834.1 1206.84   7
   2  -3   5 48812.4 1130.05   7
  -2   3  -6 179605. 2767.71  12
  -2   3  -6 161013. 1822.41   9
  -2   3  -6 180442. 2835.75   3
   2  -3   6 162186. 1769.19   9
   2  -3   6 186813. 2703.87  11
   2  -3   6 162253. 2384.39  13
  -2   3  -6 173991. 1906.09   6
  -2   3  -6 160656. 1826.49   2
  -2   3  -6 175713. 2483.73   7
   2  -3   6 161149. 2396.11   7
   2  -3   7 874.851 171.549   4
  -2   3  -7 1248.42 208.143   7
   2  -3   7 820.260 145.861   7
  -2   3  -7 744.312 85.7462   9
   2  -3   7 907.120 81.0379   9
  -2   3  -7 1191.60 134.491   2
  -2   3  -7 1090.16 232.902   3
   2  -3   7 824.866 157.947  13
   2  -3   7 985.891 201.382  11
  -2   3  -7 812.546 86.2466   6
  -2   3  -7 1024.73 233.863  12
   2  -3   8 5014.31 379.548  11
  -2   3  -8 5101.57 403.411  12
   2  -3   8 4470.94 334.199   7
   2  -3   8 4295.52 179.282   9
  -2   3  -8 4282.17 322.883   7
  -2   3  -8 5127.45 269.461   2
  -2   3  -9 12194.6 455.772   2
  -2   3  -9 12107.6 625.102  12
   2  -3   9 10503.7 525.656   7
   2  -3   9 9880.78 538.771  11
   2  -3   9 10875.6 307.516   9
  -2   3  -9 11174.9 523.869   7
   2  -3  10 6683.45 438.000  11
  -2   3 -10 8312.53 512.600  12
  -2   3 -10 7816.80 451.884   7
  -2   3 -10 6692.93 347.773  10
   2  -3  10 7220.64 265.100   9
  -2   3 -10 7918.46 399.182   2
   2  -3  10 7915.07 568.687   3
   2  -3  10 7037.95 437.122   7
   2  -3  11 2588.96 265.221  11
   2  -3  11 3311.01 361.618   3
  -2   3 -11 3185.19 325.694  12
  -2   3 -11 2687.62 233.402  10
   2  -3  11 2811.02 178.605   9
  -2   3 -11 3354.24 270.244   2
  -2   3 -11 3074.19 290.647   7
   2  -3  11 2861.28 279.270   7
   2  -3  12 10159.3 506.192  11
   2  -3  12 12380.9 706.445   3
  -2   3 -12 9703.41 524.234   7
  -2   3 -12 10951.1 578.402  12
  -2   3 -12 10965.3 454.895   5
  -2   3 -12 9103.88 425.151  10
   2  -3  12 9566.35 361.113   9
  -2   3 -12 10406.3 649.963   4
  -2   3 -12 11004.6 535.854   2
   2  -3  12 9569.97 541.585   7
   2  -3  13 10185.2 513.584  11
  -2   3 -13 11913.1 446.580   5
  -2   3 -13 11845.1 596.497  12
   2  -3  13 11462.1 680.918   3
  -2   3 -13 10171.9 472.303  10
   2  -3  13 9750.05 393.042   9
  -2   3 -13 11448.2 708.320   4
  -2   3 -13 10653.7 562.591   7
  -2   3 -13 12364.6 594.713   2
   2  -3  13 10457.7 587.209   7
   2  -3  14 972.949 135.301   9
  -2   3 -14 1193.57 204.747   2
   2  -3  14 942.731 162.709  11
  -2   3 -14 749.155 181.981   4
   2  -3  14 879.310 228.726   3
  -2   3 -14 1258.59 133.617   5
  -2   3 -14 1405.78 220.446   7
  -2   3 -14 1042.28 173.999  12
  -2   3 -14 1094.27 174.800  10
   2  -3  15 27024.5 809.878  11
  -2   3 -15 26740.9 849.754  10
  -2   3 -15 27511.9 896.831  12
   2  -3  15 25432.0 746.040   9
   2  -3  15 30514.8 1159.21   3
  -2   3 -15 28490.7 1223.53   4
  -2   3 -15 27980.3 596.319   5
  -2   3 -15 26838.1 953.962   7
  -2   3 -15 29087.6 1025.65   2
  -2   3 -16 42.0692 67.5396  12
   2  -3  16 211.568 100.185  11
  -2   3 -16 26.5284 19.5264   5
   2  -3  16-5.03015 109.078   3
  -2   3 -16 33.5034 89.9823  10
   2  -3  16 127.833 86.4814   9
  -2   3 -17 49.6566 73.7933  10
   2  -3  17-97.2431 159.521   3
   2  -3  17 82.7542 77.4382  11
   2  -3  17 43.1890 61.3428   9
  -2   3 -17-65.7656 162.141   4
   2  -3  18 9334.71 667.788   3
  -2   3 -18 9035.48 554.537  10
  -2   3 -18 8795.30 768.269   4
   2  -3  19 14072.1 829.851   3
  -2   3 -19 14894.4 722.016  10
  -2   3 -19 13050.6 994.992   4
  -2   3 -20 1933.29 285.961  10
   2  -3  20 1875.64 309.212   3
  -2   3 -20 1915.23 453.375   4
   2  -3  21 10032.0 721.849   3
  -2   3 -21 9342.12 898.213   4
   2  -3  22 184.464 161.366   3
  -2   3 -22 351.463 311.329   4
   2  -3  23 2526.23 384.724   3
  -2   3 -23 2589.43 524.520   4
  -2   3 -24-263.064 263.694   4
   2  -3  24 155.587 136.962   3
   2  -3  25 1425.57 289.901   3
  -2   3 -25 1259.34 371.484   4
   2  -3  26 1494.97 304.894   3
   2  -3  27 3527.83 457.938   3
  -2   2  26 17730.6 1138.67   6
  -2   2  25 7566.37 790.882   2
  -2   2  25 7157.42 721.043   6
   2  -2 -25 7261.32 850.029   8
  -2   2  24 1101.30 311.311   6
  -2   2  24 684.255 235.729   2
   2  -2 -24 763.598 256.082   8
  -2   2  23-53.7140 159.624   2
  -2   2  23 158.069 143.923   6
   2  -2 -23-198.763 349.783   8
  -2   2  22 2166.35 380.598   6
   2  -2 -22 2114.81 413.262   8
  -2   2  22 2398.28 406.912   2
  -2   2  21 11840.6 849.582   6
  -2   2  21 13083.9 936.341   2
   2  -2 -21 11497.4 953.845   8
  -2   2  20 6308.18 665.198   2
  -2   2  20 4899.47 550.609   6
   2  -2 -20 4555.19 594.811   8
  -2   2  19 51615.3 1700.94   6
  -2   2  19 51383.5 1794.35   2
  -2   2  18 2618.81 435.984   6
  -2   2  18 2822.54 473.461   2
   2  -2 -18 1799.16 396.257   8
  -2   2  17 49276.9 1567.46   6
   2  -2 -17 46677.3 1727.92   8
  -2   2  17 50595.3 1685.65   2
   2  -2 -16 739.805 73.7028   1
  -2   2  16 957.349 177.235   5
  -2   2  16 788.980 120.881  12
  -2   2  16 1125.41 258.425   6
   2  -2 -16 689.140 112.075  11
  -2   2  16 1477.85 343.431   2
   2  -2 -16 469.508 182.719   8
   2  -2 -15 175.947 63.5339  11
  -2   2  15-8.27633 45.7661  12
  -2   2  15 121.187 177.637   2
   2  -2 -15-224.845 199.171   8
  -2   2  15-179.845 143.794   6
  -2   2  15 130.095 60.0404   5
   2  -2 -15 71.6859 29.6659   1
  -2   2  14 5063.77 322.149  12
  -2   2  14 5785.14 503.228   6
   2  -2 -14 5445.55 325.689  11
  -2   2  14 4649.64 375.572   5
   2  -2 -14 4192.45 178.423   1
  -2   2  14 5648.17 527.887   2
   2  -2 -14 5861.98 556.317   8
   2  -2 -13 16060.0 581.224  11
  -2   2  13 15358.5 581.439  12
  -2   2  13 17095.1 843.338   6
  -2   2  13 18164.5 902.287   2
   2  -2 -13 14805.1 355.056   1
  -2   2  13 15516.1 692.506   5
  -2   2  12 20113.3 680.803  12
  -2   2  12 19878.2 783.533   5
   2  -2 -12 20272.3 427.560   1
   2  -2 -12 21408.5 687.674  11
  -2   2  12 22435.3 946.594   6
  -2   2  12 23618.2 986.317   2
   2  -2 -11 4275.77 305.071  11
  -2   2  11 3443.14 277.310  12
  -2   2  11 3487.55 325.616   5
  -2   2  11 4615.65 436.196   2
   2  -2 -10-18.1018 72.8712  11
  -2   2  10 117.873 88.8218   5
  -2   2  10 9.23561 27.6775   1
  -2   2   9 2948.95 321.392  10
   2  -2  -9 2874.51 306.310   2
  -2   2   9 2925.09 322.352   2
  -2   2   9 2763.00 162.670   1
  -2   2   9 2620.42 272.361   5
  -2   2   9 3626.18 373.911   8
   2  -2  -9 3133.86 339.091   6
   2  -2  -9 3306.14 274.902  11
   2  -2  -8 2129.77 224.796  11
  -2   2   8 1341.77 220.201  10
   2  -2  -8 1597.10 231.706   2
   2  -2  -8 1481.19 96.5077   3
  -2   2   8 1367.90 118.136   1
   2  -2  -8 1948.58 274.117   6
  -2   2   8 1669.47 263.317   8
  -2   2   8 1273.49 226.143   2
   2  -2  -7 13287.4 560.781  11
  -2   2   7 11682.4 360.253   1
   2  -2  -7 12067.0 314.383   3
  -2   2   7 11587.6 592.213  10
   2  -2  -7 12598.1 644.591   6
   2  -2  -7 11917.5 590.014   2
  -2   2   7 12150.2 616.375   8
  -2   2   7 11770.1 585.034   2
  -2   2   6 6905.63 449.550  10
   2  -2  -6 8338.40 511.757   6
   2  -2  -6 7416.34 438.921   2
   2  -2  -6 7928.87 276.925   3
  -2   2   6 7585.83 475.520   8
  -2   2   6 6849.69 480.847   2
  -2   2   6 7635.61 295.420   1
   2  -2  -5 97419.9 1702.83   2
   2  -2  -5 99783.0 1966.96   6
  -2   2   5 108736. 1900.64  10
   2  -2  -5 112261. 1871.58  11
  -2   2   5 103457. 1739.69   2
   2  -2  -5 110087. 1380.31   3
  -2   2   5 104789. 1422.02   1
  -2   2   5 102047. 1872.08   8
  -2   2   4 1688.16 155.698   1
   2  -2  -4 2270.81 194.462   3
   2  -2  -4 2038.38 264.562   6
  -2   2   4 1999.01 230.345   8
  -2   2   4 2282.16 253.498   2
   2  -2  -4 1977.52 214.896   2
   2  -2  -3 36521.6 993.064   6
  -2   2   3 38359.1 980.639   8
  -2   2   3 38875.5 770.161   3
   2  -2  -3 39125.8 788.694   3
  -2   2   3 35317.0 828.398   2
   2  -2  -3 37841.0 825.088   2
  -2   2   2 40570.1 830.260   3
   2  -2  -2 42272.9 875.625   3
   2  -2  -2 40519.6 786.715   2
  -2   2   2 41364.5 994.600   8
  -2   2   2 40106.7 793.268   2
   2  -2  -2 40080.8 1013.56   6
   2  -2  -1 22909.4 698.384   7
  -2   2   1 22100.3 496.444   2
  -2   2   1 19864.4 645.545   6
  -2   2   1 22640.7 626.662   3
  -2   2   1 24295.6 550.484  13
   2  -2  -1 21455.1 475.748   2
  -2   2   1 23359.9 713.154   8
   2  -2  -1 19151.7 654.575   6
   2  -2   0 22498.9 694.731   7
  -2   2   0 22465.9 515.209  13
  -2   2   0 20553.4 664.162   8
  -2   2   0 22039.8 638.356   3
   2  -2   0 18368.9 603.150   6
   2  -2   0 18978.8 369.254   2
  -2   2   0 20124.1 612.932   6
  -2   2   0 18810.8 383.921   2
   2  -2   1 8781.69 419.254   7
  -2   2  -1 9188.64 381.310   6
  -2   2  -1 9455.71 447.957   8
  -2   2  -1 10416.2 349.012  13
   2  -2   1 9492.47 400.067   6
  -2   2  -1 10446.5 465.615   3
   2  -2   1 11604.8 351.303  13
   2  -2   2 37627.9 804.127   6
   2  -2   2 48536.0 808.700  13
  -2   2  -2 39595.5 788.867   6
  -2   2  -2 45625.5 1048.19   3
  -2   2  -2 39954.1 949.754   8
  -2   2  -2 40325.4 763.839  13
   2  -2   2 42167.2 962.206   7
   2  -2   3 44.3632 56.4084   7
   2  -2   3-44.9565 66.8996  13
  -2   2  -3 4.10510 57.3996   6
   2  -2   3 75.1053 48.5788   6
  -2   2  -3 54.7244 22.1477   9
  -2   2  -3 134.613 83.3259   3
  -2   2  -3-0.53464 54.0806   8
  -2   2  -4 17425.9 666.814   3
   2  -2   4 16251.4 487.717  13
   2  -2   4 15819.8 400.796   6
   2  -2   4 14906.8 630.589  11
  -2   2  -4 16272.9 388.971   6
  -2   2  -4 15499.7 583.620   8
  -2   2  -4 17378.1 605.944   7
   2  -2   4 15073.7 552.411   7
  -2   2  -5 3090.86 128.294   2
   2  -2   5 3262.37 149.477   6
   2  -2   5 3319.60 313.138  11
  -2   2  -5 2905.60 135.893   6
  -2   2  -5 3721.90 347.171   3
   2  -2   5 3865.18 288.152   4
   2  -2   5 3545.76 246.934  13
  -2   2  -5 3252.16 257.570   7
   2  -2   5 3313.85 259.397   7
  -2   2  -6 2343.39 225.537   7
  -2   2  -6 3273.93 320.779   3
   2  -2   6 2965.44 295.733  11
   2  -2   6 2887.14 170.708   2
   2  -2   6 3154.80 271.762   4
   2  -2   6 2588.14 236.901   7
  -2   2  -6 2960.32 158.172   2
   2  -2   7 67065.4 1383.11  11
   2  -2   7 64375.2 1002.37   2
  -2   2  -7 64909.6 1527.15   3
  -2   2  -7 64039.3 1283.64   7
  -2   2  -7 64924.8 1005.94   2
   2  -2   7 62681.1 1307.60   7
   2  -2   8 2852.50 126.422   9
  -2   2  -8 3790.19 365.169   3
   2  -2   8 3959.23 248.728   2
   2  -2   8 3803.16 317.035  11
   2  -2   8 3641.56 307.416   4
  -2   2  -8 4381.21 328.280   7
  -2   2  -8 3659.56 223.230   2
   2  -2   8 3591.57 298.907   7
  -2   2  -9 2354.15 295.239   3
   2  -2   9 2125.18 297.467   3
  -2   2  -9 1685.99 183.955  10
   2  -2   9 1493.31 107.579   9
   2  -2   9 2113.48 198.262   2
  -2   2  -9 2168.11 245.340   7
  -2   2  -9 1740.41 180.098   2
   2  -2   9 1866.53 228.965   7
   2  -2   9 1752.89 210.373  11
   2  -2  10 12884.8 596.811   7
   2  -2  10 12298.2 546.177  11
  -2   2 -10 10997.6 472.084  10
   2  -2  10 13365.5 724.887   3
   2  -2  10 11575.1 363.064   9
   2  -2  10 12256.9 485.924   2
  -2   2 -10 12498.2 559.272   7
  -2   2 -10 12521.9 514.310   2
  -2   2 -11 14.9660 92.5314   7
   2  -2  11 59.2179 72.8869   7
   2  -2  11 43.7051 121.891   3
   2  -2  11 298.262 113.978   2
  -2   2 -11 81.6595 65.0960   2
   2  -2  11 73.7507 75.2486  11
  -2   2 -11 126.113 80.9535  10
   2  -2  11 118.836 54.1594   9
  -2   2 -11 214.192 99.0722  12
   2  -2  12 15087.3 575.772  11
  -2   2 -12 14150.7 583.764  10
   2  -2  12 15178.7 499.204   9
   2  -2  12 14989.8 621.585   2
  -2   2 -12 14856.9 650.546   7
   2  -2  12 15070.9 688.077   7
  -2   2 -12 14687.0 655.228   2
  -2   2 -12 16335.3 631.209  12
   2  -2  13 21316.6 914.486   3
  -2   2 -13 20086.4 688.560  12
   2  -2  13 19375.7 639.052  11
   2  -2  13 18162.3 591.717   9
  -2   2 -13 19018.1 908.467   4
  -2   2 -13 18130.6 690.269  10
  -2   2 -13 18346.0 756.661   7
  -2   2 -13 18352.2 762.764   2
   2  -2  14 12025.2 693.355   3
   2  -2  14 11528.6 498.399   9
  -2   2 -14 11610.7 571.231  10
  -2   2 -14 12135.3 771.235   4
  -2   2 -14 12947.6 538.377  12
  -2   2 -14 12807.5 661.670   2
   2  -2  14 11964.4 480.607  11
  -2   2 -15 19002.7 626.532  12
   2  -2  15 17529.0 559.762  11
  -2   2 -15 16696.4 390.442   5
   2  -2  15 17311.9 642.336   9
  -2   2 -15 18220.4 976.189   4
  -2   2 -15 17698.9 750.353  10
   2  -2  15 18693.0 862.684   3
  -2   2 -16 4913.63 297.111  12
   2  -2  16 4871.86 282.732  11
  -2   2 -16 5030.11 417.958  10
  -2   2 -16 5109.05 552.640   4
   2  -2  16 5245.60 373.793   9
   2  -2  16 5200.83 433.160   2
   2  -2  16 5412.55 472.721   3
  -2   2 -17 4403.99 264.294  12
  -2   2 -17 4430.70 405.418  10
   2  -2  17 4061.94 244.766  11
   2  -2  17 4367.33 412.680   2
  -2   2 -17 3547.47 467.829   4
   2  -2  17 4447.87 435.988   3
   2  -2  18 8204.89 598.709   2
   2  -2  18 7936.28 596.631   3
  -2   2 -18 8314.13 575.902  10
  -2   2 -18 7973.46 727.672   4
  -2   2 -19 6249.47 514.260  10
  -2   2 -19 6895.16 721.058   4
   2  -2  19 5907.84 530.147   2
   2  -2  19 5981.54 518.344   3
  -2   2 -20 1500.82 262.212  10
   2  -2  20 1526.79 279.688   3
   2  -2  20 1310.03 269.318   2
  -2   2 -20 1419.81 362.549   4
   2  -2  21 146.974 139.575   3
  -2   2 -21-12.8003 129.966  10
   2  -2  21-60.1432 137.925   2
  -2   2 -21-18.9749 230.202   4
   2  -2  22 10493.8 713.196   3
  -2   2 -22 10961.4 959.230   4
  -2   2 -22 11378.5 726.441  10
   2  -2  23 914.785 222.068   3
  -2   2 -23 1180.43 441.572   4
   2  -2  24 4268.17 467.682   3
  -2   2 -24 5148.69 686.124   4
   2  -2  25 1260.57 256.873   3
  -2   2 -25 2289.70 500.278   4
   2  -2  26 142.378 118.250   3
   2  -1 -26-146.724 248.859   8
  -2   1  25 2574.72 416.905   6
   2  -1 -25 3325.24 552.640   8
  -2   1  25 2831.93 482.497   2
  -2   1  24 3005.78 509.586   2
  -2   1  24 2753.11 429.199   6
   2  -1 -24 2649.38 506.660   8
  -2   1  23 13717.6 893.553   6
  -2   1  23 14367.3 1055.37   2
   2  -1 -23 13630.6 1077.12   8
   2  -1 -22 30564.9 1554.04   8
  -2   1  22 33262.7 1395.71   6
  -2   1  21 23105.8 1233.77   2
  -2   1  21 21452.3 1096.23   6
   2  -1 -21 20818.7 1250.99   8
   2  -1 -20 2149.30 428.523   8
  -2   1  20 2888.42 414.398   2
  -2   1  20 3046.69 428.181   6
   2  -1 -19 8848.83 441.021   1
  -2   1  19 10229.2 709.543   6
  -2   1  19 9502.49 748.868   2
   2  -1 -19 9629.08 805.022   8
   2  -1 -18 716.997 133.137   1
  -2   1  18 1116.99 288.907   6
  -2   1  18 553.294 196.674   2
   2  -1 -18 1009.51 280.097   8
   2  -1 -17 6160.90 353.405   1
  -2   1  17 5931.58 377.294   5
   2  -1 -17 5868.22 329.022   3
  -2   1  17 4813.58 219.019  12
  -2   1  17 6532.95 560.643   6
  -2   1  17 7018.93 605.764   2
   2  -1 -17 6185.47 586.096   8
   2  -1 -16 2953.20 239.750   1
  -2   1  16 2425.29 177.120  12
  -2   1  16 2621.71 252.315   5
   2  -1 -16 2610.42 168.822  11
   2  -1 -16 3159.60 436.312   8
   2  -1 -16 2827.67 226.756   3
  -2   1  16 3442.87 404.344   6
  -2   1  16 3220.53 420.509   2
   2  -1 -15 2496.40 224.276   1
  -2   1  15 2500.32 371.004   2
  -2   1  15 3021.81 367.951   6
   2  -1 -15 2182.92 169.367  11
  -2   1  15 1928.29 169.318  12
  -2   1  15 2012.95 222.600   5
   2  -1 -15 2120.64 194.716   3
   2  -1 -15 2461.73 392.638   8
   2  -1 -14 23758.6 668.620   1
  -2   1  14 26099.8 1023.02   6
   2  -1 -14 23317.8 638.684   3
   2  -1 -14 23915.5 622.650  11
  -2   1  14 22782.2 759.976   5
  -2   1  14 23134.0 1026.02   2
   2  -1 -13 4331.33 271.056   1
   2  -1 -13 3725.87 231.546   3
  -2   1  13 3678.87 293.710   5
   2  -1 -13 4230.01 262.734  11
   2  -1 -12 30247.7 668.540   3
  -2   1  12 29233.8 855.390   5
  -2   1  12 31942.4 1040.84  10
   2  -1 -12 31109.1 735.240   1
   2  -1 -12 31249.2 769.150  11
   2  -1 -11 57470.9 949.385   3
  -2   1  11 59185.4 1425.70  10
   2  -1 -11 60877.0 1070.22   1
   2  -1 -10 119254. 1525.85   3
  -2   1  10 120647. 1660.29   1
  -2   1  10 119041. 2090.82  10
   2  -1 -10 129695. 2325.96   6
  -2   1  10 119772. 2316.35   4
   2  -1 -10 129245. 2334.44   2
   2  -1 -10 125072. 1680.12   1
  -2   1   9 4276.86 250.114   1
   2  -1  -9 4457.32 371.798   6
  -2   1   9 3743.36 315.978  10
  -2   1   9 3175.72 349.958   4
   2  -1  -9 4697.41 405.753   2
   2  -1  -9 4481.13 252.257   1
   2  -1  -8 145338. 2363.73   2
  -2   1   8 139630. 1808.89   1
  -2   1   8 141765. 2245.69  10
  -2   1   8 138103. 2344.54   8
   2  -1  -8 140270. 1790.88   1
  -2   1   7 2876.24 279.015  10
  -2   1   7 3016.69 201.253   1
   2  -1  -7 3315.16 216.987   1
  -2   1   7 3397.24 307.939   8
   2  -1  -7 3184.64 298.902   2
   2  -1  -7 3048.38 281.338   6
  -2   1   6 40256.9 792.012   1
   2  -1  -6 44149.9 1074.21   6
   2  -1  -6 43218.7 1030.03   2
   2  -1  -6 39505.2 766.727   1
  -2   1   6 39664.1 1022.61   8
   2  -1  -5 216549. 2734.46   6
   2  -1  -5 193276. 2297.08   1
  -2   1   5 208150. 2567.51   2
  -2   1   5 196820. 2667.05   8
   2  -1  -5 213063. 2628.92   2
  -2   1   5 198015. 2334.08   1
  -2   1   4 838.159 139.476   2
  -2   1   4 487.931 92.8870   1
   2  -1  -4 545.112 112.125   2
  -2   1   4 745.185 128.705   8
   2  -1  -4 717.072 155.666   6
   2  -1  -4 516.516 110.571   1
  -2   1   3 340147. 3934.25   8
   2  -1  -3 340089. 3907.65   6
  -2   1   3 344015. 3748.82   1
   2  -1  -3 351777. 3710.14   2
   2  -1  -2 305271. 3458.19   6
  -2   1   2 311660. 3351.55   1
   2  -1  -2 297506. 3135.67   2
  -2   1   2 291266. 3429.09   8
   2  -1  -1 54311.6 985.139   6
  -2   1   1 52203.3 996.840   8
  -2   1   1 53244.7 985.284   1
  -2   1   0 81405.8 1298.75   8
   2  -1   0 78088.6 1211.50   6
  -2   1   0 87373.4 1372.10   3
   2  -1   0 94450.1 1390.21   7
  -2   1   0 72771.0 1226.97   6
  -2   1  -1 39227.3 593.060   9
  -2   1  -1 43894.9 935.770   3
  -2   1  -1 37254.9 731.779   6
   2  -1   1 40155.5 762.958   6
   2  -1   1 45911.9 573.011  13
  -2   1  -1 42434.6 854.116   8
   2  -1   1 42383.2 878.351   7
   2  -1   2 471.452 106.354   7
  -2   1  -2 669.057 106.068   8
  -2   1  -2 477.919 82.4774   6
   2  -1   2 760.829 91.2475   6
  -2   1  -2 611.714 137.534   3
   2  -1   3 3422.40 144.369   2
  -2   1  -3 3959.28 290.007   3
   2  -1   3 3722.83 186.659   6
   2  -1   3 4101.80 251.308   4
   2  -1   3 3576.28 252.518   7
   2  -1   4 192010. 2046.03   6
   2  -1   4 186435. 2036.74   2
   2  -1   4 191028. 2481.23   7
   2  -1   5 359.836 96.2696   4
  -2   1  -5 379.522 68.6159   2
   2  -1   5 375.428 98.5912   7
   2  -1   5 345.861 102.424   2
   2  -1   5 413.817 65.3494   6
  -2   1  -5 256.233 112.549   3
  -2   1  -6 107860. 1876.64   3
   2  -1   6 112219. 1666.29   4
   2  -1   6 95521.2 1366.77   2
  -2   1  -6 102865. 1650.72   7
   2  -1   6 105999. 1680.80   7
  -2   1  -6 89515.5 1289.63   2
  -2   1  -7 6319.86 303.050   2
  -2   1  -7 6441.30 346.527  10
   2  -1   7 6367.74 385.035   7
   2  -1   7 6835.05 338.265   2
   2  -1   7 7452.24 421.813   4
  -2   1  -7 7052.05 445.785   3
   2  -1   7 6723.67 426.136   3
  -2   1  -7 6423.43 379.076   7
  -2   1  -8 17757.5 582.654   2
   2  -1   8 19876.8 761.379   3
  -2   1  -8 20692.7 795.496   3
   2  -1   8 21110.9 729.219   4
  -2   1  -8 16907.5 594.946  10
   2  -1   8 17097.1 592.684   2
  -2   1  -8 18036.4 662.407   7
   2  -1   8 17519.2 668.003   7
   2  -1   9 9.34327 70.3615   7
  -2   1  -9 172.725 97.5239   3
  -2   1  -9-81.6603 84.3209  10
   2  -1   9 58.4358 29.0228   6
  -2   1  -9 1.31758 58.9986   2
   2  -1   9 202.739 120.018   2
   2  -1   9-100.023 140.193   3
  -2   1  -9 108.330 137.600   7
   2  -1   9-64.0995 83.7524   4
  -2   1 -10 7098.93 427.820   2
   2  -1  10 6283.72 235.807   6
   2  -1  10 7597.29 491.372   3
  -2   1 -10 6783.39 396.507  10
  -2   1 -10 7323.62 492.783   3
   2  -1  10 7544.56 439.392   2
  -2   1 -10 7403.14 457.483   7
   2  -1  10 6927.56 458.329   7
  -2   1 -11 9106.04 482.472   2
  -2   1 -11 9335.94 478.635  10
  -2   1 -11 10709.2 616.133   3
   2  -1  11 8140.48 283.249   6
   2  -1  11 10523.9 551.454   2
   2  -1  11 10164.1 570.093   3
  -2   1 -11 9846.75 541.672   7
   2  -1  11 9806.18 556.920   7
  -2   1 -12 13732.8 663.033   2
   2  -1  12 12880.1 371.470   6
  -2   1 -12 14049.3 634.489  10
   2  -1  12 14770.8 730.329   3
  -2   1 -13 148.264 89.6143  10
   2  -1  13 80.4287 62.4664  11
   2  -1  13 226.606 68.2280   6
  -2   1 -13 223.636 140.544   2
   2  -1  13 201.784 155.002   3
  -2   1 -13 8.52196 135.433   4
   2  -1  14 41829.3 1272.91   3
  -2   1 -14 42011.2 872.935  12
   2  -1  14 36424.7 719.515   6
   2  -1  14 36292.4 790.582  11
  -2   1 -14 38548.1 1172.17  10
  -2   1 -14 37586.0 749.655   5
  -2   1 -14 39568.2 1423.78   4
  -2   1 -15 1228.97 253.482  10
   2  -1  15 1452.88 139.361  11
   2  -1  15 1554.58 145.668   6
  -2   1 -15 1440.60 142.779  12
  -2   1 -15 1441.15 130.029   5
   2  -1  15 2110.40 325.966   2
  -2   1 -15 1451.10 319.496   4
   2  -1  15 1574.00 262.846   3
   2  -1  16 513.364 93.8686   6
   2  -1  16 390.620 140.195   3
  -2   1 -16 124.218 110.354  10
  -2   1 -16 360.666 63.9214  12
   2  -1  16 146.333 44.8135  11
  -2   1 -16 297.051 60.0920   5
  -2   1 -16 163.926 184.070   4
   2  -1  17 496.713 171.797   3
   2  -1  17 499.067 88.9062   6
  -2   1 -17 510.707 71.9364   5
   2  -1  17 357.194 59.3649  11
   2  -1  17 505.986 190.068   2
  -2   1 -17 639.139 182.827  10
  -2   1 -17 600.643 234.249   4
   2  -1  18 809.455 216.426   2
  -2   1 -18 819.805 264.398   4
   2  -1  18 766.751 190.094   3
  -2   1 -18 740.735 201.510  10
  -2   1 -19 15483.2 1051.28   4
   2  -1  19 14438.7 762.626   3
  -2   1 -19 15102.0 859.863  10
   2  -1  19 15159.9 872.429   2
  -2   1 -20 791.940 235.893  10
   2  -1  20 298.244 111.769   3
   2  -1  20 707.097 218.111   2
  -2   1 -20 343.822 297.595   4
   2  -1  21 3542.22 422.469   2
   2  -1  21 3558.38 390.344   3
  -2   1 -21 3977.05 464.913  10
  -2   1 -21 3576.99 521.997   4
  -2   1 -22 4174.47 592.447   4
  -2   1 -22 4054.55 476.108  10
   2  -1  22 3701.36 475.655   2
   2  -1  22 3463.22 386.879   3
   2  -1  23 290.734 161.183   2
  -2   1 -23 655.421 222.613  10
   2  -1  23 204.638 92.3137   3
  -2   1 -23 195.388 233.065   4
   2  -1  24 44.6001 88.6954   3
  -2   1 -24 188.920 165.916  10
   2  -1  24-219.874 197.081   2
  -2   1 -24 232.877 251.163   4
   2  -1  25 8691.09 769.308   2
  -2   1 -25 10992.7 1035.17   4
   2  -1  26 6096.72 659.735   2
   2  -1  27 2135.51 409.894   2
  -2   0  28 4333.41 653.215   9
   2   0 -26 21082.6 1411.99   8
  -2   0  25 3991.40 482.318   6
   2   0 -25 3974.74 639.530   8
  -2   0  24-218.695 170.147   6
   2   0 -24 582.245 292.373   8
  -2   0  23 191.433 118.169   6
   2   0 -23 109.976 174.594   8
  -2   0  22 13643.3 838.202   6
   2   0 -22 14124.5 1046.03   8
  -2   0  21 1105.93 271.400   6
   2   0 -21 1346.26 372.312   8
   2   0 -20 5979.49 652.354   8
  -2   0  20 6059.86 551.084   6
  -2   0  19 781.008 222.887   6
   2   0 -19 902.756 325.994   8
   2   0 -18 614.471 155.057   3
  -2   0  18 684.896 106.635   5
  -2   0  18 865.969 227.428   6
   2   0 -18 1187.65 330.384   8
  -2   0  17 6786.24 336.877   5
  -2   0  17 7937.18 584.325   6
   2   0 -17 6817.14 463.947   3
  -2   0  17 7708.12 641.512   2
   2   0 -17 7046.38 650.072   8
  -2   0  16 17869.8 850.506   6
   2   0 -16 16550.6 675.206   1
  -2   0  16 16025.0 537.783   5
   2   0 -16 16074.6 661.190   3
  -2   0  16 17021.4 918.293   2
   2   0 -16 17046.6 949.248   8
   2   0 -15 802.256 145.602   3
   2   0 -15 1121.81 201.401   1
  -2   0  15 717.242 159.000  10
  -2   0  15 850.793 130.018   5
  -2   0  15 1410.90 310.158   2
   2   0 -15 1439.39 330.308   8
   2   0 -14 49290.2 1174.19   1
  -2   0  14 50392.4 1303.34  10
   2   0 -14 51440.8 1566.09   8
   2   0 -14 51925.0 1151.77   3
   2   0 -13 163.564 94.6769   1
  -2   0  13 80.2453 70.6103  10
   2   0 -13-64.4801 122.517   6
   2   0 -13 55.1488 73.3017   3
   2   0 -12 4107.37 282.272   3
  -2   0  12 4118.54 336.556  10
   2   0 -12 3835.44 302.965   1
   2   0 -12 3889.19 356.092   6
   2   0 -11 1296.12 160.843   3
  -2   0  11 1442.67 170.814   1
   2   0 -11 1345.39 201.631   6
   2   0 -11 1591.25 194.711   1
  -2   0  11 1408.79 201.401  10
   2   0 -11 1561.47 264.313   2
  -2   0  11 1482.86 259.998   4
  -2   0  10 63728.2 1412.34   6
   2   0 -10 62670.3 1380.10   6
  -2   0  10 58786.9 1283.55  10
   2   0 -10 58832.8 1173.66   1
  -2   0  10 54360.5 1407.59   4
  -2   0  10 62137.5 1207.26   1
   2   0 -10 65299.0 1494.67   2
  -2   0   9 2337.17 218.756   1
   2   0  -9 2445.75 227.890   1
   2   0  -9 2080.81 257.755   2
   2   0  -9 2362.85 252.492   6
  -2   0   9 1986.33 248.085   4
  -2   0   9 2127.37 232.590  10
   2   0  -8 36629.9 853.797   1
   2   0  -8 42876.2 1021.20   6
   2   0  -8 40313.3 1016.67   2
  -2   0   8 33157.0 1006.11   4
  -2   0   8 39574.8 899.605   1
  -2   0   7 6040.22 293.225   7
   2   0  -7 5999.09 331.664   1
  -2   0   7 5977.68 324.518   1
  -2   0   7 5304.67 352.272   4
   2   0  -7 6461.34 382.091   2
   2   0  -6 98492.0 1522.97   1
  -2   0   6 102982. 1558.75   1
  -2   0   6 93788.2 1600.74   4
   2   0  -6 111287. 1665.80   2
   2   0  -6 94706.3 1619.94   8
  -2   0   6 96508.2 1637.67   8
   2   0  -6 116299. 1710.46   6
  -2   0   6 103163. 1427.32   7
   2   0  -5 82525.0 1312.67   2
   2   0  -5 85567.6 1378.14   6
  -2   0   5 74135.2 1259.21   1
   2   0  -5 67605.5 1264.08   8
  -2   0   5 69890.8 1254.23   8
  -2   0   5 76189.3 1141.06   7
   2   0  -4 144810. 1719.31   7
   2   0  -4 149132. 1933.47   6
  -2   0   4 126494. 1782.20   1
   2   0  -4 121134. 1733.97   8
  -2   0   4 126965. 1763.39   8
  -2   0   3 294596. 3305.97   8
   2   0  -3 282004. 3264.87   8
  -2   0   3 299460. 3407.31   1
   2   0  -2 40960.4 818.170   6
  -2   0   2 40411.2 560.317  13
   2   0  -2 36710.9 720.968   8
  -2   0   2 36850.1 736.689   8
  -2   0   2 37393.4 828.047   1
   2   0  -2 43787.1 782.085   7
  -2   0   1 695.170 114.592   1
   2   0  -1 612.156 105.417   7
   2   0  -1 672.106 111.619   6
  -2   0   1 537.512 85.5161   9
  -2   0   1 746.696 100.027   8
   2   0  -1 486.878 97.0909   9
   2   0  -1 774.544 105.067   8
   2   0   0 40953.2 791.993   6
  -2   0   0 48505.8 753.429   9
  -2   0   0 43699.1 745.633   8
   2   0   0 44994.1 754.984   8
   2   0   0 40640.0 771.618   9
  -2   0   0 44379.8 911.671   1
   2   0   1 32437.7 681.182   6
   2   0   1 40114.9 661.751   9
  -2   0  -1 39005.1 628.396   9
  -2   0  -1 33705.9 648.802   8
  -2   0  -1 36766.0 841.144   1
   2   0   1 42571.0 855.054   7
  -2   0  -2 2735.16 144.245   9
   2   0   2 2513.24 169.511   4
  -2   0  -2 2793.44 228.333   1
   2   0   2 2865.89 150.140   9
   2   0   2 2066.61 194.539   7
  -2   0  -3 8158.43 408.191   1
  -2   0  -3 7603.01 246.565   9
   2   0   3 8885.67 260.572   9
   2   0   3 8800.38 327.673   4
   2   0   3 8539.31 398.283   7
   2   0   4 1622.55 158.211   2
  -2   0  -4 2072.65 213.959   3
  -2   0  -4 1965.60 200.776   1
   2   0   4 2142.15 130.134   9
  -2   0  -4 1924.81 173.362   4
   2   0   4 2286.99 187.175   4
   2   0   4 2021.60 210.295   7
   2   0   5 23503.3 734.769   3
   2   0   5 27456.3 688.202   4
  -2   0  -5 25560.6 817.850   3
   2   0   5 23914.8 494.230   9
  -2   0  -5 22535.4 673.359   4
   2   0   5 22102.2 605.187   2
   2   0   5 25350.7 770.555   7
   2   0   6 14316.9 607.630   7
   2   0   6 13529.7 559.107   3
  -2   0  -6 11889.2 499.383  10
  -2   0  -6 14083.2 606.616   3
   2   0   6 12109.1 360.199   9
  -2   0  -6 12193.8 510.030   4
   2   0   6 14162.9 529.708   4
   2   0   6 12478.9 474.489   2
   2   0   7 9891.15 508.906   3
  -2   0  -7 10585.1 525.697   3
   2   0   7 8946.75 444.542   2
   2   0   7 9427.15 336.070   9
  -2   0  -7 9521.81 506.246   4
  -2   0  -7 9292.90 452.328  10
  -2   0  -7 8767.26 413.554   2
   2   0   7 9718.90 465.618   4
   2   0   7 9443.11 524.635   7
   2   0   8 2382.47 280.819   3
  -2   0  -8 2092.21 214.967   2
   2   0   8 2472.12 253.716   4
   2   0   8 2088.18 169.419   9
  -2   0  -8 2436.62 250.414  10
   2   0   8 2236.28 284.590   7
  -2   0  -8 1991.35 262.731   4
   2   0   8 1852.17 227.648   2
  -2   0  -8 2596.18 270.433   3
  -2   0  -9 8428.32 452.896   2
  -2   0  -9 10048.5 544.928   3
   2   0   9 8633.85 508.366   2
  -2   0  -9 8675.07 466.312  10
   2   0   9 9563.82 509.942   4
   2   0   9 9332.68 535.448   7
   2   0   9 9777.38 508.116   3
  -2   0 -10 10366.3 535.626   2
   2   0  10 10845.7 582.679   4
   2   0  10 11110.6 576.108   3
  -2   0 -10 11353.9 601.929   3
  -2   0 -10 10518.9 546.654  10
   2   0  10 10787.0 614.625   7
  -2   0 -11 16597.4 721.100   2
   2   0  11 17277.5 726.687   3
   2   0  11 14710.5 514.481   6
  -2   0 -11 16345.0 714.328  10
  -2   0 -11 15341.7 538.765   5
  -2   0 -11 18213.3 792.087   3
   2   0  12 3055.42 244.346   6
  -2   0 -12 3475.88 361.388   3
   2   0  12 3522.71 338.880   3
  -2   0 -12 3290.91 333.086  10
  -2   0 -12 3451.12 251.733   5
  -2   0 -12 3296.88 413.732   4
   2   0  13 39250.3 1162.52   3
   2   0  13 32767.9 874.898   6
  -2   0 -13 35904.7 1171.64  10
  -2   0 -13 37184.3 1359.98   4
  -2   0 -13 35060.2 839.533   5
  -2   0 -14 666.830 169.298  10
   2   0  14 876.589 269.918   2
   2   0  14 524.457 131.838   6
   2   0  14 467.358 182.021   3
  -2   0 -14 411.549 86.3698   5
  -2   0 -14 453.878 218.064   4
   2   0  15 13281.1 689.448   3
   2   0  15 10624.1 506.425   6
  -2   0 -15 12667.9 742.886  10
  -2   0 -15 11885.0 473.916   5
  -2   0 -15 11294.8 807.129   4
   2   0  15 11956.4 734.478   2
  -2   0 -16 10576.4 701.515  10
  -2   0 -16 11996.4 843.458   4
   2   0  16 10809.6 701.733   2
   2   0  16 9778.42 491.663   6
  -2   0 -16 10421.6 441.236   5
   2   0  16 11777.6 664.211   3
   2   0  17 12600.0 684.052   3
  -2   0 -17 12452.3 793.067  10
   2   0  17 11379.3 539.489   6
  -2   0 -17 14179.2 941.752   4
   2   0  17 13293.6 814.953   2
  -2   0 -17 12439.4 482.537   5
  -2   0 -18 6238.41 333.358   5
   2   0  18 5540.44 382.531   6
  -2   0 -18 6593.36 595.235  10
   2   0  18 6781.10 510.277   3
  -2   0 -18 7087.98 709.104   4
   2   0  18 6751.45 616.666   2
  -2   0 -19 18485.7 1007.19  10
  -2   0 -19 21175.3 1202.52   4
   2   0  19 17863.5 830.709   3
   2   0  19 17823.8 1023.17   2
   2   0  20 423.264 189.579   2
   2   0  20 91.5860 105.248   3
  -2   0 -20 148.576 162.286  10
  -2   0 -20 209.230 220.011   4
   2   0  21 1424.09 243.769   3
   2   0  21 1984.17 366.499   2
  -2   0 -21 2079.25 426.432   4
  -2   0 -21 1788.11 329.280  10
   2   0  22-97.6142 96.2294   3
  -2   0 -22 214.221 141.221  10
  -2   0 -22 104.429 177.550   4
  -2   0 -23 17235.9 1230.66   4
  -2   0 -23 17189.6 1067.67  10
   2   0  23 14934.6 999.798   2
   2   0  24-148.513 147.193   2
  -2   0 -24 582.928 296.188   4
  -2   0 -24 265.459 181.924  10
  -2   0 -25 755.587 258.308  10
  -2   0 -25 952.289 313.699   4
   2   0  25 485.310 194.813   2
   2   0  26 1116.52 305.776   2
  -2  -1  29 534.921 271.991   9
  -2  -1  28 1439.61 380.607   9
  -2  -1  27 683.744 301.566   9
   2   1 -27 461.995 296.089   8
  -2  -1  26 1750.62 421.233   9
   2   1 -26 2135.79 490.004   8
  -2  -1  25 12347.4 982.123   9
   2   1 -25 12081.0 1016.57   8
  -2  -1  24 4311.49 590.982   9
  -2  -1  24 3890.40 445.167   6
   2   1 -24 4196.49 634.805   8
   2   1 -23 14499.1 830.752   1
  -2  -1  23 14549.7 1055.10   9
  -2  -1  23 15302.2 846.813   6
   2   1 -23 16285.2 1139.23   8
  -2  -1  22 307.227 164.857   6
   2   1 -22 282.639 160.056   1
  -2  -1  22 645.858 299.523   9
   2   1 -22 543.718 343.232   8
   2   1 -21-11.8427 97.6426   1
  -2  -1  21 38.3828 166.400   9
  -2  -1  20 10623.0 831.953   9
  -2  -1  20 11012.3 673.108   6
   2   1 -20 10297.1 652.695   1
   2   1 -20 12163.4 919.970   8
   2   1 -19 10623.2 670.039   1
  -2  -1  19 10228.4 813.972   9
   2   1 -19 12501.6 880.427   4
   2   1 -19 12077.7 895.744   8
  -2  -1  19 10787.1 664.415   6
  -2  -1  18 1947.77 253.985  10
   2   1 -18 1565.65 119.706  11
   2   1 -18 2298.62 337.993   4
  -2  -1  18 1642.18 136.143  12
  -2  -1  18 2279.53 326.844   6
  -2  -1  18 2506.00 392.938   9
  -2  -1  18 1741.69 122.974   5
  -2  -1  18 2223.98 239.317   7
   2   1 -17 4341.49 230.228  11
  -2  -1  17 4534.56 373.887  10
  -2  -1  17 4641.74 228.487   5
  -2  -1  17 4788.95 260.370  12
   2   1 -17 5624.03 540.958   4
   2   1 -17 5683.01 590.523   8
  -2  -1  17 5565.68 547.887   9
  -2  -1  16 1482.54 289.430   9
   2   1 -16 1414.49 213.644   3
  -2  -1  16 1480.23 203.014  10
  -2  -1  16 1681.85 173.003  12
   2   1 -16 1046.06 221.869   4
   2   1 -15 7061.58 572.830   4
   2   1 -15 6216.32 460.754   6
  -2  -1  15 6829.81 557.489   9
   2   1 -15 6695.98 448.733   3
  -2  -1  15 6603.26 422.004  10
  -2  -1  14 81.0938 56.7397  10
  -2  -1  14 447.277 237.068   9
   2   1 -14 60.0743 70.8293   6
   2   1 -14 42.6952 63.7531   3
   2   1 -14 429.607 203.961   4
   2   1 -13 97780.5 1882.85   6
   2   1 -13 99506.5 1797.70   3
   2   1 -13 99782.9 2149.57   4
  -2  -1  13 96562.0 1687.26  10
   2   1 -12 2008.93 229.469   3
   2   1 -12 1659.50 228.112   6
   2   1 -12 1638.03 255.349   1
  -2  -1  12 1455.80 180.039  10
   2   1 -12 2283.77 333.082   4
  -2  -1  12 1691.33 271.772   4
   2   1 -11 58647.3 1336.16   1
   2   1 -11 59342.2 1265.73   3
   2   1 -11 59775.5 1481.94   4
   2   1 -11 63257.0 1369.53   6
  -2  -1  11 63314.5 1384.32   6
  -2  -1  11 54486.2 1451.09   4
   2   1 -11 62086.6 1493.86   2
  -2  -1  11 59759.7 1186.26  10
  -2  -1  10 1530.95 126.825   7
   2   1 -10 1757.80 227.962   6
  -2  -1  10 1641.11 185.391  10
  -2  -1  10 2242.13 272.884   6
   2   1 -10 1334.45 200.693   1
  -2  -1  10 1474.05 202.192   1
   2   1 -10 1387.79 187.657   4
  -2  -1  10 1575.52 247.669   4
   2   1 -10 1511.57 239.739   2
  -2  -1   9 31930.0 909.626   6
   2   1  -9 30949.6 886.095   1
   2   1  -9 30489.4 917.877   4
  -2  -1   9 32715.9 937.016   1
  -2  -1   9 27724.5 944.397   4
   2   1  -9 34208.6 992.070   2
   2   1  -9 32921.8 903.442   6
  -2  -1   9 27007.7 549.656   7
   2   1  -8 3218.41 321.599   8
   2   1  -8 2541.75 252.002   6
   2   1  -8 2617.70 250.656   1
  -2  -1   8 2646.67 253.465   1
  -2  -1   8 2640.92 276.929   4
   2   1  -8 2328.92 224.397   4
  -2  -1   8 2201.41 131.676   7
   2   1  -7 3206.21 260.110   6
  -2  -1   7 2904.24 262.807   4
  -2  -1   7 3128.09 275.645   1
   2   1  -7 3193.35 268.023   8
  -2  -1   7 2963.81 145.992   7
   2   1  -6 37016.2 635.738   7
   2   1  -6 37265.0 873.967   8
  -2  -1   6 40276.5 985.892   1
  -2  -1   6 35794.6 856.128   4
  -2  -1   6 40812.8 632.018   7
  -2  -1   5 3986.09 294.435   1
   2   1  -5 4761.54 300.161   9
  -2  -1   5 3922.92 248.330   4
   2   1  -5 4030.45 244.594   8
  -2  -1   5 3891.70 179.110   7
   2   1  -5 4639.10 286.115   6
   2   1  -5 3909.21 181.195   7
  -2  -1   5 4049.13 258.956  13
   2   1  -4 8472.43 374.882   6
  -2  -1   4 7720.08 395.331   1
  -2  -1   4 7378.47 322.341  13
  -2  -1   4 7543.59 290.477   4
   2   1  -4 9413.61 398.635   9
   2   1  -4 7138.33 292.233   8
  -2  -1   4 6958.58 263.730   7
   2   1  -4 8769.86 280.952   7
  -2  -1   3 184.478 57.4781   1
  -2  -1   3 351.159 84.5114   7
   2   1  -3 182.606 51.8337   7
   2   1  -3 190.258 65.0252   6
   2   1  -3 199.342 54.3569   8
   2   1  -3 111.757 58.0957   9
  -2  -1   3 154.620 42.8571   4
  -2  -1   3 88.3231 55.9293  13
   2   1  -3 288.274 68.2854  13
  -2  -1   2 2415.16 125.094   8
   2   1  -2 2359.04 159.250  13
  -2  -1   2 2220.76 214.541   1
   2   1  -2 2854.34 197.439   9
  -2  -1   2 2235.04 163.277  13
   2   1  -2 2009.32 120.272   8
   2   1  -2 1961.69 162.365   7
  -2  -1   1 68561.7 1226.73   1
   2   1  -1 63686.5 974.172  13
  -2  -1   1 58454.8 959.063  13
   2   1  -1 62135.3 756.726   8
  -2  -1   1 66879.6 783.179   8
   2   1  -1 61164.2 1012.24   7
   2   1   0 33969.2 677.994  13
  -2  -1   0 38826.0 873.478   1
  -2  -1   0 39712.2 764.709   9
   2   1   0 47379.9 809.567   9
   2   1   0 39281.2 798.871   7
  -2  -1  -1 4666.83 176.533   4
  -2  -1  -1 5153.33 261.374   9
   2   1   1 6254.55 276.805   9
  -2  -1  -1 4494.32 161.350   8
   2   1   1 5424.06 182.830   4
  -2  -1  -1 5373.46 313.822   1
   2   1   1 5368.27 310.339   7
  -2  -1  -2 16393.0 475.567   9
   2   1   2 18925.9 512.793   9
   2   1   2 16189.5 557.202   1
  -2  -1  -2 16602.0 423.400   4
   2   1   2 19142.7 414.213   4
  -2  -1  -2 17269.8 574.705   1
   2   1   2 16279.3 557.932   7
  -2  -1  -3 44433.9 855.981   9
   2   1   3 52500.7 835.256   4
   2   1   3 49679.5 902.544   9
   2   1   3 45458.1 973.612   1
  -2  -1  -3 45247.4 869.425   4
  -2  -1  -3 47215.6 1010.05   1
   2   1   3 51092.2 1097.58   7
   2   1   4 3807.02 237.583   4
   2   1   4 3502.22 226.089   9
  -2  -1  -4 3648.27 231.328   9
  -2  -1  -4 3182.60 246.066   4
  -2  -1  -4 3557.02 266.302   1
   2   1   4 3628.59 297.233   7
   2   1   4 3272.68 278.443   3
   2   1   5 48805.9 1080.98   3
   2   1   5 46729.0 911.089   9
  -2  -1  -5 43264.7 1021.10   4
  -2  -1  -5 47490.7 1043.55   1
   2   1   5 48843.2 978.024   4
   2   1   5 43320.3 1097.46   7
  -2  -1  -6 4399.67 342.555   4
  -2  -1  -6 4710.33 317.451   1
   2   1   6 4077.04 257.479   9
   2   1   6 4302.48 301.960   4
   2   1   6 3893.05 364.444   7
   2   1   6 4128.35 334.004   3
   2   1   7 21755.2 630.171   9
   2   1   7 22990.4 758.597   3
   2   1   7 23420.2 831.891  10
  -2  -1  -7 22589.9 831.606   4
  -2  -1  -7 24045.2 751.885   1
   2   1   7 22304.6 754.074   4
   2   1   7 20765.0 813.674   7
   2   1   7 23652.6 768.313   2
   2   1   8 7072.81 414.517   3
   2   1   8 7152.62 468.120  10
  -2  -1  -8 6853.08 458.277  10
   2   1   8 6310.30 352.426   9
  -2  -1  -8 6729.68 391.777   5
  -2  -1  -8 7613.50 421.009   1
  -2  -1  -8 6981.57 505.162   4
   2   1   8 7384.39 438.541   4
   2   1   8 6531.56 459.355   7
  -2  -1  -9 14679.6 619.272   1
  -2  -1  -9 12818.5 620.714   2
  -2  -1  -9 12928.0 642.726  10
   2   1   9 13731.3 655.094  10
   2   1   9 12636.9 517.788   9
   2   1   9 13690.5 627.192   3
  -2  -1  -9 12330.8 537.239   5
   2   1   9 12486.6 618.378   4
   2   1  10 3081.58 308.427   3
   2   1  10 2877.28 308.537   4
  -2  -1 -10 2867.02 321.873  10
   2   1  10 2762.35 252.407   9
  -2  -1 -10 2885.32 262.142   5
  -2  -1 -10 3180.44 288.463   1
  -2  -1 -11 22175.9 798.206   1
   2   1  11 23205.5 810.149   3
  -2  -1 -11 20380.7 704.893   5
  -2  -1 -11 20839.7 885.672  10
  -2  -1 -12 20819.5 812.835   1
  -2  -1 -12 25375.8 1077.01   4
   2   1  12 20929.7 742.960   6
  -2  -1 -12 21256.4 935.367  10
   2   1  12 22921.0 820.636   3
  -2  -1 -12 20184.8 721.460   5
   2   1  12 23426.9 961.212   2
   2   1  13 41048.5 1140.74   3
  -2  -1 -13 37778.0 1025.38   5
  -2  -1 -13 39774.1 1153.38   1
  -2  -1 -13 43621.1 1494.28   4
  -2  -1 -13 36770.6 1299.89  10
   2   1  13 42820.4 1365.52   2
   2   1  14 12060.7 620.620   3
  -2  -1 -14 10353.1 696.241  10
  -2  -1 -14 10509.1 533.188   5
  -2  -1 -14 11833.4 622.702   1
  -2  -1 -14 12043.8 831.851   4
  -2  -1 -14 10767.0 409.910  12
   2   1  14 11548.7 741.601   2
  -2  -1 -15 20432.8 747.196   5
   2   1  15 20526.9 828.853   3
  -2  -1 -15 19263.7 524.680  12
  -2  -1 -15 21618.7 866.273   1
  -2  -1 -15 22956.2 1132.24   4
   2   1  15 20378.4 1022.26   2
  -2  -1 -15 20173.3 1005.70  10
  -2  -1 -16 536.057 72.9388  12
  -2  -1 -16 642.530 187.070  10
  -2  -1 -16 699.410 159.986   5
   2   1  16 740.544 263.578   2
  -2  -1 -16 679.396 186.361   1
  -2  -1 -16 1079.19 313.332   4
   2   1  16 542.150 158.637   3
   2   1  16 545.957 84.2497  11
  -2  -1 -17 9427.09 776.919   4
  -2  -1 -17 8086.18 667.579  10
  -2  -1 -17 8353.88 483.600   5
   2   1  17 8621.04 559.312   3
   2   1  17 8368.62 697.106   2
  -2  -1 -18 3019.42 427.237  10
   2   1  18 3098.87 449.744   2
  -2  -1 -18 3406.70 486.323   4
   2   1  18 3015.45 329.074   3
  -2  -1 -18 3112.01 293.993   5
   2   1  19 624.429 223.728   2
  -2  -1 -19 434.258 189.485  10
   2   1  19 285.011 116.620   6
   2   1  19 547.267 152.875   3
  -2  -1 -19 567.882 242.371   4
   2   1  20 1468.37 345.843   2
   2   1  20 1454.55 235.363   3
  -2  -1 -20 1583.74 323.457  10
  -2  -1 -20 1476.84 330.927   4
   2   1  21 90.4701 149.341   2
   2   1  21 483.161 158.006   3
  -2  -1 -21 316.533 155.128  10
  -2  -1 -21-13.5651 216.106   4
  -2  -1 -22 6576.68 682.851  10
   2   1  22 5988.61 683.072   2
  -2  -1 -22 7482.00 789.137   8
  -2  -1 -22 7031.61 754.903   4
  -2  -1 -23-218.542 280.447   4
  -2  -1 -23 342.857 305.241   8
  -2  -1 -23 112.409 173.257  10
   2   1  23 210.695 183.249   2
  -2  -1 -24 1668.66 390.820  10
   2   1  24 1213.17 335.932   2
  -2  -1 -24 1943.85 449.232   8
  -2  -1 -25 4194.23 585.752  10
   2   1  25 3347.49 515.250   2
  -2  -1 -25 3979.78 642.184   8
  -2  -1 -26 10327.7 933.955  10
  -2  -1 -27 50.2695 151.900  10
  -2  -2  29 4253.34 636.392   9
  -2  -2  28 294.686 221.567   9
  -2  -2  27 92.4943 125.923   9
   2   2 -27 112.278 253.536   8
  -2  -2  26 837.607 279.525   9
   2   2 -26 1630.66 476.964   8
   2   2 -25 11745.4 832.965   1
  -2  -2  25 11595.1 932.109   9
   2   2 -25 13235.3 1072.67   8
   2   2 -24 5177.76 546.810   1
   2   2 -24 5654.07 671.874   4
   2   2 -24 6197.03 741.052   8
  -2  -2  24 4981.12 617.395   9
  -2  -2  23 8225.86 754.364   9
   2   2 -23 9515.12 857.351   4
  -2  -2  23 8023.00 577.239   6
   2   2 -23 10256.3 906.143   8
   2   2 -23 7935.99 670.615   1
   2   2 -22 2679.30 424.111   4
  -2  -2  22 2776.17 341.733   6
   2   2 -22 3051.04 408.283   1
  -2  -2  22 2457.82 432.753   9
  -2  -2  21 6180.18 510.661   6
   2   2 -21 7361.69 694.554   4
   2   2 -21 6814.78 582.742   1
  -2  -2  21 6428.22 654.799   9
  -2  -2  20 346.629 218.820   9
  -2  -2  20 152.776 105.620   6
   2   2 -20-84.7110 227.957   4
   2   2 -20 238.366 152.307   1
  -2  -2  19 16861.4 565.669  12
  -2  -2  19 18390.7 836.834   6
   2   2 -19 19617.8 979.927   1
  -2  -2  19 18242.3 1058.18   9
   2   2 -19 20134.0 1106.42   4
   2   2 -18 2269.61 208.486  11
  -2  -2  18 2308.62 241.653  10
  -2  -2  18 2266.82 371.121   9
   2   2 -18 2901.67 375.212   1
  -2  -2  18 2408.53 216.276  12
   2   2 -18 2722.88 393.366   4
  -2  -2  18 2008.60 163.323   7
  -2  -2  18 2822.66 334.371   6
   2   2 -17 1232.63 160.576  11
  -2  -2  17 1273.80 180.840  10
  -2  -2  17 1124.99 102.012   5
  -2  -2  17 1141.10 157.705  12
  -2  -2  17 1667.35 318.289   9
   2   2 -17 1265.86 252.135   1
   2   2 -17 1151.35 255.167   4
  -2  -2  17 1143.82 117.129   7
   2   2 -16 4428.32 441.078   1
  -2  -2  16 3671.99 209.476   5
   2   2 -16 4530.86 465.643   4
  -2  -2  16 3759.51 291.929  10
  -2  -2  16 4553.20 463.796   9
  -2  -2  16 3676.79 291.687  12
  -2  -2  16 3396.61 181.492   7
  -2  -2  15 95.7972 34.6536   7
  -2  -2  15 132.731 35.5144   7
   2   2 -15 338.159 136.847   6
  -2  -2  15 190.914 91.8035  12
  -2  -2  15 118.621 117.496   9
   2   2 -15 67.8587 121.192   1
  -2  -2  15 204.838 73.2031  10
   2   2 -15 237.221 186.042   4
   2   2 -14 16213.5 713.374   6
  -2  -2  14 17100.1 879.379   9
  -2  -2  14 15300.5 542.989  10
   2   2 -14 18643.5 904.301   4
  -2  -2  14 14044.0 614.298  12
   2   2 -13 16422.4 688.678   6
  -2  -2  13 16256.8 536.691  10
   2   2 -13 18351.1 857.284   4
  -2  -2  13 18068.4 861.203   9
   2   2 -12 2820.67 297.627   3
   2   2 -12 2984.94 289.729   6
   2   2 -12 3266.04 355.130   4
  -2  -2  12 2733.99 205.797  10
  -2  -2  12 2561.92 307.252   4
   2   2 -11 21821.2 803.224   3
   2   2 -11 21544.4 859.857   4
   2   2 -11 22044.9 766.718   6
  -2  -2  11 21797.1 589.682  10
  -2  -2  11 21220.4 825.049   4
   2   2 -10 17885.0 711.913   3
   2   2 -10 17353.6 731.738   4
   2   2 -10 18188.1 678.499   6
  -2  -2  10 17242.0 696.722   4
  -2  -2  10 18833.3 768.167   1
   2   2  -9 19947.0 688.050   6
  -2  -2   9 20912.1 826.413   1
  -2  -2   9 19910.3 752.948  13
   2   2  -9 20736.2 742.984   4
  -2  -2   9 19450.8 711.123   4
   2   2  -8 27681.5 790.678   6
   2   2  -8 29751.4 898.116   9
   2   2  -8 27075.0 802.712   4
  -2  -2   8 30911.3 970.824   1
  -2  -2   8 27756.3 856.234  13
  -2  -2   8 26286.9 784.302   4
   2   2  -7 19346.5 642.764   6
  -2  -2   7 17542.0 690.154  13
   2   2  -7 21144.8 724.361   9
  -2  -2   7 18780.3 747.080   1
   2   2  -7 19341.4 620.144   4
  -2  -2   7 19505.6 603.054   4
   2   2  -6 86144.9 1477.50   6
  -2  -2   6 96020.7 1746.34   1
  -2  -2   6 89202.1 1567.59  13
   2   2  -6 92053.2 1597.33   9
   2   2  -6 82020.2 1321.26   4
  -2  -2   6 80588.3 1272.70   4
   2   2  -6 84463.6 1008.62   7
  -2  -2   5 5359.85 343.626  13
  -2  -2   5 5511.58 402.238   1
   2   2  -5 5184.93 252.938   4
   2   2  -5 5559.13 331.241  13
   2   2  -5 5752.70 346.677   9
  -2  -2   5 4660.02 221.580   4
   2   2  -5 4856.08 194.795   7
   2   2  -4 119412. 1392.69   4
   2   2  -4 136005. 1875.47   9
  -2  -2   4 122864. 1829.74  13
  -2  -2   4 121268. 1957.31   1
   2   2  -4 122661. 1778.03  13
   2   2  -4 114456. 1426.59   7
  -2  -2   3-40.3101 78.4504  13
   2   2  -3 61.9086 52.2055   7
  -2  -2   3 20.2237 82.5850   1
   2   2  -3 114.962 77.8569   9
   2   2  -3-6.13863 66.9286  13
  -2  -2   3 82.2068 27.2263   4
   2   2  -2 326.315 82.6717   7
   2   2  -2 125.295 53.0278  13
  -2  -2   2 414.944 110.975  13
   2   2  -2 381.441 79.1367   9
  -2  -2   2 274.084 95.1816   1
  -2  -2   2 199.110 77.6759  10
   2   2  -1 13387.9 514.639  13
  -2  -2   1 15512.0 596.878   1
   2   2  -1 16490.3 558.941   9
  -2  -2   1 13146.2 491.440  13
   2   2  -1 15381.7 523.284   7
  -2  -2   0 37164.7 945.133   1
   2   2   0 36556.5 884.844   7
   2   2   0 37985.1 943.677   1
  -2  -2  -1 4211.12 308.223   1
   2   2   1 3779.02 281.714   9
   2   2   1 2992.55 133.445   4
   2   2   1 3601.33 263.230  13
   2   2   1 3985.87 308.692   1
   2   2   1 3793.35 296.927   7
  -2  -2  -2 15360.6 573.190   1
  -2  -2  -2 13595.9 517.763   9
   2   2   2 13541.7 364.066   4
  -2  -2  -2 14314.5 327.639   8
   2   2   2 14682.1 558.267   1
   2   2   2 13827.4 578.351   7
  -2  -2  -3 17561.9 616.747   1
   2   2   3 16934.4 680.600   7
   2   2   3 17829.8 660.152  10
   2   2   3 17206.6 601.357   9
  -2  -2  -3 17035.0 579.461   9
   2   2   3 15682.5 455.544   4
   2   2   3 17835.7 610.063   1
  -2  -2  -3 18379.2 448.377   8
  -2  -2  -4 55640.7 1277.65   5
   2   2   4 58778.4 1319.23  10
  -2  -2  -4 56761.0 1169.88   1
  -2  -2  -4 56545.2 1147.19   9
   2   2   4 56315.6 1142.53   9
   2   2   4 55636.1 1151.57   1
  -2  -2  -4 61353.2 1101.43   4
   2   2   4 48800.9 973.749   4
  -2  -2  -4 56587.7 996.930   8
   2   2   4 49679.0 1249.77   7
   2   2   5 1942.13 258.344   7
   2   2   5 2013.54 255.115  10
  -2  -2  -5 2069.27 266.842   5
   2   2   5 1257.84 174.812   9
  -2  -2  -5 1823.00 205.153   4
   2   2   5 1578.80 203.151   1
   2   2   5 1191.28 158.077   4
  -2  -2  -5 1933.75 209.298   1
  -2  -2  -6 19371.6 655.872   1
  -2  -2  -6 19149.9 728.551   5
   2   2   6 19782.3 689.526   3
   2   2   6 16508.8 623.531   4
   2   2   6 21167.2 805.071  10
  -2  -2  -6 20652.7 707.139   4
   2   2   6 16964.6 748.261   7
   2   2   6 17943.3 648.327   9
  -2  -2  -7 7114.16 451.560   5
   2   2   7 6248.33 425.071   3
   2   2   7 6942.67 409.688   9
  -2  -2  -7 7422.52 459.136   4
   2   2   7 5835.89 390.026   4
  -2  -2  -7 7595.01 412.362   1
   2   2   8 12992.9 572.609   3
  -2  -2  -8 12836.3 644.176   4
   2   2   8 11295.5 575.266   4
  -2  -2  -8 11944.9 580.844   5
   2   2   8 10972.2 537.112   9
  -2  -2  -8 12584.2 547.668   1
  -2  -2  -9 1300.64 178.808   1
  -2  -2  -9 1270.23 233.069  10
  -2  -2  -9 946.519 174.468   5
   2   2   9 1171.67 179.415   3
   2   2   9 1160.87 208.892   2
   2   2   9 1102.20 182.829   9
   2   2   9 1006.12 177.565   4
  -2  -2 -10 44319.0 1205.61   5
  -2  -2 -10 46083.9 1416.07  10
   2   2  10 45019.8 1289.35   4
  -2  -2 -10 48841.1 1157.52   1
   2   2  10 48470.5 1190.90   3
   2   2  10 47668.0 1359.38   2
  -2  -2 -10 43758.7 1098.33  12
  -2  -2 -11 17981.1 672.800  12
   2   2  11 20115.1 748.571   3
  -2  -2 -11 18185.4 907.648  10
  -2  -2 -11 18163.7 757.981   5
  -2  -2 -11 19852.2 724.954   1
   2   2  11 19704.8 892.153   2
  -2  -2 -12 7055.90 412.326  12
  -2  -2 -12 7051.88 585.816  10
  -2  -2 -12 6932.03 468.643   5
  -2  -2 -12 7942.64 609.601   4
   2   2  12 7803.40 470.861   3
  -2  -2 -12 7728.19 453.441   1
   2   2  12 6926.37 552.441   2
  -2  -2 -13 3509.26 288.225  12
   2   2  13 3841.42 338.268   3
  -2  -2 -13 3119.29 403.961  10
  -2  -2 -13 3621.84 349.921   5
  -2  -2 -13 3874.56 422.700   4
  -2  -2 -13 3858.56 328.534   1
   2   2  13 3588.82 432.950   2
  -2  -2 -14 298.705 91.3452  12
  -2  -2 -14 268.032 157.191  10
   2   2  14 105.951 96.3376   6
   2   2  14 53.4572 83.0105   3
  -2  -2 -14 332.872 144.956   5
  -2  -2 -14 295.885 90.8916   1
   2   2  14 123.801 152.462   2
  -2  -2 -15 20862.5 658.670  12
   2   2  15 23090.7 1126.13   2
   2   2  15 19939.6 880.176   6
   2   2  15 20257.4 629.699  11
  -2  -2 -15 22079.4 891.251   5
  -2  -2 -15 25749.3 1233.29   4
  -2  -2 -15 25562.5 1188.56   8
   2   2  15 22890.9 836.293   3
  -2  -2 -15 21319.9 1117.06  10
   2   2  16 13881.4 660.452   3
  -2  -2 -16 15960.2 1002.17   4
  -2  -2 -16 12804.6 872.423  10
  -2  -2 -16 12842.0 677.328   5
  -2  -2 -16 12898.9 487.406  12
   2   2  16 12187.8 697.908   6
  -2  -2 -16 15946.3 981.201   8
   2   2  16 13058.6 879.835   2
  -2  -2 -17 14393.5 974.242   4
   2   2  17 11646.9 613.268   3
  -2  -2 -17 11350.6 648.381   5
  -2  -2 -17 11440.4 841.914  10
  -2  -2 -17 13281.9 914.741   8
   2   2  17 11698.9 887.928   2
   2   2  17 10123.9 669.129   6
   2   2  18 1722.31 253.570   3
   2   2  18 1788.25 302.172   6
  -2  -2 -18 2363.91 427.928  10
  -2  -2 -18 1924.59 269.826   5
   2   2  18 1725.14 358.924   2
  -2  -2 -18 2215.01 433.552   8
  -2  -2 -19 5210.93 606.505  10
  -2  -2 -19 5119.69 442.548   5
   2   2  19 4665.62 387.822   3
  -2  -2 -19 5947.53 665.602   8
   2   2  19 4430.23 461.583   6
   2   2  19 5172.79 634.021   2
   2   2  20 1641.34 277.182   6
  -2  -2 -20 2574.45 446.195  10
   2   2  20 1763.93 371.459   2
   2   2  21 582.082 275.295   2
  -2  -2 -21 496.099 246.379  10
  -2  -2 -21 751.946 337.483   8
  -2  -2 -22 23966.4 1421.00   8
   2   2  22 20994.0 1343.73   2
  -2  -2 -22 21540.4 1318.33  10
  -2  -2 -23 5714.46 685.918  10
  -2  -2 -23 6651.17 792.676   8
   2   2  23 5233.23 677.739   2
   2   2  24 521.910 245.356   2
  -2  -2 -24 596.149 260.502  10
  -2  -2 -24 830.903 354.100   8
  -2  -2 -25 549.150 228.645  10
  -2  -2 -25 640.544 297.022   8
  -2  -3  29-272.665 231.016   9
  -2  -3  28 1765.31 382.400   9
   2   3 -27 517.856 270.113   4
  -2  -3  27 241.101 147.471   9
   2   3 -27 905.057 361.087   8
   2   3 -26 2521.59 400.839   1
  -2  -3  26 2482.20 445.340   9
   2   3 -26 3312.59 541.217   4
   2   3 -25 3186.52 529.016   4
   2   3 -25 2634.65 407.885   1
  -2  -3  25 2114.92 444.817   9
   2   3 -24 22078.1 1341.48   4
   2   3 -24 20344.0 1178.55   1
  -2  -3  24 18436.3 1144.79   9
  -2  -3  23 1706.17 370.844   9
   2   3 -23 1263.86 314.336   1
   2   3 -23 1480.30 384.246   4
   2   3 -22 1191.19 282.991   1
   2   3 -22 1337.18 289.355   4
  -2  -3  22 900.132 252.911   9
  -2  -3  21 1916.32 369.938   9
   2   3 -21 1251.49 232.431   1
   2   3 -21 1623.59 374.622   4
   2   3 -20 7253.22 692.697   4
  -2  -3  20 5993.89 613.793   9
   2   3 -20 6820.47 625.692   1
  -2  -3  19 437.373 118.228  12
  -2  -3  19 390.091 207.446   9
   2   3 -19 224.146 170.262   1
   2   3 -19 788.627 253.576   4
  -2  -3  18 77.6398 72.1793  12
  -2  -3  18 56.6495 29.8604   5
  -2  -3  18 118.939 155.612   9
   2   3 -18 159.734 143.962   4
   2   3 -17 37.0506 86.4467  11
  -2  -3  17 84.5287 43.1239  10
  -2  -3  17 145.479 53.2196   5
  -2  -3  17 274.817 166.532   9
   2   3 -17 32.6947 119.953   1
   2   3 -16 10190.2 566.534  11
   2   3 -16 11130.8 753.602   1
  -2  -3  16 10209.8 393.764   5
  -2  -3  16 12665.7 792.224   9
   2   3 -16 11823.4 772.373   4
  -2  -3  16 10118.8 360.720  10
  -2  -3  15 2242.67 361.147  13
   2   3 -15 2397.60 288.236   6
  -2  -3  15 1995.11 151.886  10
  -2  -3  15 2019.75 180.442   5
  -2  -3  15 2138.78 325.635   9
   2   3 -15 2005.53 257.735  11
   2   3 -15 2642.65 379.731   4
   2   3 -15 2365.79 356.782   1
   2   3 -14 3909.06 345.633   6
  -2  -3  14 4484.49 457.853  13
  -2  -3  14 4002.95 207.794  10
   2   3 -14 4146.80 448.863   1
  -2  -3  14 4865.79 453.495   9
   2   3 -14 4856.13 477.698   4
  -2  -3  14 4005.57 270.890   5
   2   3 -13 13240.6 743.479   4
   2   3 -13 13592.4 769.183   1
  -2  -3  13 13237.8 729.248   9
  -2  -3  13 12805.0 750.581  13
  -2  -3  13 12086.1 493.402   5
   2   3 -13 11745.3 594.794   6
  -2  -3  13 12386.5 361.087  10
  -2  -3  12 32423.3 1096.71   9
   2   3 -12 27386.6 889.432   6
  -2  -3  12 30252.6 1117.22  13
  -2  -3  12 29139.2 577.737  10
   2   3 -12 32148.3 1174.20   1
  -2  -3  12 30445.0 830.282   5
   2   3 -12 31655.0 1103.49   4
  -2  -3  12 29674.0 984.315   4
  -2  -3  11 581.163 179.674  13
  -2  -3  11 578.045 78.4854  10
  -2  -3  11 660.358 148.928   5
   2   3 -11 515.204 179.095   4
   2   3 -11 525.651 124.791   6
  -2  -3  11 646.976 142.330   4
   2   3 -10 47404.4 1281.92   4
  -2  -3  10 50564.0 1367.45  13
  -2  -3  10 49694.1 1141.54   5
  -2  -3  10 48377.3 1152.39   4
   2   3  -9 22982.7 759.952   6
  -2  -3   9 25847.9 924.884  13
   2   3  -9 24006.8 827.616   4
  -2  -3   9 23497.7 774.790   5
   2   3  -9 23033.0 850.573   9
  -2  -3   9 22824.2 713.868   4
   2   3  -8 110.040 78.8182   6
  -2  -3   8 453.823 136.552  13
  -2  -3   8 58.8349 93.9458   1
  -2  -3   8 444.045 144.160   5
   2   3  -8 166.171 90.6773   9
   2   3  -8 376.538 127.953   4
  -2  -3   8 192.144 66.8955   4
   2   3  -7 271.534 54.8044   7
  -2  -3   7-30.3183 104.803   1
  -2  -3   7 78.6444 67.1045  10
  -2  -3   7-334.032 177.433  13
  -2  -3   7 207.895 121.755   5
   2   3  -7-1.50551 97.9493   9
   2   3  -7 274.482 134.646   4
  -2  -3   7-119.243 76.0018   4
   2   3  -6 17660.2 433.522   7
  -2  -3   6 17697.2 500.530  10
  -2  -3   6 17609.4 695.798   5
   2   3  -6 18026.6 693.984   9
  -2  -3   6 20370.5 837.862   1
  -2  -3   6 18913.3 761.123  13
   2   3  -6 18363.6 556.482   4
   2   3  -6 17360.1 685.949  13
  -2  -3   6 17001.1 472.765   4
   2   3  -5 197.164 71.2901   7
  -2  -3   5 150.132 45.8687   4
   2   3  -5 106.933 86.7825  13
  -2  -3   5 291.788 86.4996  10
  -2  -3   5 187.980 104.840   1
  -2  -3   5 432.581 179.073   5
   2   3  -5 189.575 74.3847   4
  -2  -3   5 49.1169 122.013  13
   2   3  -5 373.239 114.928   9
  -2  -3   4 56832.9 1318.56  13
   2   3  -4 54712.6 1216.59   9
   2   3  -4 52843.2 1229.73  13
   2   3  -4 53514.5 838.445   4
   2   3  -4 52475.4 1001.89   7
  -2  -3   4 53006.5 1019.49  10
   2   3  -3-170.958 122.571  13
  -2  -3   3 10.6223 81.3092  10
  -2  -3   3 49.3740 93.5612   1
  -2  -3   3-48.3737 126.547  13
   2   3  -3 59.5095 39.2914   8
   2   3  -3 70.3571 33.7342   4
   2   3  -3 80.8361 89.8778   9
   2   3  -2 43028.0 1070.98  13
  -2  -3   2 46394.3 1193.75   1
  -2  -3   2 43506.2 957.535  10
  -2  -3   2 40470.9 1035.78  13
   2   3  -2 48122.0 1152.60   1
   2   3  -2 38237.6 559.223   8
   2   3  -2 46900.8 1072.29   9
   2   3  -1 75386.1 1496.71   1
  -2  -3   1 73432.0 1517.54   1
  -2  -3   1 68630.2 1315.98  10
   2   3  -1 73304.6 1407.60   9
   2   3  -1 68705.7 1421.34  13
  -2  -3   0 4758.54 363.720   1
  -2  -3   0 3979.36 327.199  10
   2   3   0 5106.91 354.427   9
   2   3   0 4362.18 343.858  13
   2   3   0 3649.35 161.365   4
   2   3   1 827.240 173.152   1
  -2  -3  -1 486.572 123.352   1
   2   3   1 616.009 155.854  10
   2   3   1 503.426 79.5240   4
  -2  -3  -1 509.277 55.2790   8
   2   3   1 296.225 81.1935  13
   2   3   1 614.306 137.285   9
   2   3   2 28258.0 924.917  13
   2   3   2 30206.5 938.890  10
   2   3   2 29036.7 875.924   9
  -2  -3  -2 28143.5 533.594   8
  -2  -3  -2 28836.7 878.825   1
   2   3   2 30705.1 891.173   1
   2   3   3 61012.7 1426.18  10
  -2  -3  -3 62340.7 1328.04   1
  -2  -3  -3 58885.0 1303.77   9
   2   3   3 61349.2 1342.15   9
  -2  -3  -3 62100.2 953.547   8
   2   3   3 64244.8 1327.14   1
  -2  -3  -4 78827.1 1522.89   1
   2   3   4 75438.2 1647.13  10
  -2  -3  -4 77163.9 1538.25   9
  -2  -3  -4 79117.5 1708.48   5
  -2  -3  -4 80917.1 1214.90   8
   2   3   4 79472.2 1496.73   1
   2   3   4 78808.1 1552.92   9
   2   3   5 306.523 156.893   1
  -2  -3  -5 474.291 214.276  12
  -2  -3  -5 146.027 142.866   5
   2   3   5-44.0247 76.4116   9
  -2  -3  -5 289.421 128.184   8
   2   3   5 284.748 128.396   4
  -2  -3  -5 132.546 102.686   1
  -2  -3  -6 745.404 121.172   8
  -2  -3  -6 937.151 212.497  12
  -2  -3  -6 849.850 181.969   5
   2   3   6 755.842 147.791   4
  -2  -3  -6 875.505 151.867   1
   2   3   6 824.891 143.697   1
  -2  -3  -7 17627.8 663.602   1
  -2  -3  -7 16023.4 776.181   5
   2   3   7 16773.1 621.812   1
  -2  -3  -7 15906.1 744.871  12
  -2  -3  -7 17358.6 662.142   8
  -2  -3  -8 182.293 85.9653   1
  -2  -3  -8 106.567 103.405   5
   2   3   8 309.516 137.766   3
  -2  -3  -8 269.470 131.179  12
  -2  -3  -8 147.607 104.215   8
   2   3   8 381.346 128.388   4
  -2  -3  -9 527.386 165.834  12
   2   3   9 632.778 145.027   3
  -2  -3  -9 383.911 123.169   5
  -2  -3  -9 547.518 122.980   1
   2   3   9 505.473 179.133   2
  -2  -3  -9 396.164 158.652  10
   2   3   9 578.323 155.370   4
  -2  -3 -10-1.21610 113.433  10
   2   3  10 192.213 113.417   3
   2   3  10 73.8035 112.983   2
  -2  -3 -10-20.7703 163.200   5
  -2  -3 -10-23.7153 61.7101   1
  -2  -3 -10 116.389 97.1250  12
  -2  -3 -11 28173.9 863.580   1
  -2  -3 -11 25954.3 922.756  12
  -2  -3 -11 27096.5 1045.94   5
  -2  -3 -11 26447.8 1195.59  10
   2   3  11 27623.3 890.006   3
   2   3  11 30031.9 1165.40   2
   2   3  12 226.884 113.372  11
  -2  -3 -12-22.0987 144.238  10
  -2  -3 -12 117.245 91.4257   1
  -2  -3 -12 301.982 169.764   5
   2   3  12 431.351 240.166   2
   2   3  12 367.182 135.856   3
  -2  -3 -12 67.6848 152.357   8
  -2  -3 -12 28.7149 94.6367  12
  -2  -3 -13 26046.6 835.145   1
   2   3  13 24988.3 1021.32   6
  -2  -3 -13 24214.7 870.967  12
   2   3  13 25187.7 860.848   3
   2   3  13 23621.5 828.644  11
  -2  -3 -13 25913.1 1247.78  10
  -2  -3 -13 24780.2 1029.95   5
  -2  -3 -13 27763.0 1155.02   8
   2   3  13 27948.2 1211.75   2
  -2  -3 -14 3977.55 342.805  12
   2   3  14 3781.98 335.100   3
   2   3  14 3818.62 416.795   6
   2   3  14 3664.03 317.762  11
  -2  -3 -14 4230.74 512.397  10
  -2  -3 -14 3780.47 414.281   5
  -2  -3 -14 4397.38 486.772   8
   2   3  14 4519.78 520.079   2
  -2  -3 -15 1522.38 266.221   5
   2   3  15 2244.10 392.007   2
  -2  -3 -15 1543.63 326.734  10
  -2  -3 -15 1910.43 241.678  12
   2   3  15 1795.87 232.845   3
   2   3  15 1224.09 256.775   6
  -2  -3 -15 1956.98 340.988   8
   2   3  16 11623.2 758.300   6
   2   3  16 12573.6 602.439   3
  -2  -3 -16 12996.0 926.125  10
   2   3  16 13388.3 929.433   2
  -2  -3 -16 14741.2 942.315   8
  -2  -3 -16 12503.2 577.907  12
  -2  -3 -16 12642.3 755.979   5
   2   3  17 27870.2 919.762   3
  -2  -3 -17 30161.8 1461.59  10
  -2  -3 -17 28275.3 1156.50   5
  -2  -3 -17 31928.2 1438.66   8
   2   3  17 28956.1 1412.48   2
   2   3  18 189.491 198.160   2
  -2  -3 -18 250.561 245.492  10
   2   3  18 243.801 162.448   6
  -2  -3 -18 14.8339 115.847   5
  -2  -3 -18 339.708 252.773   8
   2   3  19 4142.14 486.115   6
  -2  -3 -19 5295.98 648.029  10
  -2  -3 -19 4480.99 461.880   5
  -2  -3 -19 5258.17 623.231   8
   2   3  19 4487.67 599.965   2
  -2  -3 -20-152.626 215.318  10
   2   3  20-37.1348 156.079   6
   2   3  20 68.1340 201.485   2
  -2  -3 -20-171.432 190.910   8
  -2  -3 -21 33.2097 147.823  10
   2   3  21 7.22305 179.924   2
  -2  -3 -21-16.4523 177.196   8
   2   3  22 235.561 187.676   2
  -2  -3 -22-32.6992 154.800  10
  -2  -3 -22-49.8690 249.577   8
  -2  -3 -23 279.600 210.164  10
   2   3  23 95.1963 182.818   2
  -2  -3 -23-249.099 271.853   8
  -2  -3 -24 276.104 155.470   8
  -2  -4  28 485.321 216.375   9
   2   4 -27-43.5296 173.464   1
  -2  -4  27 48.0079 145.773   9
   2   4 -27-199.653 271.110   4
  -2  -4  26 701.629 282.511   9
   2   4 -26 501.310 222.520   1
   2   4 -26 321.173 168.555   4
  -2  -4  26 598.651 258.116  13
  -2  -4  25 11547.1 912.007   9
  -2  -4  25 10045.5 977.161  13
   2   4 -25 13014.4 1002.67   1
   2   4 -25 13191.5 1062.51   4
  -2  -4  24 754.877 311.564  13
  -2  -4  24 684.177 251.322   9
   2   4 -24 670.290 227.321   4
   2   4 -24 669.349 185.415   1
  -2  -4  23 2269.50 450.851  13
  -2  -4  23 2442.28 396.034   9
   2   4 -23 2260.34 384.079   1
   2   4 -23 3026.19 503.540   4
  -2  -4  22 1476.26 352.991  13
  -2  -4  22 1585.93 324.548   9
   2   4 -22 2299.92 407.168   1
   2   4 -22 2289.17 427.434   4
  -2  -4  21 2909.22 420.181   9
   2   4 -21 2938.40 459.262   1
   2   4 -21 3027.73 464.527   4
  -2  -4  21 1969.38 407.148  13
  -2  -4  20 503.808 229.317  13
  -2  -4  20 610.141 238.374   9
   2   4 -20 341.561 181.452   1
   2   4 -20 979.288 347.872   4
   2   4 -19 29959.3 1418.64   1
  -2  -4  19 27027.1 1227.78   9
   2   4 -19 30422.4 1401.27   4
  -2  -4  19 28334.2 1364.77  13
   2   4 -18 13683.7 940.018   1
  -2  -4  18 11654.2 879.609  13
   2   4 -18 15120.1 958.956   4
  -2  -4  18 12684.2 822.300   9
  -2  -4  17 2103.95 198.378   5
  -2  -4  17 1960.33 347.660   9
  -2  -4  17 2204.23 385.520  13
   2   4 -17 2467.76 415.323   4
   2   4 -17 2044.93 382.291   1
  -2  -4  16 17993.5 925.604   9
  -2  -4  16 19086.7 1019.04  13
   2   4 -16 18929.1 1052.42   1
  -2  -4  16 17914.1 624.723   5
   2   4 -16 19872.9 1025.94   4
  -2  -4  15 1817.88 209.387   5
  -2  -4  15 1715.01 345.274  13
  -2  -4  15 2152.96 328.651   9
   2   4 -15 2094.19 329.205   4
   2   4 -15 1979.76 348.500   1
  -2  -4  14 2067.72 342.450  13
  -2  -4  14 1727.86 198.923   5
  -2  -4  14 1777.65 277.630   9
   2   4 -14 1887.32 298.302   4
   2   4 -14 1697.34 313.837   1
  -2  -4  13 114.846 143.943  13
  -2  -4  13-4.25487 80.4451   5
  -2  -4  13-40.6915 116.740   9
   2   4 -13 191.057 121.342   4
   2   4 -13 134.893 127.640   1
  -2  -4  12-142.565 91.7761   4
  -2  -4  12 29.5977 76.6175   5
  -2  -4  12-80.6668 114.729   9
  -2  -4  12-2.99601 129.478  13
   2   4 -12-72.9286 144.702   1
   2   4 -12-96.5381 161.560   4
  -2  -4  11 8715.62 481.009   4
   2   4 -11 9990.69 684.368   1
  -2  -4  11 7068.38 210.880  10
   2   4 -11 9115.20 559.581   4
  -2  -4  11 9442.94 580.717   9
   2   4 -11 8110.46 485.567   6
  -2  -4  11 8344.23 605.311  13
  -2  -4  10 193.810 93.3831   4
  -2  -4  10 232.864 115.675   9
  -2  -4  10-13.7635 135.267  13
  -2  -4  10 108.930 39.2501  10
   2   4 -10 2.87055 72.8738   6
   2   4 -10 325.622 134.532   4
  -2  -4   9 15909.9 722.560   9
  -2  -4   9 16237.3 810.619  13
   2   4  -9 17381.3 690.873   4
  -2  -4   9 15264.3 575.832   4
  -2  -4   9 15161.4 420.788  10
  -2  -4   8 4052.07 405.234  13
  -2  -4   8 4009.48 233.335  10
   2   4  -8 3481.05 290.605   4
  -2  -4   8 3485.57 251.308   4
   2   4  -8 3463.88 193.046   7
  -2  -4   7 141871. 1915.03  10
   2   4  -7 155665. 2125.48   4
  -2  -4   7 163545. 2709.54  13
  -2  -4   7 138719. 1940.99   4
  -2  -4   6 17461.7 576.101  10
  -2  -4   6 16137.2 770.241  13
   2   4  -6 17796.3 556.786   4
  -2  -4   5 27076.2 999.472  13
  -2  -4   5 27307.7 760.664  10
   2   4  -5 25617.3 613.306   4
   2   4  -4 104371. 1384.86   4
   2   4  -4 107268. 2074.13  13
  -2  -4   4 110619. 1786.36  10
  -2  -4   4 105237. 2080.37  13
   2   4  -4 110271. 1522.41   8
  -2  -4   3 13239.0 664.136  13
   2   4  -3 16692.9 766.335   1
   2   4  -3 12323.5 345.622   4
  -2  -4   3 14556.1 605.766  10
  -2  -4   3 16199.4 762.187   1
   2   4  -3 14921.1 430.509   8
   2   4  -3 13880.2 686.229  13
  -2  -4   2 25780.6 844.357  10
   2   4  -2 25616.4 946.782  13
   2   4  -2 28340.0 957.800   1
  -2  -4   2 27747.6 987.384   1
   2   4  -2 25105.5 537.735   8
   2   4  -1 79719.1 1791.44  13
   2   4  -1 91947.2 1802.99   1
  -2  -4   1 92847.1 1880.58   1
   2   4  -1 83101.3 1617.89  10
   2   4  -1 86265.8 1145.71   8
   2   4  -1 79130.4 1103.20   4
  -2  -4   0 820.870 197.914   1
   2   4   0 783.429 169.669  10
   2   4   1 24371.3 859.877   1
   2   4   1 22528.5 835.210  10
  -2  -4  -1 23430.9 884.506   1
   2   4   1 21357.6 515.842   8
  -2  -4  -1 23717.6 992.629  12
  -2  -4  -1 20063.6 467.529   8
   2   4   2 2173.67 193.156   4
  -2  -4  -2 2700.30 306.568   1
  -2  -4  -2 2224.29 162.878   8
  -2  -4  -2 2294.32 339.088  12
  -2  -4  -3 1922.63 318.106  12
  -2  -4  -3 2010.64 253.526   1
   2   4   3 2079.32 246.715   1
  -2  -4  -3 1910.42 241.416   9
   2   4   3 1895.08 191.698   4
  -2  -4  -3 2005.10 164.843   8
  -2  -4  -4 9158.98 647.235  12
  -2  -4  -4 10050.9 646.545  10
  -2  -4  -4 9191.74 630.426   5
  -2  -4  -4 9594.81 549.010   1
   2   4   4 9338.12 460.253   4
  -2  -4  -4 9804.81 408.701   8
   2   4   4 10478.8 534.271   1
  -2  -4  -5 5685.49 514.039  10
  -2  -4  -5 5734.61 416.762   1
  -2  -4  -5 5835.92 501.019   5
  -2  -4  -5 6197.45 524.869  12
   2   4   5 5370.23 376.315   4
  -2  -4  -5 5683.67 333.324   8
   2   4   5 5910.04 405.770   1
  -2  -4  -6 37758.3 1270.30  12
  -2  -4  -6 36827.0 1344.34  10
  -2  -4  -6 38200.7 1087.80   1
  -2  -4  -6 38393.6 1310.89   5
   2   4   6 37390.1 1028.59   1
  -2  -4  -6 37793.9 945.128   8
   2   4   7 46291.4 1376.77   2
  -2  -4  -7 39734.2 1333.86  12
  -2  -4  -7 39120.1 1426.32  10
  -2  -4  -7 39361.4 1349.53   5
  -2  -4  -7 38535.8 1090.72   1
   2   4   7 38051.2 1032.56   1
   2   4   7 33047.8 1061.55   4
  -2  -4  -7 40376.5 1036.86   8
  -2  -4  -8 28549.3 1142.46   5
  -2  -4  -8 28878.6 1098.56  12
  -2  -4  -8 28766.7 914.445   1
  -2  -4  -8 27751.4 1219.85  10
   2   4   8 26895.1 835.019   1
   2   4   8 24931.4 946.920   4
  -2  -4  -8 28555.8 925.977   8
  -2  -4  -9 477.411 162.177  12
   2   4   9 495.445 154.281   3
  -2  -4  -9 506.753 217.225  10
  -2  -4  -9 451.720 119.945   1
   2   4   9 249.755 131.894   2
  -2  -4  -9 918.508 263.267   5
   2   4   9 686.268 193.447   4
  -2  -4 -10 35560.0 1212.20  12
  -2  -4 -10 35234.5 1471.11  10
   2   4  10 35490.0 1060.44   3
  -2  -4 -10 33403.8 1294.17   5
  -2  -4 -10 34628.7 996.369   1
  -2  -4 -11 36337.9 1351.13   5
  -2  -4 -11 37788.2 1542.33  10
   2   4  11 37547.5 1092.81   3
  -2  -4 -11 36493.3 1234.03  12
  -2  -4 -11 36375.8 1004.55   1
   2   4  12 4401.51 471.658   6
   2   4  12 4056.89 352.304   3
  -2  -4 -12 4620.26 547.696  10
  -2  -4 -12 4113.07 475.889   5
  -2  -4 -12 3883.01 400.141  12
  -2  -4 -12 4091.16 447.809   8
   2   4  12 4884.07 556.353   2
   2   4  13 31736.7 975.427   3
  -2  -4 -13 33411.3 1497.89  10
  -2  -4 -13 31683.8 1284.35   5
  -2  -4 -13 30473.4 1113.35  12
  -2  -4 -13 33632.7 1295.92   8
   2   4  13 35612.9 1442.32   2
   2   4  13 30560.0 1245.32   6
  -2  -4 -14 2032.26 301.109  12
   2   4  14 2028.26 241.944   3
   2   4  14 2485.79 452.326   2
   2   4  14 1634.27 317.731   6
  -2  -4 -14 2070.12 417.834  10
  -2  -4 -14 1799.57 330.023   5
  -2  -4 -14 1779.22 278.275   8
  -2  -4 -15 7844.15 539.376  12
   2   4  15 7454.81 446.900   3
   2   4  15 6919.27 622.555   6
  -2  -4 -15 7761.24 656.626   5
  -2  -4 -15 8691.44 785.011  10
  -2  -4 -15 7962.50 671.242   8
   2   4  15 9108.96 787.754   2
   2   4  16 682.558 265.864   2
  -2  -4 -16 1131.06 302.315  10
  -2  -4 -16 949.948 248.956   5
   2   4  16 828.458 254.428   6
  -2  -4 -16 661.496 155.403   8
   2   4  17 2253.50 377.468   6
   2   4  17 2132.42 437.523   2
  -2  -4 -17 2326.95 433.130  10
  -2  -4 -17 2267.85 369.569   5
  -2  -4 -17 2043.70 332.757   8
   2   4  18 1155.80 371.570   2
  -2  -4 -18 1145.93 308.430  10
   2   4  18 945.381 243.748   6
  -2  -4 -18 831.350 217.121   5
  -2  -4 -18 1084.40 253.308   8
   2   4  19 847.708 341.442   2
  -2  -4 -19 1076.57 319.662  10
   2   4  19 601.837 199.880   6
  -2  -4 -19 1068.44 260.873   5
  -2  -4 -19 727.146 222.619   8
  -2  -4 -20 7645.71 836.403  10
   2   4  20 6346.31 672.024   6
  -2  -4 -20 8251.20 814.982   8
   2   4  20 8151.26 848.213   2
   2   4  21 6841.56 703.903   6
  -2  -4 -21 9085.03 912.645  10
  -2  -4 -21 8595.61 848.048   8
   2   4  21 7814.36 855.286   2
  -2  -4 -22 14661.6 1141.50   8
  -2  -4 -23 758.847 234.317   8
   2   5 -27 3634.61 576.007   1
  -2  -5  27 2797.80 468.766   9
   2   5 -27 4384.35 642.357   4
   2   5 -26 963.830 304.426   1
  -2  -5  26 1049.05 312.400   9
   2   5 -26 1395.11 412.809   4
  -2  -5  25 10772.2 891.033   9
   2   5 -25 12193.2 1036.79   1
  -2  -5  25 10230.4 1002.27  13
   2   5 -25 13099.1 1076.23   4
   2   5 -24 226.000 249.006   4
   2   5 -24-2.97352 165.929   1
  -2  -5  24 84.3382 134.967   9
  -2  -5  24 436.175 257.757  13
  -2  -5  23 2715.51 513.607  13
  -2  -5  23 2251.92 403.594   9
   2   5 -23 2783.82 493.661   1
   2   5 -23 3692.61 577.920   4
  -2  -5  22 3024.68 511.133  13
  -2  -5  22 2262.66 395.175   9
   2   5 -22 2075.79 407.160   1
   2   5 -22 3706.74 550.444   4
   2   5 -21 17736.8 1172.96   1
  -2  -5  21 15341.3 1134.89  13
  -2  -5  21 15958.1 998.725   9
   2   5 -21 17661.6 1149.03   4
  -2  -5  20-24.1420 177.337  13
  -2  -5  20 211.805 187.676   9
   2   5 -20 120.599 203.864   1
   2   5 -20 564.790 277.842   4
  -2  -5  20-55.6080 91.9270  12
  -2  -5  19 5286.81 495.425  12
   2   5 -19 5230.33 625.895   1
  -2  -5  19 4947.07 529.427   9
  -2  -5  19 4293.97 564.805  13
   2   5 -19 6055.10 631.039   4
   2   5 -18 8100.79 758.201   1
  -2  -5  18 8229.00 625.893  12
  -2  -5  18 8287.76 666.861   9
  -2  -5  18 6912.24 696.965  13
   2   5 -18 8976.54 759.928   4
  -2  -5  17 242.770 232.157  13
  -2  -5  17 501.559 223.657  12
  -2  -5  17 413.983 124.092   5
  -2  -5  17 538.951 204.600   9
   2   5 -17 542.872 249.269   4
   2   5 -17 433.497 241.560   1
   2   5 -16 35500.6 1541.62   1
  -2  -5  16 33502.1 1262.91  12
   2   5 -16 34077.7 1391.29   4
  -2  -5  16 34000.0 1431.83  13
  -2  -5  16 32761.6 1284.04   9
  -2  -5  15-40.8960 162.907  12
  -2  -5  15 372.746 235.012   9
  -2  -5  15 238.753 220.395  13
   2   5 -15 93.9507 133.552   4
   2   5 -15 185.481 150.269   1
  -2  -5  14 3351.08 407.841  12
  -2  -5  14 2937.13 420.537  13
  -2  -5  14 2866.70 365.266   9
   2   5 -14 3340.23 464.686   1
   2   5 -14 3420.00 413.522   4
  -2  -5  13 39626.9 1396.73  12
   2   5 -13 41053.0 1562.14   1
  -2  -5  13 36723.9 1274.96   9
  -2  -5  13 35040.6 1386.56  13
   2   5 -13 39100.9 1323.83   4
  -2  -5  12 13533.5 816.746  12
  -2  -5  12 12216.4 853.846  13
   2   5 -12 13464.6 734.512   4
  -2  -5  12 12219.8 720.441   9
  -2  -5  11 18584.0 953.050  13
  -2  -5  11 20018.4 992.497  12
   2   5 -11 19225.1 1008.22   1
  -2  -5  11 17876.0 842.866   9
   2   5 -11 19241.1 819.731   4
  -2  -5  11 16448.6 676.826   4
   2   5 -11 17090.8 325.858   7
   2   5 -10 30690.3 626.893   7
  -2  -5  10 32268.0 1271.34  13
   2   5 -10 30116.2 609.748   7
  -2  -5  10 31657.6 607.717  10
   2   5 -10 34421.0 1336.13   1
  -2  -5  10 33524.6 1293.33  12
  -2  -5  10 30821.2 1085.72   9
   2   5 -10 33845.9 1053.82   4
  -2  -5  10 28686.7 884.989   4
  -2  -5   9 7617.59 620.234  13
  -2  -5   9 8086.58 636.511  12
  -2  -5   9 7810.92 541.764   9
   2   5  -9 8130.97 474.810   4
   2   5  -9 8921.80 667.476   1
  -2  -5   9 8032.21 335.292  10
  -2  -5   8 104.050 148.750  12
  -2  -5   8 150.268 62.6998  10
   2   5  -8-109.671 163.424   1
  -2  -5   8-19.8882 99.9582   5
  -2  -5   8 38.1650 99.1310   9
  -2  -5   8 95.0300 120.673  13
   2   5  -8-7.40932 80.7145   4
   2   5  -7 32460.5 1208.06   1
  -2  -5   7 30748.8 827.527  10
  -2  -5   7 31499.3 1273.37  12
  -2  -5   7 30457.5 1105.87   5
  -2  -5   7 29233.5 1152.31  13
  -2  -5   7 27882.5 1023.38   9
   2   5  -7 29021.0 835.881   8
   2   5  -7 30141.3 818.567   4
  -2  -5   6 8634.71 626.185  13
  -2  -5   6 8316.01 677.030  12
  -2  -5   6 7988.24 437.526  10
  -2  -5   6 7748.78 554.431   5
  -2  -5   6 8001.18 533.892   9
   2   5  -6 7779.43 411.762   8
   2   5  -6 7620.86 373.153   4
   2   5  -6 8268.74 589.585   1
  -2  -5   5 1980.27 301.617  13
  -2  -5   5 1834.76 270.754   5
  -2  -5   5 1893.77 226.167  10
   2   5  -5 2076.47 298.611   1
  -2  -5   5 1821.53 258.018   9
   2   5  -5 2229.41 205.015   8
   2   5  -5 1965.77 178.978   4
  -2  -5   5 2106.85 349.594  12
  -2  -5   4-44.3151 116.327  13
  -2  -5   4-125.139 120.659  10
   2   5  -4-332.238 185.338   1
  -2  -5   4-100.279 144.549   5
   2   5  -4-44.4676 60.8888   8
   2   5  -4-164.407 85.1915   4
   2   5  -3 3516.46 377.550   1
  -2  -5   3 3458.89 384.642   5
   2   5  -3 3389.64 236.145   8
   2   5  -3 3143.44 202.164   4
  -2  -5   3 3477.41 386.070  13
  -2  -5   2 11582.8 743.903   5
   2   5  -2 11684.4 587.728  10
  -2  -5   2 12203.7 786.078  12
   2   5  -2 11892.9 431.089   8
   2   5  -2 13071.2 693.492   1
   2   5  -2 10627.9 378.889   4
   2   5  -1 30120.0 1059.54   1
   2   5  -1 28008.3 944.897  10
  -2  -5   1 27029.9 1141.38   5
  -2  -5   1 27811.8 1208.51  12
   2   5  -1 28164.1 681.952   8
   2   5  -1 26035.6 641.069   4
  -2  -5   0 4388.77 490.977  12
  -2  -5   0 3744.76 358.171   9
   2   5   0 4731.78 273.074   8
   2   5   1 6317.78 482.942   1
  -2  -5  -1 5963.88 559.366  12
  -2  -5  -1 5277.61 485.244  10
  -2  -5  -1 5770.16 529.608   5
  -2  -5  -1 5333.41 443.242   9
   2   5   1 5805.19 302.104   8
   2   5   2 36947.4 1147.30   1
  -2  -5  -2 34944.0 1368.20  12
  -2  -5  -2 34959.4 1331.83   5
  -2  -5  -2 35023.9 1260.78  10
  -2  -5  -2 31508.0 757.410   8
   2   5   2 32961.4 807.229   8
  -2  -5  -2 34738.0 1148.61   9
   2   5   3 2335.37 334.216   2
  -2  -5  -3 2288.64 381.738  10
  -2  -5  -3 2145.96 363.726  12
  -2  -5  -3 1852.81 354.044   5
  -2  -5  -3 2104.34 292.757   1
  -2  -5  -3 2322.36 324.633   9
   2   5   3 2027.64 218.393   4
  -2  -5  -3 1784.56 173.338   8
   2   5   3 3088.88 358.676   1
  -2  -5  -4 32798.6 1110.48   1
  -2  -5  -4 33499.7 1316.95  12
  -2  -5  -4 32924.8 1304.50  10
  -2  -5  -4 32661.4 1334.47   5
   2   5   4 30290.4 902.932   4
  -2  -5  -4 31345.6 838.045   8
   2   5   4 34602.3 1086.60   1
   2   5   5 20805.6 945.530   2
  -2  -5  -5 19727.2 1007.01  12
  -2  -5  -5 19294.7 1009.56  10
  -2  -5  -5 18669.8 1008.30   5
  -2  -5  -5 18224.9 807.965   1
   2   5   5 17539.7 714.215   4
  -2  -5  -5 18074.9 641.203   8
   2   5   5 19502.2 792.835   1
   2   5   6 16021.4 853.695   2
  -2  -5  -6 14394.4 877.135   5
  -2  -5  -6 14459.5 895.520  10
  -2  -5  -6 13412.3 680.343   1
  -2  -5  -6 13309.1 846.346  12
   2   5   6 12899.3 643.354   4
  -2  -5  -6 13199.4 582.499   8
   2   5   6 14461.3 664.751   1
  -2  -5  -7 5681.91 565.791   5
   2   5   7 6016.04 534.904   2
   2   5   7 5140.67 436.368   4
  -2  -5  -7 6843.27 628.702  10
  -2  -5  -7 5797.29 443.589   1
  -2  -5  -7 6005.95 546.273  12
   2   5   7 6105.89 423.280   1
  -2  -5  -7 5928.98 389.443   8
   2   5   8 18434.5 947.041   2
  -2  -5  -8 15024.3 705.174   1
  -2  -5  -8 15452.4 881.146  12
  -2  -5  -8 16730.8 957.281   5
  -2  -5  -8 17155.7 1004.67  10
   2   5   8 15733.6 674.555   1
   2   5   8 12968.9 715.251   4
   2   5   9 1138.83 264.070   2
  -2  -5  -9 830.884 204.362  10
  -2  -5  -9 709.586 172.731  12
   2   5   9 933.052 175.320   1
  -2  -5  -9 1164.86 293.862   5
   2   5  10 1692.11 338.303   2
   2   5  10 1324.65 214.006   3
  -2  -5 -10 1284.51 245.384  12
  -2  -5 -10 1946.79 340.262   5
  -2  -5 -10 1578.55 322.603  10
  -2  -5 -11 2462.27 370.351  12
  -2  -5 -11 2814.25 460.096  10
   2   5  11 1991.59 259.459   3
   2   5  11 2657.56 413.507   2
  -2  -5 -11 2263.80 375.617   5
  -2  -5 -11 2187.54 307.351   8
  -2  -5 -12 194.284 201.484  10
   2   5  12 216.770 187.281   2
   2   5  12-67.1320 136.394   6
  -2  -5 -12 70.1018 128.921   5
   2   5  12-26.6892 94.9297   3
  -2  -5 -12 10.6478 91.5387   8
  -2  -5 -12-37.3222 105.546  12
  -2  -5 -13 3305.90 416.125  12
   2   5  13 3565.50 470.448   6
   2   5  13 3537.95 505.060   2
  -2  -5 -13 3698.61 532.016  10
  -2  -5 -13 3112.55 452.549   5
   2   5  13 2707.45 278.858   3
  -2  -5 -13 3434.92 409.833   8
  -2  -5 -14 687.935 201.180  12
  -2  -5 -14 660.241 259.020   5
   2   5  14 510.644 208.539   6
   2   5  14 748.107 247.099   2
  -2  -5 -14 770.304 283.458  10
  -2  -5 -14 666.780 194.650   8
   2   5  15 198.583 132.585   6
  -2  -5 -15 133.782 123.595  12
  -2  -5 -15 123.189 161.769  10
  -2  -5 -15 295.309 186.731   5
   2   5  15 440.549 237.447   2
  -2  -5 -15 239.445 161.667   8
  -2  -5 -16 24265.8 1442.32  10
  -2  -5 -16 23317.9 1258.84   5
  -2  -5 -16 26422.4 1283.55   8
   2   5  16 20952.8 1201.42   6
   2   5  16 25164.7 1396.91   2
  -2  -5 -17 10181.7 947.071  10
   2   5  17 8466.25 767.183   6
  -2  -5 -17 9673.75 810.332   5
  -2  -5 -17 10391.5 833.728   8
   2   5  17 9598.21 909.191   2
   2   5  18 310.880 288.454   2
   2   5  18 228.710 177.825   6
  -2  -5 -18 598.589 314.202  10
  -2  -5 -18 361.498 206.346   5
  -2  -5 -18 610.561 241.742   8
   2   5  19 1545.52 399.706   2
   2   5  19 885.623 271.020   6
  -2  -5 -19 1717.46 418.926  10
  -2  -5 -19 1312.53 315.666   5
   2   5  20 5274.53 662.709   6
   2   5  21 107.342 131.970   6
   2   6 -26 91.3318 260.417   4
   2   6 -25 1333.16 375.323   1
  -2  -6  25 1099.78 298.610   9
   2   6 -25 1358.91 369.339   4
  -2  -6  24 659.832 237.075   9
   2   6 -24 397.694 279.428   1
   2   6 -24 819.513 284.832   4
  -2  -6  23-186.539 233.858  13
   2   6 -23 71.6576 173.850   4
   2   6 -23-52.9912 180.731   1
  -2  -6  23 126.554 157.770   9
  -2  -6  22 460.837 186.473   9
  -2  -6  22 972.333 325.633  13
   2   6 -22 1073.69 323.715   4
   2   6 -22 679.830 308.367   1
  -2  -6  21 1773.21 407.573  13
  -2  -6  21 1836.43 361.139   9
   2   6 -21 1403.86 343.791   1
   2   6 -21 1811.17 397.028   4
  -2  -6  20 1572.23 320.551  12
  -2  -6  20 1965.28 440.856  13
  -2  -6  20 1653.35 364.520   9
   2   6 -20 1665.59 403.080   1
   2   6 -20 2156.94 420.273   4
  -2  -6  19 24172.2 1360.34  13
  -2  -6  19 26559.1 1234.80  12
   2   6 -19 26100.0 1478.68   1
  -2  -6  19 23741.9 1197.93   9
   2   6 -19 26328.5 1360.01   4
   2   6 -18 12128.7 983.228   1
  -2  -6  18 12495.7 856.426  12
   2   6 -18 11208.8 888.180   4
  -2  -6  18 12037.0 839.467   9
  -2  -6  18 10814.2 907.002  13
  -2  -6  17 754.330 327.918   9
  -2  -6  17 768.246 394.327  13
  -2  -6  17 241.191 226.503  12
   2   6 -17 1046.43 397.904   1
   2   6 -17 345.178 262.518   4
  -2  -6  16 84075.0 1889.81   5
  -2  -6  16 82620.9 2410.85  13
  -2  -6  16 83515.8 2294.05  12
   2   6 -16 83625.0 2559.72   1
  -2  -6  16 76435.9 2093.31   9
   2   6 -16 81676.7 2256.44   4
  -2  -6  15 3250.10 479.632  12
  -2  -6  15 3127.87 368.672   5
  -2  -6  15 3052.28 426.295   9
[truncated: 614,824 more chars]
