# Supplementary material for: Crystal structure of (±)-1-({[4-(all­yloxy)phen­yl]sulfan­yl}meth­yl)-2-(di­phenyl­thio­phosphor­yl)ferrocene
Source: Acta Crystallogr E Crystallogr Commun. 2015 Jul 29;71(Pt 8):972–5. doi: 10.1107/S2056989015013560 (PMC4571369; doi:10.1107/S2056989015013560)
Supplement: Supplementary file 2 [file e-71-00972-Isup2.hkl]

data_I                                                                          
_shelx_title ' AM106 in P-1'                                                    
_shelx_refln_list_code          4                                               
_shelx_F_calc_maximum      184.18                                               
_exptl_crystal_F_000       604.00                                               
_reflns_d_resolution_high  0.8001                                               
                                                                                
loop_                                                                           
 _space_group_symop_operation_xyz                                               
 'x, y, z'                                                                      
 '-x, -y, -z'                                                                   
                                                                                
_cell_length_a     7.8161                                                       
_cell_length_b     8.3179                                                       
_cell_length_c    21.6998                                                       
_cell_angle_alpha  97.773                                                       
_cell_angle_beta   99.672                                                       
_cell_angle_gamma  95.329                                                       
                                                                                
_shelx_F_squared_multiplier     1.000                                           
                                                                                
loop_                                                                           
 _refln_index_h                                                                 
 _refln_index_k                                                                 
 _refln_index_l                                                                 
 _refln_F_squared_calc                                                          
 _refln_F_squared_meas                                                          
 _refln_F_squared_sigma                                                         
 _refln_observed_status                                                         
   2   0   0       1997.19       1941.70        41.33 o                         
   3   0   0        664.78        620.67        12.73 o                         
   4   0   0       1441.89       1204.47        11.50 o                         
   5   0   0       1435.58       1305.33        19.70 o                         
   6   0   0        518.23        497.51        15.81 o                         
   7   0   0        294.68        298.54        19.36 o                         
   8   0   0        462.75        483.02        16.42 o                         
   9   0   0        133.37        147.03        17.50 o                         
  -9   1   0        841.91        956.55        59.00 o                         
  -8   1   0        680.64        716.24        20.29 o                         
  -7   1   0         24.82         16.17         3.39 o                         
  -6   1   0         83.69         81.44         7.00 o                         
  -5   1   0        811.82        713.24        17.06 o                         
  -4   1   0       4504.32       4359.08       123.09 o                         
  -3   1   0       4446.49       4115.86        50.04 o                         
  -2   1   0       3552.87       3643.98       142.17 o                         
  -1   1   0       5031.71       5728.91       398.86 o                         
   1   1   0       5398.42       5277.83        46.75 o                         
   2   1   0       1623.42       1757.40        67.24 o                         
   3   1   0       4055.67       3933.60        77.36 o                         
   4   1   0       6693.28       6317.87       107.45 o                         
   5   1   0       3138.92       2882.39        88.20 o                         
   6   1   0         34.54         19.17         2.09 o                         
   7   1   0         31.57         32.03         6.34 o                         
   8   1   0         52.39         59.01         8.09 o                         
   9   1   0        240.85        252.47        32.25 o                         
  -9   2   0         13.27          6.42         4.35 o                         
  -8   2   0          2.44         -1.29         3.84 o                         
  -7   2   0         98.24         83.23         6.54 o                         
  -6   2   0       1118.47       1058.53        19.21 o                         
  -5   2   0       2385.87       2274.91        57.65 o                         
  -4   2   0       2592.32       2268.79        25.95 o                         
  -3   2   0       1661.65       1441.54        19.23 o                         
  -2   2   0        923.79        887.81        23.47 o                         
  -1   2   0        705.42        777.86        28.96 o                         
   0   2   0      33922.40      31288.59       573.13 o                         
   1   2   0         70.54         76.48         2.35 o                         
   2   2   0       1649.46       1639.52        23.48 o                         
   3   2   0        377.80        372.61        10.86 o                         
   4   2   0       1136.30       1133.78        20.02 o                         
   5   2   0         55.40         52.68         3.53 o                         
   6   2   0          3.53          2.46         1.56 o                         
   7   2   0        188.52        198.75        14.28 o                         
   8   2   0        189.34        192.46        12.47 o                         
   9   2   0         97.16        104.63        11.18 o                         
  -9   3   0        589.49        614.29        28.75 o                         
  -8   3   0        247.53        216.15        17.67 o                         
  -7   3   0        499.45        528.89        14.92 o                         
  -6   3   0          5.95          1.17         2.51 o                         
  -5   3   0          1.10          1.87         1.68 o                         
  -4   3   0          8.93          8.93         1.53 o                         
  -3   3   0       2098.45       2124.19        51.11 o                         
  -2   3   0       1474.58       1427.51        17.33 o                         
  -1   3   0       5775.32       5676.47        90.20 o                         
   0   3   0        748.82        654.86        14.74 o                         
   1   3   0       1641.78       1622.26        23.28 o                         
   2   3   0        192.22        181.63        10.91 o                         
   3   3   0       1472.16       1321.47        30.09 o                         
   4   3   0        210.28        172.65         9.35 o                         
   5   3   0        343.74        286.11        12.79 o                         
   6   3   0         20.51         21.13         4.50 o                         
   7   3   0         27.87         21.23         4.90 o                         
   8   3   0          4.70         -1.76         4.50 o                         
  -9   4   0        159.62        164.62        14.50 o                         
  -8   4   0        249.40        239.59        13.71 o                         
  -7   4   0          6.89         11.11         2.98 o                         
  -6   4   0        732.37        764.86        20.56 o                         
  -5   4   0       1162.46       1173.36        28.57 o                         
  -4   4   0        946.98        920.06        34.18 o                         
  -3   4   0       1858.05       1827.29        30.49 o                         
  -2   4   0        817.74        816.27         9.85 o                         
  -1   4   0          0.27         -0.02         1.14 o                         
   0   4   0         75.31         85.18         3.07 o                         
   1   4   0       1469.01       1394.05        15.60 o                         
   2   4   0         30.05         35.23         5.67 o                         
   3   4   0         81.47        137.52        72.31 o                         
   4   4   0       2484.39       2338.49        39.30 o                         
   5   4   0        134.31        148.61        10.73 o                         
   6   4   0         10.28          8.68         6.10 o                         
   7   4   0        233.23        263.31        16.43 o                         
   8   4   0         61.25         53.05         7.97 o                         
  -8   5   0         13.85          5.58         3.72 o                         
  -7   5   0        161.54        149.12         9.81 o                         
  -6   5   0         18.90         19.76         4.40 o                         
  -5   5   0        506.94        489.13        18.31 o                         
  -4   5   0        917.66        890.50        20.46 o                         
  -3   5   0         20.93         12.67         2.14 o                         
  -2   5   0        172.46        193.05         8.05 o                         
  -1   5   0        464.29        409.16         9.87 o                         
   0   5   0        363.01        363.48         9.61 o                         
   1   5   0        556.91        499.35        11.06 o                         
   2   5   0        182.58        194.53        10.53 o                         
   3   5   0        537.96        516.69        14.64 o                         
   4   5   0        118.11        109.41         7.55 o                         
   5   5   0         75.73         72.51        10.66 o                         
   6   5   0         21.64         16.11         6.03 o                         
   7   5   0         88.98         87.27         8.90 o                         
  -8   6   0        121.54        110.37        10.71 o                         
  -7   6   0          3.77          2.70         4.35 o                         
  -6   6   0        632.05        633.89        19.56 o                         
  -5   6   0         24.62         24.51         4.87 o                         
  -4   6   0         38.58         37.27         3.70 o                         
  -3   6   0         66.85         49.15         4.19 o                         
  -2   6   0        105.79        101.14         6.04 o                         
  -1   6   0         33.69         38.63         3.52 o                         
   0   6   0        472.25        424.85        12.31 o                         
   1   6   0       1071.50       1078.85        18.01 o                         
   2   6   0         85.44         94.78         8.72 o                         
   3   6   0         57.64         41.01         4.51 o                         
   4   6   0        870.23        877.62        21.56 o                         
   5   6   0          3.54          4.84         3.38 o                         
   6   6   0          8.24          8.67         4.04 o                         
   7   6   0         95.98        102.73        10.00 o                         
  -7   7   0        117.19        117.72         9.53 o                         
  -6   7   0         27.15         30.53         6.05 o                         
  -5   7   0        216.51        206.21        11.77 o                         
  -4   7   0        195.26        194.78         8.36 o                         
  -3   7   0         34.54         30.50         3.62 o                         
  -2   7   0          4.02         -2.53         2.79 o                         
  -1   7   0          2.90          0.05         2.55 o                         
   0   7   0         29.17         14.38         3.34 o                         
   1   7   0        347.93        316.52        11.61 o                         
   2   7   0          8.77          8.86         2.39 o                         
   3   7   0         15.14         13.03         3.15 o                         
   4   7   0         88.90         81.78         7.13 o                         
   5   7   0        254.44        270.32        13.68 o                         
   6   7   0          7.50         11.91         3.68 o                         
  -6   8   0        171.63        147.70        10.32 o                         
  -5   8   0         12.59         16.21         4.98 o                         
  -4   8   0        187.93        186.26        12.30 o                         
  -3   8   0        322.45        329.66        13.32 o                         
  -2   8   0         37.65         24.26         3.55 o                         
  -1   8   0          3.97         -2.83         3.33 o                         
   0   8   0        361.24        359.60        13.64 o                         
   1   8   0        689.65        668.33        22.64 o                         
   2   8   0         29.79         28.79         4.98 o                         
   3   8   0         67.63         79.41         7.17 o                         
   4   8   0         80.87         81.08         7.39 o                         
   5   8   0          1.97         -1.07         3.49 o                         
  -5   9   0        195.21        179.20        11.45 o                         
  -4   9   0          0.92         -1.49         7.19 o                         
  -3   9   0          2.23          0.54         3.64 o                         
  -2   9   0         32.03         19.18         3.69 o                         
  -1   9   0         19.38          9.57         3.85 o                         
   0   9   0        114.73         92.68         8.77 o                         
   1   9   0          6.71          5.21         3.19 o                         
   2   9   0         21.75         18.01         4.10 o                         
   3   9   0        492.13        543.30        19.93 o                         
  -3  10   0         18.24         20.14         7.88 o                         
  -2  10   0        315.17        275.45        20.98 o                         
  -1  10   0        222.70        217.58        11.95 o                         
   0  10   0        160.50        169.14        12.30 o                         
   1  10   0         30.32         20.16         6.36 o                         
  -1 -10   1         79.48         82.51         9.82 o                         
   0 -10   1         49.37         52.26         6.93 o                         
   1 -10   1          0.83         -1.00         3.06 o                         
   2 -10   1         46.38         36.82         6.14 o                         
   3 -10   1        251.18        245.74        15.29 o                         
  -3  -9   1         52.03         59.73         7.99 o                         
  -2  -9   1          1.45          3.06         4.20 o                         
  -1  -9   1        126.30         95.42         6.60 o                         
   0  -9   1          2.88          1.38         3.33 o                         
   1  -9   1          2.27          5.14         3.39 o                         
   2  -9   1         32.07         30.47         4.11 o                         
   3  -9   1         13.59          4.79         4.59 o                         
   4  -9   1         40.30         40.33         5.41 o                         
   5  -9   1        104.60        109.10         8.76 o                         
  -5  -8   1         24.11         18.66         4.32 o                         
  -4  -8   1         35.83         38.92         5.22 o                         
  -3  -8   1        170.15        176.64        10.41 o                         
  -2  -8   1        266.82        294.06        13.30 o                         
  -1  -8   1         44.28         39.38         3.99 o                         
   0  -8   1          2.26          0.06         3.25 o                         
   1  -8   1        217.43        228.22        16.95 o                         
   2  -8   1         68.82         67.03         5.76 o                         
   3  -8   1        454.34        452.33        16.95 o                         
   4  -8   1         52.16         62.14         7.48 o                         
   5  -8   1          3.76          0.92         3.43 o                         
   6  -8   1          1.09         -3.72         3.72 o                         
  -6  -7   1        112.29        138.52        10.85 o                         
  -5  -7   1         11.78         21.00         5.15 o                         
  -4  -7   1         20.76         20.05         3.73 o                         
  -3  -7   1         14.03          9.13         2.78 o                         
  -2  -7   1        325.73        301.80        10.01 o                         
  -1  -7   1        738.73        726.08        16.15 o                         
   0  -7   1        307.28        300.83        11.35 o                         
   1  -7   1        549.87        564.57        20.58 o                         
   2  -7   1        229.82        219.20        10.64 o                         
   3  -7   1         26.44         20.75         3.29 o                         
   4  -7   1         31.20         26.49         2.96 o                         
   5  -7   1        697.96        727.76        21.10 o                         
   6  -7   1       1128.03       1204.11        31.01 o                         
   7  -7   1        362.00        400.42        17.32 o                         
  -7  -6   1        108.01        117.84        10.60 o                         
  -6  -6   1        197.06        231.81        13.02 o                         
  -5  -6   1         62.11         77.69         7.17 o                         
  -4  -6   1          3.36          6.68         3.49 o                         
  -3  -6   1       1385.84       1370.11        31.40 o                         
  -2  -6   1       1630.61       1536.02        45.46 o                         
  -1  -6   1          9.55          7.77         3.73 o                         
   0  -6   1         20.60         21.33         3.22 o                         
   1  -6   1        404.57        376.94         9.70 o                         
   2  -6   1        345.29        323.46        12.40 o                         
   3  -6   1       1363.47       1326.29        33.18 o                         
   4  -6   1        938.91        957.07        18.52 o                         
   5  -6   1        407.81        410.83        23.40 o                         
   6  -6   1        978.67       1013.21        27.02 o                         
   7  -6   1        480.07        504.53        20.74 o                         
   8  -6   1          2.60         -1.36         3.74 o                         
  -7  -5   1         58.65         64.27         7.68 o                         
  -6  -5   1        520.75        547.45        19.79 o                         
  -5  -5   1         80.32         90.62         8.30 o                         
  -4  -5   1          2.71          7.80         3.67 o                         
  -3  -5   1        127.19        120.82         7.21 o                         
  -2  -5   1       1290.55       1217.45        18.95 o                         
  -1  -5   1        578.62        558.39        13.16 o                         
   0  -5   1        785.21        686.52        17.03 o                         
   1  -5   1       3094.43       2783.95        59.06 o                         
   2  -5   1       6307.35       5985.41       133.50 o                         
   3  -5   1       1935.92       1874.04        61.89 o                         
   4  -5   1        259.10        250.83        10.38 o                         
   5  -5   1         92.84         77.18         5.79 o                         
   6  -5   1        960.14       1012.71        49.29 o                         
   7  -5   1        494.01        512.94        17.99 o                         
   8  -5   1        310.64        317.29        15.05 o                         
  -8  -4   1        402.47        418.84        21.96 o                         
  -7  -4   1       1316.99       1440.39        39.02 o                         
  -6  -4   1        596.89        625.86        22.72 o                         
  -5  -4   1         11.28         20.00         5.48 o                         
  -4  -4   1        789.56        798.39        39.80 o                         
  -3  -4   1       2823.82       2607.52        87.06 o                         
  -2  -4   1       3961.10       3728.79        95.59 o                         
  -1  -4   1        139.66         69.62         3.02 o                         
   0  -4   1        247.69        166.69         4.40 o                         
   1  -4   1        515.73        503.53         9.41 o                         
   2  -4   1         10.72         11.51         1.28 o                         
   3  -4   1        180.54        178.18         5.13 o                         
   4  -4   1       2003.67       1984.87        47.73 o                         
   5  -4   1       1155.21       1227.12        23.13 o                         
   6  -4   1       1019.56       1018.72        20.03 o                         
   7  -4   1        553.21        591.53        15.79 o                         
   8  -4   1          0.23         -4.09         4.09 o                         
   9  -4   1         11.05          9.20         4.86 o                         
  -8  -3   1          5.41          5.38         4.01 o                         
  -7  -3   1        165.54        169.08        12.62 o                         
  -6  -3   1        240.02        241.15        13.67 o                         
  -5  -3   1       1272.51       1098.97        37.88 o                         
  -4  -3   1       3438.49       2982.07        39.85 o                         
  -3  -3   1       6168.13       5992.46       166.90 o                         
  -2  -3   1       3328.81       3162.56        57.28 o                         
  -1  -3   1        480.96        529.78         8.50 o                         
   0  -3   1       3906.83       4119.57       121.25 o                         
   1  -3   1       1431.75       1327.06        17.79 o                         
   2  -3   1       3410.51       3053.75        40.80 o                         
   3  -3   1       9428.41       9428.49       252.17 o                         
   4  -3   1       1972.43       1996.61       114.14 o                         
   5  -3   1        264.28        255.13        11.72 o                         
   6  -3   1        405.15        405.90        13.57 o                         
   7  -3   1        223.43        202.63         8.81 o                         
   8  -3   1        130.42        134.82        12.00 o                         
   9  -3   1        179.04        202.17        15.96 o                         
  -9  -2   1        199.69        220.67        16.01 o                         
  -8  -2   1       1083.71       1179.80        35.36 o                         
  -7  -2   1       1801.39       1948.92        60.94 o                         
  -6  -2   1        491.45        445.99        21.69 o                         
  -5  -2   1        948.04        992.19        31.17 o                         
  -4  -2   1          2.86          4.71         1.17 o                         
  -3  -2   1        380.90        409.25         9.19 o                         
  -2  -2   1        629.58        650.56        26.80 o                         
  -1  -2   1       2098.96       2056.71        41.32 o                         
   0  -2   1      13897.64      13766.35       579.56 o                         
   1  -2   1      26886.49      24304.38       443.41 o                         
   2  -2   1        463.07        444.50        14.49 o                         
   3  -2   1       1668.43       1479.27        36.41 o                         
   4  -2   1         50.40         67.49         3.45 o                         
   5  -2   1       1322.87       1265.05        20.27 o                         
   6  -2   1        778.88        698.24        18.90 o                         
   7  -2   1        650.68        628.31        17.17 o                         
   8  -2   1         67.38         47.48         8.38 o                         
   9  -2   1         47.51         45.32         7.94 o                         
  -9  -1   1        434.36        482.45        22.80 o                         
  -8  -1   1        442.29        478.06        20.89 o                         
  -7  -1   1        278.67        255.92        12.01 o                         
  -6  -1   1         48.55         39.46         2.91 o                         
  -5  -1   1        148.62        134.79         4.57 o                         
  -4  -1   1        996.83        834.69        20.48 o                         
  -3  -1   1      10037.52      10056.91       138.28 o                         
  -2  -1   1       2847.20       2797.85        57.05 o                         
  -1  -1   1       2158.47       2186.21        41.44 o                         
   1  -1   1       1432.39       1467.54        83.56 o                         
   2  -1   1       1956.94       1844.09        41.44 o                         
   3  -1   1        853.48        818.88        19.45 o                         
   4  -1   1        267.15        236.79         6.07 o                         
   5  -1   1       1100.17       1061.08        20.69 o                         
   6  -1   1        340.60        315.02        13.12 o                         
   7  -1   1        157.29        163.68         8.99 o                         
   8  -1   1        215.89        234.36        11.64 o                         
   9  -1   1         95.18        105.46        14.71 o                         
  -9   0   1          5.98          3.33         5.79 o                         
  -8   0   1        199.72        209.66        10.89 o                         
  -7   0   1        991.12        997.48        47.60 o                         
  -6   0   1        241.71        249.08        11.31 o                         
  -5   0   1        601.81        578.48        13.24 o                         
  -4   0   1        409.55        344.70         7.21 o                         
  -3   0   1         21.33         34.87         1.89 o                         
  -2   0   1         19.80         28.71         1.69 o                         
   2   0   1       1699.14       1650.87        61.67 o                         
   3   0   1         67.84         45.02         2.22 o                         
   4   0   1          4.45          0.97         0.90 o                         
   5   0   1        152.78        138.55         5.43 o                         
   6   0   1          2.53          1.69         2.59 o                         
   7   0   1        128.15        138.83         9.97 o                         
   8   0   1          9.73          7.04         2.70 o                         
   9   0   1         62.38         50.23        12.61 o                         
  -9   1   1         59.04         59.28        11.21 o                         
  -8   1   1        459.08        481.75        16.78 o                         
  -7   1   1        533.99        501.06        15.92 o                         
  -6   1   1         33.90         29.86         3.84 o                         
  -5   1   1         46.65         45.96         3.50 o                         
  -4   1   1         16.03          3.95         2.04 o                         
  -3   1   1       1192.22       1244.32        49.89 o                         
  -2   1   1       2248.27       2347.06        25.16 o                         
  -1   1   1         28.22         27.65         7.81 o                         
   1   1   1       4012.88       4773.25        39.94 o                         
   2   1   1        243.87        225.34         7.88 o                         
   3   1   1        208.31        167.78         7.91 o                         
   4   1   1          2.25          3.17         1.12 o                         
   5   1   1         16.74         20.10         2.77 o                         
   6   1   1        230.78        217.91         7.04 o                         
   7   1   1        151.22        152.95        11.11 o                         
   8   1   1        100.73         97.84         9.90 o                         
   9   1   1          9.99         13.55         8.69 o                         
  -9   2   1          4.05         -5.77         5.77 o                         
  -8   2   1        104.39         84.69         6.82 o                         
  -7   2   1        209.94        193.56         9.98 o                         
  -6   2   1        262.13        222.83         9.01 o                         
  -5   2   1         82.47         80.25         4.72 o                         
  -4   2   1        940.01        945.91        24.16 o                         
  -3   2   1        736.91        684.58        18.40 o                         
  -2   2   1       1014.79        973.94        22.13 o                         
  -1   2   1       1593.47       1797.76        35.04 o                         
   0   2   1       1063.13       1149.36        29.06 o                         
   1   2   1        147.96        163.71         5.03 o                         
   2   2   1        160.99        153.94         7.88 o                         
   3   2   1          8.32         10.86         2.43 o                         
   4   2   1          2.63          2.26         1.65 o                         
   5   2   1        122.92        132.14         4.72 o                         
   6   2   1          5.22          3.54         2.03 o                         
   7   2   1        420.96        441.07        18.30 o                         
   8   2   1          2.00         -6.03         6.03 o                         
   9   2   1          0.79         -4.12         5.52 o                         
  -9   3   1         32.94         20.99         5.29 o                         
  -8   3   1          8.21          2.74         5.08 o                         
  -7   3   1         18.91         10.19         3.90 o                         
  -6   3   1          1.01          0.82         1.92 o                         
  -5   3   1          4.63          3.97         1.94 o                         
  -4   3   1        204.07        222.70        10.77 o                         
  -3   3   1        809.92        797.57        17.90 o                         
  -2   3   1        590.99        546.39         7.67 o                         
  -1   3   1       2727.43       2856.76        73.71 o                         
   0   3   1       2009.41       2111.56        70.92 o                         
   1   3   1       3540.17       3525.16        45.32 o                         
   2   3   1         11.08         22.88         2.01 o                         
   3   3   1        604.23        527.71        11.88 o                         
   4   3   1          1.56         -0.76         2.58 o                         
   5   3   1         12.11          6.02         3.75 o                         
   6   3   1         12.57          5.23         3.23 o                         
   7   3   1         33.83         28.31         5.02 o                         
   8   3   1          3.91          2.37         4.13 o                         
  -9   4   1         38.06         31.55         6.57 o                         
  -8   4   1        176.26        164.98        11.68 o                         
  -7   4   1        577.10        609.54        16.97 o                         
  -6   4   1        856.61        914.50        23.26 o                         
  -5   4   1          5.10          0.84         2.08 o                         
  -4   4   1        112.50        104.92         7.35 o                         
  -3   4   1        378.96        318.91         8.61 o                         
  -2   4   1        373.87        375.69         6.62 o                         
  -1   4   1          6.58          7.05         1.57 o                         
   0   4   1        370.08        432.10         9.90 o                         
   1   4   1        405.92        409.75         7.16 o                         
   2   4   1       1004.77        961.68        29.45 o                         
   3   4   1        278.48        243.97        11.29 o                         
   4   4   1          4.19          8.02         4.22 o                         
   5   4   1       1891.20       1887.06        44.70 o                         
   6   4   1        313.21        324.70        16.45 o                         
   7   4   1         65.31         67.56         8.59 o                         
   8   4   1         31.11         28.09         5.78 o                         
  -8   5   1          5.05         -2.24         3.64 o                         
  -7   5   1        105.79        103.62         7.05 o                         
  -6   5   1        114.36        105.40         7.96 o                         
  -5   5   1         36.41         28.36         3.73 o                         
  -4   5   1       1107.81       1113.27        21.01 o                         
  -3   5   1       1474.48       1402.19        44.88 o                         
  -2   5   1        213.86        189.61         6.47 o                         
  -1   5   1        132.47        130.84         5.61 o                         
   0   5   1        516.01        602.04        14.09 o                         
   1   5   1       2312.24       2152.73        42.48 o                         
   2   5   1        295.09        253.68         7.87 o                         
   3   5   1         60.66         59.28         8.16 o                         
   4   5   1         36.76         34.91         5.01 o                         
   5   5   1        477.96        495.17        17.70 o                         
   6   5   1          6.98         -0.75         3.66 o                         
   7   5   1         35.85         24.85         5.04 o                         
  -8   6   1        251.00        273.85        16.97 o                         
  -7   6   1        485.41        534.01        27.53 o                         
  -6   6   1        251.71        258.72        12.59 o                         
  -5   6   1        267.77        268.93        12.08 o                         
  -4   6   1          2.32          1.18         2.40 o                         
  -3   6   1         53.70         39.16         4.08 o                         
  -2   6   1        294.38        313.87        11.89 o                         
  -1   6   1        170.60        158.13         6.58 o                         
   0   6   1        274.28        224.72         7.49 o                         
   1   6   1       1101.09        975.16        22.73 o                         
   2   6   1        723.41        697.18        14.51 o                         
   3   6   1          0.88         -1.45         1.92 o                         
   4   6   1          0.69          4.71         2.99 o                         
   5   6   1        370.00        403.20        15.68 o                         
   6   6   1        650.86        733.89        22.61 o                         
   7   6   1        162.80        199.71        13.91 o                         
  -7   7   1        227.66        235.59        13.20 o                         
  -6   7   1         89.06         81.44         8.51 o                         
  -5   7   1        481.03        494.60        16.84 o                         
  -4   7   1        999.04        910.87        23.86 o                         
  -3   7   1        509.31        497.59        13.45 o                         
  -2   7   1        116.48        117.72         7.44 o                         
  -1   7   1         13.85          9.99         2.85 o                         
   0   7   1          0.27         -0.23         2.49 o                         
   1   7   1        520.99        515.54        13.59 o                         
   2   7   1        645.41        681.13        18.65 o                         
   3   7   1        294.21        288.48        12.52 o                         
   4   7   1        130.40        129.86         9.17 o                         
   5   7   1        329.70        367.80        15.88 o                         
   6   7   1          0.11         -3.19         3.96 o                         
  -6   8   1        250.44        235.25        14.44 o                         
  -5   8   1         80.60         76.45         7.17 o                         
  -4   8   1        166.68        142.26         9.32 o                         
  -3   8   1        182.33        171.98         9.92 o                         
  -2   8   1         74.41         61.94         5.31 o                         
  -1   8   1        574.65        532.12        17.48 o                         
   0   8   1       1233.34       1246.93        29.01 o                         
   1   8   1       1349.83       1409.63        28.00 o                         
   2   8   1       1218.81       1262.86        27.57 o                         
   3   8   1          5.45          5.55         3.93 o                         
   4   8   1        161.98        178.76        10.29 o                         
   5   8   1        207.69        237.92        13.37 o                         
  -5   9   1        305.68        315.20        20.69 o                         
  -4   9   1        547.48        553.91        28.97 o                         
  -3   9   1        222.91        237.57        14.35 o                         
  -2   9   1        153.85        143.44        10.17 o                         
  -1   9   1        170.42        140.13        10.88 o                         
   0   9   1         83.77         54.55         5.80 o                         
   1   9   1         23.54         25.33         4.17 o                         
   2   9   1          0.58          4.35         3.10 o                         
   3   9   1         32.24         46.43         6.65 o                         
  -3  10   1        290.23        273.79        24.75 o                         
  -2  10   1         31.37         28.03         8.75 o                         
  -1  10   1        230.30        273.14        17.37 o                         
   0  10   1        373.03        442.34        23.46 o                         
  -1 -10   2         38.33         36.14         6.18 o                         
   0 -10   2         48.62         41.93         6.89 o                         
   1 -10   2         54.42         48.89         5.57 o                         
   2 -10   2        183.08        182.59        12.94 o                         
   3 -10   2        235.46        237.77        14.90 o                         
  -3  -9   2          5.35         16.19         4.37 o                         
  -2  -9   2        104.93        128.69         9.09 o                         
  -1  -9   2        296.81        333.65        12.25 o                         
   0  -9   2        504.08        560.56        28.12 o                         
   1  -9   2        416.14        460.10        17.75 o                         
   2  -9   2         26.83         16.75         3.21 o                         
   3  -9   2          7.74          0.77         3.83 o                         
   4  -9   2          1.96          3.10         3.89 o                         
   5  -9   2         13.19         15.85         4.49 o                         
  -5  -8   2         12.46          5.16         3.42 o                         
  -4  -8   2         79.16         87.50         7.80 o                         
  -3  -8   2         75.56         94.05         7.73 o                         
  -2  -8   2       1326.13       1411.56        28.28 o                         
  -1  -8   2        509.77        569.69        23.12 o                         
   0  -8   2        158.24        175.11         9.54 o                         
   1  -8   2         47.67         46.00         4.76 o                         
   2  -8   2        687.16        668.66        16.62 o                         
   3  -8   2        787.74        812.41        23.40 o                         
   4  -8   2       1277.11       1335.62        28.50 o                         
   5  -8   2        179.51        193.66        12.28 o                         
   6  -8   2        396.50        415.08        17.03 o                         
  -6  -7   2        552.00        661.46        24.72 o                         
  -5  -7   2       1249.81       1379.36        30.64 o                         
  -4  -7   2        143.46        129.55         9.01 o                         
  -3  -7   2          2.04         -0.35         3.02 o                         
  -2  -7   2         37.17         35.96         3.89 o                         
  -1  -7   2        655.61        573.08        16.46 o                         
   0  -7   2        948.69        892.87        23.68 o                         
   1  -7   2        987.46        956.77        41.73 o                         
   2  -7   2        547.68        528.78        18.05 o                         
   3  -7   2        353.21        341.10        11.77 o                         
   4  -7   2         23.20         18.30         4.00 o                         
   5  -7   2        249.12        255.23        12.43 o                         
   6  -7   2          1.51          4.79         3.61 o                         
   7  -7   2        702.18        779.94        30.85 o                         
  -7  -6   2        226.76        268.35        15.86 o                         
  -6  -6   2        339.39        359.41        15.80 o                         
  -5  -6   2         92.82        104.35         8.27 o                         
  -4  -6   2          0.38         -1.74         2.87 o                         
  -3  -6   2         32.12         24.97         5.44 o                         
  -2  -6   2       3116.79       2941.48        75.47 o                         
  -1  -6   2       2376.27       2142.14        24.21 o                         
   0  -6   2       1640.88       1484.21        21.17 o                         
   1  -6   2          7.57          3.03         3.23 o                         
   2  -6   2        254.19        222.72         7.61 o                         
   3  -6   2       1309.75       1261.91        19.88 o                         
   4  -6   2       1071.00        992.35        34.40 o                         
   5  -6   2         45.89         43.20         4.80 o                         
   6  -6   2        164.67        185.44        10.84 o                         
   7  -6   2        104.89        105.22         8.80 o                         
   8  -6   2        180.87        185.19        14.24 o                         
  -7  -5   2          0.07          1.80         4.30 o                         
  -6  -5   2         29.55         29.59         6.88 o                         
  -5  -5   2       2162.60       2350.10        46.02 o                         
  -4  -5   2        705.06        706.67        22.32 o                         
  -3  -5   2        150.50        149.33         7.87 o                         
  -2  -5   2        529.46        511.26        11.27 o                         
  -1  -5   2          0.88          0.54         1.77 o                         
   0  -5   2        186.84        203.00         7.10 o                         
   1  -5   2        164.48        152.64         7.16 o                         
   2  -5   2        977.17        916.75        23.52 o                         
   3  -5   2       3379.27       3150.60        68.24 o                         
   4  -5   2       1156.31       1144.28        28.82 o                         
   5  -5   2         75.76         76.15         5.51 o                         
   6  -5   2         63.29         69.48         6.79 o                         
   7  -5   2        542.94        576.67        18.93 o                         
   8  -5   2        125.26        118.85         9.35 o                         
  -8  -4   2         54.01         75.36        10.05 o                         
  -7  -4   2        150.75        162.90        12.98 o                         
  -6  -4   2        967.13       1024.68        29.02 o                         
  -5  -4   2       1236.43       1202.90        43.85 o                         
  -4  -4   2        453.78        437.83        14.35 o                         
  -3  -4   2         18.74         36.56        15.66 o                         
  -2  -4   2       1190.47       1150.76        25.14 o                         
  -1  -4   2        248.60        203.89         4.90 o                         
   0  -4   2       3886.54       3664.12        43.53 o                         
   1  -4   2        249.80        259.52         5.65 o                         
   2  -4   2        583.57        576.39        12.72 o                         
   3  -4   2         87.47         74.83         5.00 o                         
   4  -4   2        333.81        322.96         7.97 o                         
   5  -4   2        912.05        938.03        23.61 o                         
   6  -4   2        390.25        401.56        12.97 o                         
   7  -4   2        200.70        193.32        11.47 o                         
   8  -4   2        374.52        402.16        21.20 o                         
   9  -4   2         15.44         10.66         6.16 o                         
  -8  -3   2         77.33         66.87         8.90 o                         
  -7  -3   2         16.95         16.52         4.60 o                         
  -6  -3   2        425.24        409.19        19.08 o                         
  -5  -3   2          1.06         -2.70         2.70 o                         
  -4  -3   2         18.34         13.12         4.75 o                         
  -3  -3   2       1050.64        961.60        19.40 o                         
  -2  -3   2       2004.99       1869.84        56.30 o                         
  -1  -3   2       3497.57       3520.79        72.09 o                         
   0  -3   2         76.07         61.20         2.30 o                         
   1  -3   2        143.73        142.41         3.58 o                         
   2  -3   2         10.30          8.33         1.26 o                         
   3  -3   2         10.51          7.85         1.70 o                         
   4  -3   2          5.27          5.20         3.27 o                         
   5  -3   2         15.73         10.78         1.65 o                         
   6  -3   2         34.58         25.19         3.69 o                         
   7  -3   2          0.77         -1.16         2.15 o                         
   8  -3   2         36.50         36.74         6.55 o                         
   9  -3   2        169.70        178.25        14.61 o                         
  -9  -2   2        156.31        175.89        14.50 o                         
  -8  -2   2          1.62         17.65         6.00 o                         
  -7  -2   2         77.67         88.65         9.47 o                         
  -6  -2   2         76.03         59.92         4.95 o                         
  -5  -2   2        243.09        261.90        10.18 o                         
  -4  -2   2        295.39        291.69         9.05 o                         
  -3  -2   2         78.46         85.75         3.84 o                         
  -2  -2   2          4.84         12.48         1.72 o                         
  -1  -2   2       7704.37       8547.94        90.07 o                         
   0  -2   2        186.12        180.44         6.05 o                         
   1  -2   2       1345.40       1286.62        12.66 o                         
   2  -2   2       1842.47       1853.60        53.70 o                         
   3  -2   2        466.55        448.42        18.68 o                         
   4  -2   2       1046.06       1008.23        11.91 o                         
   5  -2   2        732.30        708.68        14.15 o                         
   6  -2   2         39.94         25.38         3.19 o                         
   7  -2   2         18.36          7.76         4.24 o                         
   8  -2   2         43.00         46.43         7.56 o                         
   9  -2   2         29.61         44.94         8.15 o                         
  -9  -1   2         85.06         93.70        10.52 o                         
  -8  -1   2         17.90         10.77         4.54 o                         
  -7  -1   2         62.51         50.51         4.72 o                         
  -6  -1   2        461.62        403.83        12.31 o                         
  -5  -1   2        104.54         65.33         3.06 o                         
  -4  -1   2       2782.45       2910.92        41.80 o                         
  -3  -1   2        182.40        148.23         3.74 o                         
  -2  -1   2         86.23        100.60         3.82 o                         
  -1  -1   2      17209.45      16582.00       121.45 o                         
   1  -1   2        248.34        265.23        11.77 o                         
   2  -1   2         35.94         27.22         2.14 o                         
   3  -1   2         91.94         83.28         2.93 o                         
   4  -1   2        548.04        484.00         9.69 o                         
   5  -1   2          1.10         -0.01         2.27 o                         
   6  -1   2          1.47         -2.43         2.43 o                         
   7  -1   2        540.36        552.59        17.54 o                         
   8  -1   2        440.30        431.47        23.48 o                         
   9  -1   2        124.32        136.96        16.27 o                         
  -9   0   2        161.04        160.08        12.53 o                         
  -8   0   2         67.97         57.61         5.71 o                         
  -7   0   2          0.24         -0.28         3.75 o                         
  -6   0   2        356.16        340.22        10.57 o                         
  -5   0   2         93.12         75.09         5.54 o                         
  -4   0   2          1.66         -1.70         1.70 o                         
  -3   0   2       1002.85       1035.61        23.56 o                         
  -2   0   2       1543.65       1742.29        46.64 o                         
   1   0   2        123.44        126.13         4.68 o                         
   2   0   2        116.68        116.99         5.11 o                         
   3   0   2       1002.36        882.74        13.95 o                         
   4   0   2       2736.83       2503.22        55.12 o                         
   5   0   2         24.46         28.98         3.73 o                         
   6   0   2         13.59         11.46         3.65 o                         
   7   0   2         69.23         62.92         5.48 o                         
   8   0   2         36.65         26.17         7.19 o                         
   9   0   2         10.69          3.36         8.07 o                         
  -9   1   2        581.75        607.44        33.33 o                         
  -8   1   2        313.59        321.57        13.86 o                         
  -7   1   2         28.75         15.04         2.80 o                         
  -6   1   2        168.70        143.51         7.81 o                         
  -5   1   2         34.06         19.40         2.52 o                         
  -4   1   2       2678.94       2891.27        65.50 o                         
  -3   1   2          1.21          1.65         1.92 o                         
  -2   1   2      11842.38      13284.23       179.06 o                         
  -1   1   2       2486.26       3364.55        48.56 o                         
   0   1   2        726.86        913.86        15.47 o                         
   1   1   2       4300.36       4194.24        55.25 o                         
   2   1   2        733.63        769.08        19.80 o                         
   3   1   2        636.92        576.81        19.03 o                         
   4   1   2         66.35         49.61         2.64 o                         
   5   1   2        286.29        288.37         6.73 o                         
   6   1   2        111.83        111.14         4.85 o                         
   7   1   2        494.93        516.50        26.31 o                         
   8   1   2        885.67        973.10        29.35 o                         
   9   1   2        159.59        173.55        15.40 o                         
  -9   2   2         92.84         79.86         8.92 o                         
  -8   2   2          6.48         -4.20         4.20 o                         
  -7   2   2          2.26         -3.00         3.00 o                         
  -6   2   2        843.99        792.30        18.50 o                         
  -5   2   2       1416.03       1288.44        24.76 o                         
  -4   2   2         58.06         63.22         2.91 o                         
  -3   2   2        848.83        955.49        24.80 o                         
  -2   2   2       1778.28       1797.55        15.63 o                         
  -1   2   2       3448.32       3756.16        46.81 o                         
   0   2   2        556.01        707.49        31.78 o                         
   1   2   2        439.89        454.76         9.18 o                         
   2   2   2        684.62        623.38        11.14 o                         
   3   2   2        283.18        244.11         5.27 o                         
   4   2   2       3677.84       3643.59        35.27 o                         
   5   2   2        329.40        330.83        11.48 o                         
   6   2   2        384.10        390.40        13.80 o                         
   7   2   2         94.75         93.80         8.98 o                         
   8   2   2         68.44         64.44         8.00 o                         
  -9   3   2         51.02         42.06         7.09 o                         
  -8   3   2         13.98          7.65         3.15 o                         
  -7   3   2          0.64         -1.25         2.83 o                         
  -6   3   2         17.09         10.65         2.75 o                         
  -5   3   2         57.07         67.98         6.38 o                         
  -4   3   2       1348.32       1403.87        48.33 o                         
  -3   3   2        796.43        783.94        12.80 o                         
  -2   3   2        640.50        660.52         9.52 o                         
  -1   3   2        405.55        485.40         9.94 o                         
   0   3   2       2654.15       3024.37        60.60 o                         
   1   3   2       3518.79       3446.87        75.91 o                         
   2   3   2       1373.95       1276.56        15.47 o                         
   3   3   2       4773.76       4480.67       172.09 o                         
   4   3   2       1147.07        975.38        28.82 o                         
   5   3   2         57.19         51.29         6.33 o                         
   6   3   2        315.77        284.73        14.77 o                         
   7   3   2        662.85        701.80        25.22 o                         
   8   3   2        449.38        493.89        22.48 o                         
  -9   4   2         14.17         10.95         5.39 o                         
  -8   4   2        251.98        241.37        13.72 o                         
  -7   4   2        373.20        387.98        13.85 o                         
  -6   4   2        717.62        722.87        20.88 o                         
  -5   4   2        845.40        832.59        20.01 o                         
  -4   4   2        145.28        130.11         5.71 o                         
  -3   4   2          6.20          1.60         1.41 o                         
  -2   4   2       6345.43       6471.39        98.18 o                         
  -1   4   2       7343.07       8134.01       145.40 o                         
   0   4   2        386.81        375.27         6.18 o                         
   1   4   2         83.03        121.39         3.89 o                         
   2   4   2        107.34        100.79         4.81 o                         
   3   4   2         93.88         79.71         5.56 o                         
   4   4   2         67.54         64.45         5.81 o                         
   5   4   2         22.11         33.02         5.84 o                         
   6   4   2        864.96        885.78        27.31 o                         
   7   4   2        701.72        789.90        27.68 o                         
   8   4   2        109.16        140.82        12.59 o                         
  -8   5   2          0.61         -4.00         4.00 o                         
  -7   5   2          4.16         -3.75         3.75 o                         
  -6   5   2        308.57        300.71        12.98 o                         
  -5   5   2         18.53          9.58         3.01 o                         
  -4   5   2        263.67        245.98         8.52 o                         
  -3   5   2       2318.45       2170.62        68.20 o                         
  -2   5   2       2596.47       2719.05       100.52 o                         
  -1   5   2         97.64         86.78         4.26 o                         
   0   5   2        849.28        879.62        15.68 o                         
   1   5   2       2933.59       2754.82        50.00 o                         
   2   5   2       1670.22       1492.25        27.05 o                         
   3   5   2       5304.07       5369.50        76.21 o                         
   4   5   2        343.40        353.23        13.00 o                         
   5   5   2         31.60         33.69         5.21 o                         
   6   5   2         27.94         27.61         5.00 o                         
   7   5   2        163.46        155.27        11.64 o                         
  -8   6   2        288.53        301.84        15.33 o                         
  -7   6   2        463.99        487.12        19.48 o                         
  -6   6   2       1201.02       1217.93        34.38 o                         
  -5   6   2        493.23        513.23        16.71 o                         
  -4   6   2         47.93         41.88         4.00 o                         
  -3   6   2         18.13          5.79         2.78 o                         
  -2   6   2        764.72        745.59        16.38 o                         
  -1   6   2       1530.01       1588.03        33.79 o                         
   0   6   2        923.31        863.14        16.86 o                         
   1   6   2        690.53        641.61        14.13 o                         
   2   6   2       2671.73       2497.94        68.07 o                         
   3   6   2        258.42        259.04        11.23 o                         
   4   6   2         25.37         21.51         3.72 o                         
   5   6   2         69.92         88.95         7.98 o                         
   6   6   2        390.23        459.78        18.20 o                         
  -7   7   2         48.76         41.25         5.48 o                         
  -6   7   2          0.32         -3.50         3.55 o                         
  -5   7   2         64.09         68.44         6.59 o                         
  -4   7   2        513.54        508.69        14.07 o                         
  -3   7   2       1181.44       1130.56        30.15 o                         
  -2   7   2        817.65        788.15        18.27 o                         
  -1   7   2        183.98        180.26        11.02 o                         
   0   7   2        589.74        580.51        14.32 o                         
   1   7   2        194.07        191.24         8.46 o                         
   2   7   2          0.62          9.51         3.67 o                         
   3   7   2        277.16        302.25        13.37 o                         
   4   7   2          0.80         -3.06         3.06 o                         
   5   7   2         87.39         89.25         8.18 o                         
  -6   8   2        374.84        380.59        16.20 o                         
  -5   8   2         34.05         29.49         4.66 o                         
  -4   8   2         75.28         69.05         5.63 o                         
  -3   8   2         29.52         16.21         4.43 o                         
  -2   8   2         23.79         16.71         3.42 o                         
  -1   8   2          2.36          7.13         3.42 o                         
   0   8   2        103.80        114.78         7.27 o                         
   1   8   2         56.97         88.56         7.62 o                         
   2   8   2       1281.42       1415.95        34.52 o                         
   3   8   2        108.85        152.82        10.22 o                         
   4   8   2          0.77          2.30         3.96 o                         
  -5   9   2         23.77         16.83         8.37 o                         
  -4   9   2        208.05        199.27        13.90 o                         
  -3   9   2        473.06        465.46        15.56 o                         
  -2   9   2        134.65        155.00         9.50 o                         
  -1   9   2          8.13          9.72         6.01 o                         
   0   9   2         34.04         38.23         5.00 o                         
   1   9   2          0.55          2.62         3.36 o                         
   2   9   2         11.05          9.73         3.78 o                         
   3   9   2         14.51          4.56         3.69 o                         
  -2  10   2        278.87        334.41        19.69 o                         
  -1  10   2        311.10        349.83        24.64 o                         
   0  10   2         10.34         17.27        11.86 o                         
  -1 -10   3          7.11         -0.11         5.23 o                         
   0 -10   3          1.02          2.22         3.07 o                         
   1 -10   3          5.24          8.71         3.20 o                         
   2 -10   3          0.02         -0.16         3.39 o                         
   3 -10   3         21.93         19.34         4.86 o                         
  -3  -9   3        302.12        365.95        18.74 o                         
  -2  -9   3          1.33          3.70         3.32 o                         
  -1  -9   3        131.28        121.43         7.47 o                         
   0  -9   3        568.59        570.04        18.13 o                         
   1  -9   3        369.94        382.93        14.32 o                         
   2  -9   3        143.40        125.60         8.26 o                         
   3  -9   3          0.99          2.23         5.06 o                         
   4  -9   3         32.38         34.49         5.14 o                         
   5  -9   3          2.09          2.04         3.53 o                         
  -5  -8   3         15.02         14.90         3.44 o                         
  -4  -8   3         16.09          9.65         4.16 o                         
  -3  -8   3        147.44        156.82         9.74 o                         
  -2  -8   3          4.87          7.42         2.55 o                         
  -1  -8   3        821.15        792.81        28.16 o                         
   0  -8   3        672.17        669.37        26.42 o                         
   1  -8   3        528.35        549.65        21.93 o                         
   2  -8   3         13.60         10.83         4.12 o                         
   3  -8   3         90.60         83.98         6.23 o                         
   4  -8   3        937.28        972.93        24.09 o                         
   5  -8   3         44.93         45.41         5.73 o                         
   6  -8   3          7.29          0.89         3.54 o                         
  -6  -7   3          8.89         31.47         6.49 o                         
  -5  -7   3        275.34        325.83        15.12 o                         
  -4  -7   3        180.64        189.67        10.67 o                         
  -3  -7   3        156.09        163.59         9.24 o                         
  -2  -7   3         28.95         29.14         3.28 o                         
  -1  -7   3         34.04         25.17         2.75 o                         
   0  -7   3        111.22         97.47         6.91 o                         
   1  -7   3         27.67         28.99         3.31 o                         
   2  -7   3         76.23         78.50         5.14 o                         
   3  -7   3        212.98        211.88         8.45 o                         
   4  -7   3        379.88        371.74        18.78 o                         
   5  -7   3         68.12         75.51         7.96 o                         
   6  -7   3        116.12        116.33         8.76 o                         
   7  -7   3         61.77         64.19         8.96 o                         
  -7  -6   3         12.38         19.81         5.80 o                         
  -6  -6   3          7.14          2.54         3.56 o                         
  -5  -6   3        325.98        326.47        13.99 o                         
  -4  -6   3         63.39         59.52         5.70 o                         
  -3  -6   3       1131.31       1062.29        35.49 o                         
  -2  -6   3        697.15        602.27        21.56 o                         
  -1  -6   3        197.73        187.18         6.53 o                         
   0  -6   3        577.19        520.32        10.54 o                         
   1  -6   3       1363.26       1262.60        22.46 o                         
   2  -6   3        118.06         94.93         4.34 o                         
   3  -6   3        111.19        104.98         5.47 o                         
   4  -6   3        112.39         98.70         5.87 o                         
   5  -6   3          3.59         -0.61         3.23 o                         
   6  -6   3         45.86         39.06         4.91 o                         
   7  -6   3         16.68          6.71         3.74 o                         
   8  -6   3         70.78         71.33         9.00 o                         
  -8  -5   3         71.48         80.27        10.13 o                         
  -7  -5   3        223.59        265.33        14.87 o                         
  -6  -5   3        230.13        248.08        13.85 o                         
  -5  -5   3        150.54        150.52        10.11 o                         
  -4  -5   3        224.02        215.37        10.76 o                         
  -3  -5   3          3.88          1.72         1.44 o                         
  -2  -5   3        178.92        146.77         5.56 o                         
  -1  -5   3        237.88        238.11         8.72 o                         
   0  -5   3        321.26        309.47         7.35 o                         
   1  -5   3       1435.77       1297.99        28.28 o                         
   2  -5   3       2220.90       2092.01        47.57 o                         
   3  -5   3         11.18          9.06         1.79 o                         
   4  -5   3        317.65        304.27         8.55 o                         
   5  -5   3        265.22        255.09         8.75 o                         
   6  -5   3        111.89        107.12         6.27 o                         
   7  -5   3         34.54         42.79         6.74 o                         
   8  -5   3          3.63          3.62         4.04 o                         
  -8  -4   3        626.06        693.84        27.91 o                         
  -7  -4   3        193.96        208.85        14.54 o                         
  -6  -4   3        602.93        624.93        22.96 o                         
  -5  -4   3         46.74         39.50         5.44 o                         
  -4  -4   3        725.87        731.44        23.01 o                         
  -3  -4   3       1340.72       1302.22        30.65 o                         
  -2  -4   3        735.77        621.29        22.67 o                         
  -1  -4   3        562.90        525.02         8.81 o                         
   0  -4   3        890.33        942.02        13.37 o                         
   1  -4   3        505.47        540.91         7.56 o                         
   2  -4   3         31.60         35.93         1.90 o                         
   3  -4   3        437.77        472.73        13.57 o                         
   4  -4   3        333.50        348.89         7.50 o                         
   5  -4   3        648.83        612.09        13.57 o                         
   6  -4   3        211.33        197.88         9.71 o                         
   7  -4   3        116.42        110.05         8.54 o                         
   8  -4   3        385.30        427.88        22.08 o                         
   9  -4   3         97.22         84.31        10.90 o                         
  -8  -3   3          0.92          5.31         3.67 o                         
  -7  -3   3          5.79          8.57         4.03 o                         
  -6  -3   3         65.81         62.11         8.41 o                         
  -5  -3   3        213.92        159.31         9.20 o                         
  -4  -3   3       1284.85       1154.18        22.44 o                         
  -3  -3   3       1384.96       1286.60        17.34 o                         
  -2  -3   3          0.23          1.41         1.12 o                         
  -1  -3   3         78.86         82.24         2.88 o                         
   0  -3   3        909.76        917.17        17.16 o                         
   1  -3   3       1827.92       1732.87        14.45 o                         
   2  -3   3        458.69        430.31         9.65 o                         
   3  -3   3        289.49        296.35         7.71 o                         
   4  -3   3        439.05        428.02        14.77 o                         
   5  -3   3        139.14        115.02         4.00 o                         
   6  -3   3         72.54         53.64         3.43 o                         
   7  -3   3        328.95        339.51        17.73 o                         
   8  -3   3         77.17         86.30        10.16 o                         
   9  -3   3          2.07         -0.39         4.88 o                         
  -9  -2   3        120.04        134.34        12.64 o                         
  -8  -2   3       1575.93       1639.13        49.15 o                         
  -7  -2   3        320.36        361.35        23.80 o                         
  -6  -2   3        509.82        467.73        33.91 o                         
  -5  -2   3         82.42         82.09         4.08 o                         
  -4  -2   3       1420.88       1412.54        29.95 o                         
  -3  -2   3       1329.03       1431.36        17.47 o                         
  -2  -2   3          2.13          2.16         0.94 o                         
  -1  -2   3       3023.60       2934.87        88.83 o                         
   0  -2   3          1.39          0.04         0.99 o                         
   1  -2   3       8934.16       8513.83        72.97 o                         
   2  -2   3          0.89          1.75         0.80 o                         
   3  -2   3       1954.80       1741.36        42.58 o                         
   4  -2   3       3665.47       3362.78        55.31 o                         
   5  -2   3       3481.68       3110.56        84.78 o                         
   6  -2   3        122.61        112.26         6.34 o                         
   7  -2   3         22.84         19.40         3.18 o                         
   8  -2   3        568.00        637.69        25.41 o                         
   9  -2   3        361.26        393.10        26.02 o                         
  -9  -1   3        151.48        181.74        14.43 o                         
  -8  -1   3        149.14        154.66        11.92 o                         
  -7  -1   3        211.26        212.97         9.89 o                         
  -6  -1   3          7.15          7.46         1.59 o                         
  -5  -1   3        287.21        225.17        11.22 o                         
  -4  -1   3       1182.72       1089.21        18.43 o                         
  -3  -1   3       2995.55       3251.57        39.58 o                         
  -2  -1   3         14.55          8.48         0.87 o                         
  -1  -1   3        746.67        856.50        56.54 o                         
   0  -1   3      11093.32      10409.25        84.14 o                         
   1  -1   3      21985.70      22327.39       322.68 o                         
   2  -1   3        177.86        161.82         4.90 o                         
   3  -1   3        405.91        379.95         9.69 o                         
   4  -1   3        315.27        293.37         7.80 o                         
   5  -1   3        317.50        272.95         9.46 o                         
   6  -1   3         26.19         22.12         4.32 o                         
   7  -1   3        919.97        908.00        30.42 o                         
   8  -1   3        939.62       1017.48        31.11 o                         
   9  -1   3        386.76        436.24        29.23 o                         
  -9   0   3         36.50         21.51         5.39 o                         
  -8   0   3        892.06        897.66        26.11 o                         
  -7   0   3         19.60         12.82         4.10 o                         
  -6   0   3        212.26        211.45        10.46 o                         
  -5   0   3          4.19          0.97         2.20 o                         
  -4   0   3        621.10        627.83        19.41 o                         
  -3   0   3         34.18         27.82         1.67 o                         
  -2   0   3      11358.74      12863.01       208.49 o                         
  -1   0   3       2464.77       3360.31       359.32 o                         
   1   0   3       3413.76       3671.99       178.44 o                         
   2   0   3        377.08        369.30         9.17 o                         
   3   0   3       2689.21       2351.83        51.67 o                         
   4   0   3       6176.90       5371.79        58.24 o                         
   5   0   3       6290.98       5818.30       134.14 o                         
   6   0   3        356.23        310.40        12.33 o                         
   7   0   3         26.50         18.26         2.98 o                         
   8   0   3         27.72         13.26         6.96 o                         
   9   0   3         70.20         62.51        12.23 o                         
  -9   1   3        222.36        230.17        15.01 o                         
  -8   1   3        165.83        153.03         9.52 o                         
  -7   1   3         34.83         32.19         4.28 o                         
  -6   1   3        739.48        683.84        15.59 o                         
  -5   1   3       2149.34       2110.54        26.42 o                         
  -4   1   3       3528.39       3611.39        79.13 o                         
  -3   1   3         27.51         23.16         2.26 o                         
  -2   1   3      12678.40      15167.81       102.41 o                         
  -1   1   3       1751.10       2450.48        43.88 o                         
   0   1   3         92.83        138.12         3.31 o                         
   1   1   3       9499.13       9906.84        77.37 o                         
   2   1   3       2130.39       2118.36        48.82 o                         
   3   1   3       1191.59       1166.99        13.53 o                         
   4   1   3       2242.19       2004.83        25.24 o                         
   5   1   3         17.59         21.27         2.00 o                         
   6   1   3         32.34         26.92         2.59 o                         
   7   1   3        524.97        574.84        25.50 o                         
   8   1   3        468.38        539.70        19.52 o                         
   9   1   3        333.02        399.44        23.42 o                         
  -9   2   3        175.19        182.74        14.18 o                         
  -8   2   3        292.97        261.60        11.30 o                         
  -7   2   3         69.18         57.42         5.02 o                         
  -6   2   3         91.25         79.29         4.79 o                         
  -5   2   3        186.77        178.51         7.32 o                         
  -4   2   3        148.47        128.65         4.10 o                         
  -3   2   3       1117.99       1081.09        17.93 o                         
  -2   2   3       1510.83       1665.76        22.14 o                         
  -1   2   3       5849.36       7573.55       133.11 o                         
   0   2   3      10467.52      13909.13       252.63 o                         
   1   2   3         53.88         63.79         3.27 o                         
   2   2   3        714.40        762.62         9.88 o                         
   3   2   3       1200.07       1156.81        18.80 o                         
   4   2   3       1040.01        873.60        15.68 o                         
   5   2   3        496.93        473.62        15.55 o                         
   6   2   3        347.94        361.35        12.87 o                         
   7   2   3         54.28         53.04         6.91 o                         
   8   2   3        199.18        210.75        14.21 o                         
  -9   3   3        297.45        293.79        18.47 o                         
  -8   3   3        239.54        239.56        11.26 o                         
  -7   3   3          0.18          4.33         4.41 o                         
  -6   3   3        780.56        699.51        21.61 o                         
  -5   3   3       1445.74       1260.76        79.19 o                         
  -4   3   3       1030.28        944.57        43.23 o                         
  -3   3   3       1227.85       1220.29        24.71 o                         
  -2   3   3        344.25        349.97         6.97 o                         
  -1   3   3          1.04          3.02         1.36 o                         
   0   3   3         16.54         21.21         1.96 o                         
   1   3   3        129.31        135.46         4.00 o                         
   2   3   3       2746.91       2720.56        24.43 o                         
   3   3   3        812.99        779.81        14.60 o                         
   4   3   3       3850.30       3524.58        55.23 o                         
   5   3   3        632.74        608.18        20.05 o                         
   6   3   3          2.17          5.69         3.83 o                         
   7   3   3        102.86        105.80         9.87 o                         
   8   3   3        254.16        274.41        17.20 o                         
  -9   4   3        508.10        586.60        23.20 o                         
  -8   4   3         28.02         21.42         4.06 o                         
  -7   4   3        122.63        112.12         7.81 o                         
  -6   4   3        487.28        429.30        24.21 o                         
  -5   4   3        779.23        711.47        12.76 o                         
  -4   4   3        413.49        374.58        15.19 o                         
  -3   4   3          1.59         14.68         4.41 o                         
  -2   4   3       1163.54       1146.09        16.52 o                         
  -1   4   3       1746.89       1763.17        33.08 o                         
   0   4   3       5007.78       5489.52       132.55 o                         
   1   4   3          9.96          7.53         1.75 o                         
   2   4   3        115.52         86.95         3.97 o                         
   3   4   3        133.59        119.98         4.47 o                         
   4   4   3         88.51         77.55        10.03 o                         
   5   4   3        838.87        817.20        21.70 o                         
   6   4   3         39.20         47.12         6.95 o                         
   7   4   3          6.48          7.97         4.13 o                         
   8   4   3        243.37        299.10        18.47 o                         
  -8   5   3        160.30        152.76        10.66 o                         
  -7   5   3        164.59        150.17         9.99 o                         
  -6   5   3        142.51        132.79         8.78 o                         
  -5   5   3        451.77        461.29        10.87 o                         
  -4   5   3        115.94        110.45         4.87 o                         
  -3   5   3        384.31        379.61         9.98 o                         
  -2   5   3        482.99        466.27        12.06 o                         
  -1   5   3       1410.35       1362.47        27.45 o                         
   0   5   3       1057.56        985.59        18.90 o                         
   1   5   3        691.60        719.56        13.47 o                         
   2   5   3         90.98         94.70         4.12 o                         
   3   5   3        219.10        187.65        17.17 o                         
   4   5   3         55.75         38.21         7.66 o                         
   5   5   3        131.33        138.55         9.64 o                         
   6   5   3          2.29          1.49         3.69 o                         
   7   5   3          1.83          0.35         3.87 o                         
  -8   6   3         94.76         98.15         9.21 o                         
  -7   6   3         65.38         71.99         7.77 o                         
  -6   6   3        396.28        382.03        15.30 o                         
  -5   6   3        828.29        831.76        21.23 o                         
  -4   6   3        201.02        182.98         8.06 o                         
  -3   6   3        238.81        226.49         8.81 o                         
  -2   6   3        275.26        270.08         9.91 o                         
  -1   6   3         42.02         52.58         4.21 o                         
   0   6   3          0.03          2.14         2.25 o                         
   1   6   3        220.36        243.25         8.92 o                         
   2   6   3         88.89         93.28         5.65 o                         
   3   6   3         40.14         47.54         4.79 o                         
   4   6   3        232.24        256.71        11.91 o                         
   5   6   3        541.68        576.32        18.96 o                         
   6   6   3        123.99        146.46         9.53 o                         
  -7   7   3        177.84        182.06        11.56 o                         
  -6   7   3         22.59          7.06         4.47 o                         
  -5   7   3        188.39        166.37         9.80 o                         
  -4   7   3        226.20        210.74         9.37 o                         
  -3   7   3          9.27         12.54         3.81 o                         
  -2   7   3         81.33         71.27         5.89 o                         
  -1   7   3        526.69        542.52        18.35 o                         
   0   7   3        421.00        436.84        12.54 o                         
   1   7   3        641.37        668.51        15.82 o                         
   2   7   3         31.02         33.06         3.55 o                         
   3   7   3         48.62         49.71         5.80 o                         
   4   7   3        144.00        148.26         9.92 o                         
   5   7   3         46.59         48.09         6.01 o                         
  -6   8   3         80.72         54.66         8.86 o                         
  -5   8   3        388.95        386.93        15.44 o                         
  -4   8   3         35.56         27.64         3.78 o                         
  -3   8   3        126.04        105.33         8.00 o                         
  -2   8   3          7.57          6.28         2.87 o                         
  -1   8   3         75.01         70.67         6.49 o                         
   0   8   3        512.84        537.16        14.05 o                         
   1   8   3        908.22        886.23        19.71 o                         
   2   8   3          0.74         26.16         5.22 o                         
   3   8   3         47.21         58.22         6.44 o                         
   4   8   3        423.11        497.24        19.00 o                         
  -5   9   3        788.17        754.52        27.40 o                         
  -4   9   3        622.92        631.94        24.61 o                         
  -3   9   3        155.57        171.64         9.81 o                         
  -2   9   3         10.97          6.53         3.33 o                         
  -1   9   3        120.08        108.27         8.71 o                         
   0   9   3          1.18         -0.37         2.51 o                         
   1   9   3          2.88          3.58         3.77 o                         
   2   9   3          2.22         -1.59         3.89 o                         
   3   9   3        171.46        204.57        14.28 o                         
  -2  10   3         70.44         64.01         9.16 o                         
  -1  10   3        658.20        739.90        36.13 o                         
  -1 -10   4          2.34         -1.28         5.69 o                         
   0 -10   4          2.01          1.38         3.12 o                         
   1 -10   4         17.23         18.97         3.60 o                         
   2 -10   4        117.05        125.75        12.18 o                         
   3 -10   4        162.47        163.75        12.36 o                         
  -4  -9   4          0.45         12.75         5.34 o                         
  -3  -9   4        153.93        178.75        12.80 o                         
  -2  -9   4        453.81        504.82        20.55 o                         
  -1  -9   4         51.70         64.63         7.34 o                         
   0  -9   4        341.20        371.57        14.62 o                         
   1  -9   4         68.56         50.61         5.81 o                         
   2  -9   4          0.23         -1.74         2.68 o                         
   3  -9   4         21.85         12.93         4.04 o                         
   4  -9   4         36.65         20.84         5.12 o                         
   5  -9   4        229.86        236.42        14.93 o                         
  -5  -8   4         10.77          3.97         3.48 o                         
  -4  -8   4         58.55         51.03         5.07 o                         
  -3  -8   4         27.52         24.46         3.93 o                         
  -2  -8   4        776.63        782.41        33.39 o                         
  -1  -8   4        553.44        549.10        19.58 o                         
   0  -8   4        131.13        132.43        11.14 o                         
   1  -8   4        261.55        250.96        12.67 o                         
   2  -8   4       1209.64       1191.40        32.76 o                         
   3  -8   4        356.90        356.72        11.82 o                         
   4  -8   4         28.17         19.62         4.68 o                         
   5  -8   4         98.31        114.84         8.76 o                         
   6  -8   4        230.63        228.98        14.87 o                         
  -6  -7   4        876.18       1043.57        27.98 o                         
  -5  -7   4        424.76        472.73        17.94 o                         
  -4  -7   4        252.59        243.53        11.87 o                         
  -3  -7   4         21.10         20.43         3.68 o                         
  -2  -7   4        339.68        334.63        13.72 o                         
  -1  -7   4         92.89         78.81         4.61 o                         
   0  -7   4        656.79        618.51        14.26 o                         
   1  -7   4         59.53         50.09         4.15 o                         
   2  -7   4        443.37        433.26        12.51 o                         
   3  -7   4        220.94        227.76        12.07 o                         
   4  -7   4         42.79         49.80         5.63 o                         
   5  -7   4        705.76        739.08        20.63 o                         
   6  -7   4        116.37        132.81         9.30 o                         
   7  -7   4        716.21        741.03        31.38 o                         
  -7  -6   4        284.33        317.03        16.89 o                         
  -6  -6   4         30.11         22.73         4.49 o                         
  -5  -6   4         38.45         33.00         4.67 o                         
  -4  -6   4         82.77         84.10         6.58 o                         
  -3  -6   4        189.43        164.87        13.04 o                         
  -2  -6   4       1649.32       1530.34        41.75 o                         
  -1  -6   4       1404.91       1246.73        16.96 o                         
   0  -6   4          2.48          2.22         1.57 o                         
   1  -6   4         66.39         51.95         4.06 o                         
   2  -6   4       1627.58       1526.62        26.28 o                         
   3  -6   4        369.38        362.72        11.22 o                         
   4  -6   4        124.23        107.85         5.43 o                         
   5  -6   4         80.27         84.69         6.65 o                         
   6  -6   4         32.14         24.19         7.52 o                         
   7  -6   4         72.40         71.49         8.65 o                         
   8  -6   4         94.48         90.89        10.15 o                         
  -8  -5   4         21.52         18.40         5.77 o                         
  -7  -5   4        279.01        291.85        17.38 o                         
  -6  -5   4        968.34       1055.56        27.42 o                         
  -5  -5   4        291.38        288.15        14.74 o                         
  -4  -5   4        201.67        200.36        10.34 o                         
  -3  -5   4         90.35         74.64         6.49 o                         
  -2  -5   4          1.89         -1.76         1.76 o                         
  -1  -5   4        516.81        499.03        10.10 o                         
   0  -5   4         86.90         61.33         3.94 o                         
   1  -5   4        185.52        148.87         5.74 o                         
   2  -5   4       1174.09       1091.21        20.21 o                         
   3  -5   4          0.30         -1.41         1.41 o                         
   4  -5   4         25.18         25.16         2.57 o                         
   5  -5   4       2111.34       2092.68        67.63 o                         
   6  -5   4        146.78        154.84         9.70 o                         
   7  -5   4       1162.10       1294.54        30.56 o                         
   8  -5   4         81.85         84.79         9.52 o                         
  -8  -4   4        215.94        235.97        16.69 o                         
  -7  -4   4       1458.20       1551.19        38.84 o                         
  -6  -4   4        724.01        763.36        24.87 o                         
  -5  -4   4         62.24         58.52         6.58 o                         
  -4  -4   4        940.95        884.19        33.34 o                         
  -3  -4   4       2601.00       2574.22        46.41 o                         
  -2  -4   4       5118.95       4738.05        50.94 o                         
  -1  -4   4        491.78        425.43         8.23 o                         
   0  -4   4        243.80        229.49         4.65 o                         
   1  -4   4        351.03        321.70         5.79 o                         
   2  -4   4         67.02         41.72         3.22 o                         
   3  -4   4       1042.60        925.72        26.16 o                         
   4  -4   4        797.29        826.47        16.66 o                         
   5  -4   4        642.70        614.29        16.99 o                         
   6  -4   4        326.26        239.21        28.27 o                         
   7  -4   4        114.91        103.33        10.16 o                         
   8  -4   4        236.67        275.87        17.95 o                         
  -9  -3   4         19.11         13.32         4.66 o                         
  -8  -3   4         78.68         68.24         8.96 o                         
  -7  -3   4          0.45          5.83         5.04 o                         
  -6  -3   4          3.84         -1.85         8.37 o                         
  -5  -3   4          5.29         -2.03         3.13 o                         
  -4  -3   4        487.29        433.26        11.72 o                         
  -3  -3   4        247.63        221.36         5.72 o                         
  -2  -3   4       2383.86       2365.21        23.25 o                         
  -1  -3   4       2118.84       1953.40        28.27 o                         
   0  -3   4        740.96        645.51         8.89 o                         
   1  -3   4       1799.82       1611.69        18.25 o                         
   2  -3   4       3250.11       3011.30        51.99 o                         
   3  -3   4        178.64        158.87         4.45 o                         
   4  -3   4        874.97        952.65        24.14 o                         
   5  -3   4       1692.23       1618.76        41.83 o                         
   6  -3   4        104.50         86.17         7.23 o                         
   7  -3   4        906.97        953.69        30.36 o                         
   8  -3   4        500.18        541.18        24.60 o                         
   9  -3   4        135.38        165.97        14.58 o                         
  -9  -2   4         10.67         18.17         4.84 o                         
  -8  -2   4        447.60        448.80        28.90 o                         
  -7  -2   4        599.59        645.42        36.46 o                         
  -6  -2   4          5.45          5.03         2.48 o                         
  -5  -2   4        115.27         94.78         3.32 o                         
  -4  -2   4       2179.36       1942.32        27.51 o                         
  -3  -2   4       2023.58       1952.79        22.66 o                         
  -2  -2   4       5257.40       5373.43        86.67 o                         
  -1  -2   4         70.96         63.18         2.93 o                         
   0  -2   4        688.57        706.01        10.95 o                         
   1  -2   4       6475.40       6158.60        46.48 o                         
   2  -2   4        741.35        708.49        12.55 o                         
   3  -2   4          0.93          0.53         1.27 o                         
   4  -2   4       1260.91       1081.79        29.26 o                         
   5  -2   4       1632.01       1512.16        31.05 o                         
   6  -2   4       2187.11       2108.22        71.50 o                         
   7  -2   4        100.90        120.63        10.83 o                         
   8  -2   4         58.88         74.37        14.24 o                         
   9  -2   4          1.22          6.01         6.44 o                         
  -9  -1   4          0.33         -5.66         5.66 o                         
  -8  -1   4         83.65         73.63         7.25 o                         
  -7  -1   4        123.51        113.34         7.27 o                         
  -6  -1   4        506.19        508.62        13.75 o                         
  -5  -1   4        421.80        346.02        11.93 o                         
  -4  -1   4       2568.00       2437.86        42.52 o                         
  -3  -1   4        133.41         94.02         3.13 o                         
  -2  -1   4        286.29        346.99        11.80 o                         
  -1  -1   4       6645.81       7875.29       535.49 o                         
   0  -1   4         81.18         82.36         3.19 o                         
   1  -1   4       9750.71       8671.46       125.65 o                         
   2  -1   4       9160.85       8357.45        71.64 o                         
   3  -1   4        734.03        603.11         8.58 o                         
   4  -1   4        376.63        347.82         7.87 o                         
   5  -1   4        229.11        216.83         7.89 o                         
   6  -1   4         22.02         16.45         1.76 o                         
   7  -1   4         13.52         10.12         3.46 o                         
   8  -1   4         25.57         16.22         9.57 o                         
   9  -1   4        124.80        159.13        18.02 o                         
  -9   0   4          2.26          1.05         5.72 o                         
  -8   0   4        609.91        568.44        18.35 o                         
  -7   0   4       1027.20       1017.25        25.49 o                         
  -6   0   4         10.92          6.34         1.95 o                         
  -5   0   4          7.67         14.28         5.51 o                         
  -4   0   4        598.42        635.06         8.91 o                         
  -3   0   4         36.51         43.01         3.40 o                         
  -2   0   4       4828.18       5909.44       235.63 o                         
  -1   0   4        170.28        239.34        12.11 o                         
   0   0   4       5899.92       6331.96        54.20 o                         
   1   0   4       1257.32       1357.07        76.16 o                         
   2   0   4         96.08         89.07         2.90 o                         
   3   0   4        212.77        183.31         6.28 o                         
   4   0   4        547.30        454.94         8.70 o                         
   5   0   4       1149.33       1075.59        37.04 o                         
   6   0   4       1005.95        923.69        48.35 o                         
   7   0   4         54.38         50.85         5.21 o                         
   8   0   4         44.11         32.85         6.54 o                         
   9   0   4         79.63        101.41        21.34 o                         
  -9   1   4          0.64          2.93         4.39 o                         
  -8   1   4         25.55         21.67         3.18 o                         
  -7   1   4        208.88        205.85        10.49 o                         
  -6   1   4         96.88         81.03         5.90 o                         
  -5   1   4        231.21        225.75        10.75 o                         
  -4   1   4        991.69        976.14        15.41 o                         
  -3   1   4       1215.25       1297.97        16.62 o                         
  -2   1   4         28.27         27.79         2.47 o                         
  -1   1   4       3155.10       4705.22        38.57 o                         
   0   1   4         77.69        118.88         2.77 o                         
   1   1   4       1798.34       1767.29        35.86 o                         
   2   1   4        153.24        155.64         4.19 o                         
   3   1   4       1725.27       1739.39        23.04 o                         
   4   1   4         80.92         80.45         4.89 o                         
   5   1   4        446.43        437.37        10.75 o                         
   6   1   4        610.84        588.68        20.16 o                         
   7   1   4        199.87        213.77        11.37 o                         
   8   1   4        320.25        359.22        20.43 o                         
   9   1   4         58.26         69.20        10.21 o                         
  -9   2   4        190.15        194.78        14.45 o                         
  -8   2   4        584.37        566.11        18.80 o                         
  -7   2   4         25.22         17.57         2.90 o                         
  -6   2   4         25.07         24.14         3.16 o                         
  -5   2   4        172.15        131.06        14.09 o                         
  -4   2   4          7.11          2.82         1.50 o                         
  -3   2   4       5250.56       5709.14        55.01 o                         
  -2   2   4         76.79         88.86         3.75 o                         
  -1   2   4         80.04         99.60         4.61 o                         
   0   2   4       1741.06       2455.85        65.00 o                         
   1   2   4       2082.16       2211.64        60.94 o                         
   2   2   4       2564.10       2453.47        37.01 o                         
   3   2   4       1219.88       1127.00        29.63 o                         
   4   2   4        208.64        188.42         7.12 o                         
   5   2   4          7.85          5.81         1.49 o                         
   6   2   4        214.19        236.52        11.30 o                         
   7   2   4        285.33        298.72        15.59 o                         
   8   2   4         14.15          5.68         3.47 o                         
  -9   3   4        101.19         77.13        11.56 o                         
  -8   3   4        402.17        436.19        15.53 o                         
  -7   3   4       1042.39       1046.92        26.53 o                         
  -6   3   4        216.59        224.27         9.65 o                         
  -5   3   4          9.88         11.61         3.66 o                         
  -4   3   4        181.37        180.10         6.29 o                         
  -3   3   4        124.78        115.64         4.26 o                         
  -2   3   4        245.41        230.34         5.27 o                         
  -1   3   4        188.93        205.01         4.79 o                         
   0   3   4       2823.53       3199.28       106.45 o                         
   1   3   4         31.78          8.84         1.54 o                         
   2   3   4       3503.24       3472.08        25.01 o                         
   3   3   4        260.95        225.43         9.57 o                         
   4   3   4        827.87        766.87        19.11 o                         
   5   3   4        278.50        248.27         8.29 o                         
   6   3   4        584.14        594.40        19.04 o                         
   7   3   4         68.38         84.97         9.02 o                         
   8   3   4        170.87        179.17        11.83 o                         
  -9   4   4          2.13          5.04         5.94 o                         
  -8   4   4         52.36         40.09         5.32 o                         
  -7   4   4        369.04        364.95        14.12 o                         
  -6   4   4        566.70        523.56        31.44 o                         
  -5   4   4         36.02         41.17         3.65 o                         
  -4   4   4        239.52        206.56         6.18 o                         
  -3   4   4       6984.94       7064.83       144.48 o                         
  -2   4   4       1499.96       1569.91        25.82 o                         
  -1   4   4        645.04        657.51        12.28 o                         
   0   4   4          1.83          8.32         1.79 o                         
   1   4   4        213.91        218.74         6.46 o                         
   2   4   4        467.31        427.39         8.84 o                         
   3   4   4          1.80          0.43         1.18 o                         
   4   4   4        113.60         98.74         5.08 o                         
   5   4   4        385.70        413.00        15.68 o                         
   6   4   4        695.79        706.63        22.06 o                         
   7   4   4        562.43        624.37        22.19 o                         
  -8   5   4         85.35         86.83         7.96 o                         
  -7   5   4        403.65        387.41        15.77 o                         
  -6   5   4         76.92         69.72         6.32 o                         
  -5   5   4         11.12          9.76         2.23 o                         
  -4   5   4        464.44        432.95        10.43 o                         
  -3   5   4        630.95        579.31        12.13 o                         
  -2   5   4         50.10         35.68         3.64 o                         
  -1   5   4        276.05        318.52         8.60 o                         
   0   5   4       1890.81       1884.13        24.88 o                         
   1   5   4       2250.62       2073.96        23.68 o                         
   2   5   4       1542.57       1424.20        20.22 o                         
   3   5   4          0.66          0.53         2.10 o                         
   4   5   4        417.89        425.45        13.11 o                         
   5   5   4         11.56          7.26         3.14 o                         
   6   5   4         72.83         73.89         6.90 o                         
   7   5   4        104.51        107.66        10.64 o                         
  -8   6   4        350.06        360.65        16.95 o                         
  -7   6   4        959.48        934.26        28.52 o                         
  -6   6   4        276.78        251.89        12.50 o                         
  -5   6   4         80.47         77.53         5.88 o                         
  -4   6   4         67.48         60.75         5.68 o                         
  -3   6   4       1055.82       1027.11        24.32 o                         
  -2   6   4        809.13        855.94        26.03 o                         
  -1   6   4        329.61        345.30         9.85 o                         
   0   6   4        124.93        114.37         5.70 o                         
   1   6   4       2481.79       2426.89        51.22 o                         
   2   6   4         74.98         63.29         4.15 o                         
   3   6   4        171.24        175.73         9.53 o                         
   4   6   4         96.13         93.31         7.43 o                         
   5   6   4        454.76        520.59        16.48 o                         
   6   6   4        278.57        306.62        13.56 o                         
  -7   7   4        138.24        131.89        10.15 o                         
  -6   7   4          3.23         -1.41         3.12 o                         
  -5   7   4        187.16        182.48         8.90 o                         
  -4   7   4       1592.84       1522.71        24.96 o                         
  -3   7   4       1009.62        961.51        22.53 o                         
  -2   7   4        440.46        414.65        11.80 o                         
  -1   7   4        119.01        104.96         6.37 o                         
   0   7   4        306.43        302.21         9.89 o                         
   1   7   4        834.58        884.01        20.88 o                         
   2   7   4        806.85        880.23        21.61 o                         
   3   7   4        137.51        150.40         9.39 o                         
   4   7   4         18.92         13.47         3.24 o                         
   5   7   4         38.45         30.91         5.59 o                         
  -6   8   4        302.14        317.74        23.27 o                         
  -5   8   4         44.28         29.42         5.20 o                         
  -4   8   4         91.17         83.82         7.28 o                         
  -3   8   4          0.29          2.74         2.68 o                         
  -2   8   4         31.97         28.09         4.67 o                         
  -1   8   4         20.42         14.05         4.42 o                         
   0   8   4         66.25         67.47         5.06 o                         
   1   8   4       1029.96       1013.28        29.18 o                         
   2   8   4          3.75          4.01         3.07 o                         
   3   8   4         21.43         17.90         4.22 o                         
   4   8   4        189.93        204.61        12.61 o                         
  -5   9   4        105.88        104.96        10.86 o                         
  -4   9   4       1110.75       1058.41        34.51 o                         
  -3   9   4        345.15        354.65        15.58 o                         
  -2   9   4        358.73        329.08        18.18 o                         
  -1   9   4         40.56         26.17         5.60 o                         
   0   9   4        265.38        247.10        11.58 o                         
   1   9   4        329.06        339.54        17.82 o                         
   2   9   4         55.00         57.63         7.49 o                         
  -1 -10   5          3.18          6.14         4.34 o                         
   0 -10   5          6.69          4.66         2.51 o                         
   1 -10   5        103.83        114.43         9.83 o                         
   2 -10   5        102.75        103.19         9.61 o                         
   3 -10   5        710.42        778.11        29.36 o                         
  -4  -9   5        214.65        221.22        14.90 o                         
  -3  -9   5          0.52         -0.86         3.23 o                         
  -2  -9   5        245.65        267.79        15.13 o                         
  -1  -9   5        910.42        971.99        30.87 o                         
   0  -9   5        447.87        500.63        19.60 o                         
   1  -9   5        157.15        170.60        12.02 o                         
   2  -9   5          0.09         -4.29         4.29 o                         
   3  -9   5         67.67         78.08         9.12 o                         
   4  -9   5          9.09         10.84         3.67 o                         
   5  -9   5        289.31        287.74        16.65 o                         
  -5  -8   5        158.45        179.27        13.05 o                         
  -4  -8   5        107.05        120.43         8.83 o                         
  -3  -8   5          4.04         -0.88         2.75 o                         
  -2  -8   5         51.28         46.68         4.23 o                         
  -1  -8   5         54.41         60.41         4.83 o                         
   0  -8   5        135.92        141.54         7.76 o                         
   1  -8   5         15.14         16.48         3.54 o                         
   2  -8   5        424.50        447.94        14.28 o                         
   3  -8   5       1284.61       1367.45        27.81 o                         
   4  -8   5          4.73          4.83         3.45 o                         
   5  -8   5          5.11          3.67         2.91 o                         
   6  -8   5          2.48         -0.81         4.24 o                         
  -6  -7   5        294.44        348.38        16.27 o                         
  -5  -7   5        431.94        471.74        17.63 o                         
  -4  -7   5        140.73        138.95         8.91 o                         
  -3  -7   5        157.57        141.41         8.57 o                         
  -2  -7   5        235.65        226.09        10.90 o                         
  -1  -7   5       1460.41       1409.99        35.08 o                         
   0  -7   5       1378.10       1282.80        23.34 o                         
   1  -7   5        210.08        171.31         7.66 o                         
   2  -7   5         26.20         27.66         3.01 o                         
   3  -7   5        192.99        182.29         7.02 o                         
   4  -7   5        494.66        521.35        16.53 o                         
   5  -7   5        338.00        340.03        15.12 o                         
   6  -7   5        102.37        113.72        10.13 o                         
   7  -7   5        133.08        169.25        13.15 o                         
  -7  -6   5         18.81         22.59         5.24 o                         
  -6  -6   5         27.29         20.13         5.87 o                         
  -5  -6   5         52.27         53.80         6.61 o                         
  -4  -6   5        180.78        177.76         9.37 o                         
  -3  -6   5          6.76          1.34         1.61 o                         
  -2  -6   5        404.97        371.51        13.42 o                         
  -1  -6   5        697.10        673.72        13.58 o                         
   0  -6   5        202.26        172.05         6.32 o                         
   1  -6   5        266.98        247.30         8.49 o                         
   2  -6   5        526.98        536.17        11.84 o                         
   3  -6   5       2888.30       2736.94        53.32 o                         
   4  -6   5        713.43        679.04        17.26 o                         
   5  -6   5          2.09         -1.33         2.89 o                         
   6  -6   5          1.97          0.88         3.38 o                         
   7  -6   5         27.64         21.86         5.22 o                         
   8  -6   5        238.59        243.65        16.30 o                         
  -8  -5   5        117.27        120.82        12.19 o                         
  -7  -5   5         20.49         15.42         4.90 o                         
  -6  -5   5        174.93        192.30        12.13 o                         
  -5  -5   5        518.98        515.18        17.94 o                         
  -4  -5   5         30.96         30.79         3.55 o                         
  -3  -5   5         29.97         36.58         3.33 o                         
  -2  -5   5        114.07         88.16         3.81 o                         
  -1  -5   5         56.51         37.09         2.57 o                         
   0  -5   5        611.00        531.66        11.38 o                         
   1  -5   5         97.09        110.16         4.93 o                         
   2  -5   5         99.31         78.44         4.00 o                         
   3  -5   5       1192.22       1155.63        31.01 o                         
   4  -5   5          0.59          1.35         2.47 o                         
   5  -5   5         25.63         26.43         3.24 o                         
   6  -5   5         95.26         99.99         7.49 o                         
   7  -5   5        538.55        596.30        18.89 o                         
   8  -5   5        432.55        495.83        26.60 o                         
  -8  -4   5         16.26         14.25         5.16 o                         
  -7  -4   5         60.03         75.33         9.47 o                         
  -6  -4   5         14.72          2.42         5.81 o                         
  -5  -4   5          3.10          4.70         3.89 o                         
  -4  -4   5        176.46        161.40         9.90 o                         
  -3  -4   5        211.34        156.44        11.66 o                         
  -2  -4   5       1358.45       1165.49        24.00 o                         
  -1  -4   5       3196.79       2967.14        52.43 o                         
   0  -4   5         53.91         32.69         1.77 o                         
   1  -4   5         50.68         53.62         2.38 o                         
   2  -4   5       1812.50       1775.92        23.01 o                         
   3  -4   5        278.39        255.41         9.32 o                         
   4  -4   5         25.05         23.40         1.79 o                         
   5  -4   5          5.39          7.65         1.88 o                         
   6  -4   5        236.14        225.84         8.31 o                         
   7  -4   5        284.09        301.50        17.60 o                         
   8  -4   5         27.54         37.35         7.68 o                         
  -9  -3   5         26.75         21.60         5.70 o                         
  -8  -3   5        297.11        331.45        23.48 o                         
  -7  -3   5        506.75        511.23        27.08 o                         
  -6  -3   5        228.51        216.60        22.32 o                         
  -5  -3   5        128.55        113.21         6.30 o                         
  -4  -3   5        405.03        352.17         7.92 o                         
  -3  -3   5        284.05        227.97         7.21 o                         
  -2  -3   5          3.18          8.95         1.43 o                         
  -1  -3   5       1664.47       1523.59        31.99 o                         
   0  -3   5        495.32        494.56         5.56 o                         
   1  -3   5        302.23        332.07         5.38 o                         
   2  -3   5       2496.27       2212.56        52.21 o                         
   3  -3   5       5195.09       4995.03        56.87 o                         
   4  -3   5       1131.93       1012.98        14.98 o                         
   5  -3   5        128.88        135.64         6.05 o                         
   6  -3   5        147.82        123.84         6.96 o                         
   7  -3   5         11.77         13.79         9.40 o                         
   8  -3   5          5.64          1.88         4.53 o                         
   9  -3   5          1.97          2.07         6.98 o                         
  -9  -2   5         19.92         23.64         5.42 o                         
  -8  -2   5         71.53         89.48        10.82 o                         
  -7  -2   5        191.26        166.45        15.72 o                         
  -6  -2   5        475.71        443.49        18.67 o                         
  -5  -2   5        143.14        134.38         5.06 o                         
  -4  -2   5        170.05        163.47         6.42 o                         
  -3  -2   5         85.30         75.69         3.51 o                         
  -2  -2   5        241.09        225.98         6.33 o                         
  -1  -2   5        733.94        685.25        13.42 o                         
   0  -2   5       1157.51       1175.29        18.64 o                         
   1  -2   5        481.76        480.94         6.79 o                         
   2  -2   5        106.83        142.24         3.71 o                         
   3  -2   5        671.60        503.15        17.41 o                         
   4  -2   5       2051.11       1736.21        22.86 o                         
   5  -2   5        831.50        763.01        28.88 o                         
   6  -2   5        478.55        451.56        21.06 o                         
   7  -2   5        397.31        408.69        27.91 o                         
   8  -2   5        355.10        393.56        20.88 o                         
   9  -2   5        105.54        134.85        13.31 o                         
  -9  -1   5         47.36         33.45         5.34 o                         
  -8  -1   5         10.19         -0.47         4.20 o                         
  -7  -1   5          5.77          2.13         2.95 o                         
  -6  -1   5         29.50         23.52         3.44 o                         
  -5  -1   5        387.54        366.40        10.68 o                         
  -4  -1   5         38.68         45.43         2.77 o                         
  -3  -1   5         68.29         42.76         2.20 o                         
  -2  -1   5        123.85        180.12         4.09 o                         
  -1  -1   5       1206.04       1335.32        63.84 o                         
   0  -1   5       2736.96       2871.92        60.53 o                         
   1  -1   5       4297.62       4448.79       130.08 o                         
   2  -1   5         18.05         16.44         1.53 o                         
   3  -1   5        348.18        328.25        15.62 o                         
   4  -1   5       1875.74       1695.08        49.16 o                         
   5  -1   5         98.14        101.95         4.59 o                         
   6  -1   5        638.06        641.51        24.05 o                         
   7  -1   5        756.03        765.86        18.11 o                         
   8  -1   5        206.12        230.38        15.97 o                         
   9  -1   5        133.77        158.94        18.42 o                         
  -9   0   5        257.63        291.16        21.87 o                         
  -8   0   5          6.29         15.76         5.79 o                         
  -7   0   5        134.38        138.04         8.00 o                         
  -6   0   5        449.41        461.23        12.66 o                         
  -5   0   5        696.44        673.84        18.23 o                         
  -4   0   5        641.68        643.45         9.93 o                         
  -3   0   5          2.29          2.55         1.65 o                         
  -2   0   5       2642.58       3354.52       107.21 o                         
  -1   0   5       4197.74       5345.09        62.35 o                         
   0   0   5         58.45         83.00         2.72 o                         
   1   0   5        784.59        906.21        41.75 o                         
   2   0   5       1132.94       1068.66        27.16 o                         
   3   0   5       6213.81       6185.01        74.70 o                         
   4   0   5       2946.55       2568.35        58.36 o                         
   5   0   5        885.93        804.27        31.58 o                         
   6   0   5        252.17        261.17        12.89 o                         
   7   0   5         46.71         38.92         3.99 o                         
   8   0   5        149.76        172.87        31.27 o                         
   9   0   5        126.37        129.82        15.21 o                         
  -9   1   5          2.55         -1.07         4.83 o                         
  -8   1   5          4.20          0.99         5.42 o                         
  -7   1   5       1028.16       1002.91        29.09 o                         
  -6   1   5       1476.49       1527.16        24.41 o                         
  -5   1   5       2862.92       3084.77        32.55 o                         
  -4   1   5        304.30        338.72        10.80 o                         
  -3   1   5         87.51        100.50         3.78 o                         
  -2   1   5       6353.67       8979.22       163.04 o                         
  -1   1   5        123.59        137.85         4.07 o                         
   0   1   5       4624.56       5982.71        48.58 o                         
   1   1   5       3307.45       3784.05       154.67 o                         
   2   1   5       2053.08       2052.40        39.77 o                         
   3   1   5       3906.14       4052.73        48.53 o                         
   4   1   5         50.90         37.32         2.92 o                         
   5   1   5          3.70          5.41         1.41 o                         
   6   1   5        321.33        344.25        14.57 o                         
   7   1   5        864.65        941.82        20.70 o                         
   8   1   5        266.01        296.22        15.00 o                         
  -9   2   5        717.33        720.43        20.46 o                         
  -8   2   5        243.55        284.47        12.50 o                         
  -7   2   5          9.13          2.75         3.07 o                         
  -6   2   5        438.90        419.42        11.47 o                         
  -5   2   5          5.39          1.29         2.54 o                         
  -4   2   5        266.92        262.72         7.88 o                         
  -3   2   5        557.90        620.04        13.77 o                         
  -2   2   5       3680.85       4640.80        71.33 o                         
  -1   2   5       2840.81       3930.73        26.59 o                         
   0   2   5       3224.01       4196.11        81.13 o                         
   1   2   5        210.66        236.43         6.54 o                         
   2   2   5         44.86         74.32         4.95 o                         
   3   2   5       1806.01       1693.71        35.08 o                         
   4   2   5       1683.40       1607.40        51.23 o                         
   5   2   5        278.33        275.00        11.29 o                         
   6   2   5        435.56        430.59        14.37 o                         
   7   2   5         38.05         35.68         5.14 o                         
   8   2   5          2.44         -1.97         5.22 o                         
  -9   3   5         73.07         70.76         9.38 o                         
  -8   3   5         11.07         13.65         3.58 o                         
  -7   3   5       1174.90       1149.84        24.14 o                         
  -6   3   5       1046.31       1057.34        24.30 o                         
  -5   3   5       2078.96       2049.39       107.07 o                         
  -4   3   5        933.61       1053.97        30.98 o                         
  -3   3   5          3.67          0.90         1.57 o                         
  -2   3   5        112.00        115.78         3.59 o                         
  -1   3   5        803.51       1044.37        15.39 o                         
   0   3   5       1551.92       1931.84        67.69 o                         
   1   3   5        513.31        489.15        12.74 o                         
   2   3   5         10.99          8.10         2.41 o                         
   3   3   5        277.37        244.68         7.16 o                         
   4   3   5        524.12        484.64        12.59 o                         
   5   3   5        166.42        157.37         6.64 o                         
   6   3   5        336.14        364.13        14.71 o                         
   7   3   5        870.41        906.32        25.04 o                         
   8   3   5        141.76        157.30        11.02 o                         
  -9   4   5        329.41        291.51        16.21 o                         
  -8   4   5        529.02        518.82        17.61 o                         
  -7   4   5        459.94        444.16        15.47 o                         
  -6   4   5        554.94        489.07        23.95 o                         
  -5   4   5         96.55         81.95         5.11 o                         
  -4   4   5        197.77        214.87         6.59 o                         
  -3   4   5        429.82        417.15        10.21 o                         
  -2   4   5       7376.76       8152.15        62.24 o                         
  -1   4   5       2912.82       3634.12        89.59 o                         
   0   4   5       1329.14       1423.35        45.08 o                         
   1   4   5         23.41         21.90         1.83 o                         
   2   4   5        268.78        252.95         7.03 o                         
   3   4   5       1309.40       1293.95        18.02 o                         
   4   4   5        582.15        574.69        12.18 o                         
   5   4   5          3.05          0.82         2.93 o                         
   6   4   5          8.46         11.00         3.45 o                         
   7   4   5         63.73         66.66         6.88 o                         
  -8   5   5         96.49         70.92         6.75 o                         
  -7   5   5        193.64        191.21        13.15 o                         
  -6   5   5        268.64        253.30        12.11 o                         
  -5   5   5        362.05        350.56        12.95 o                         
  -4   5   5          3.71          4.31         2.00 o                         
  -3   5   5         29.76         23.49         2.41 o                         
  -2   5   5        312.29        326.87         9.99 o                         
  -1   5   5          0.11          1.36         1.45 o                         
   0   5   5        139.87        144.11         5.47 o                         
   1   5   5        326.51        306.44         8.31 o                         
   2   5   5        863.87        828.69        14.20 o                         
   3   5   5        542.16        533.71        13.20 o                         
   4   5   5         26.79         37.77         7.39 o                         
   5   5   5         16.00         11.66         3.77 o                         
   6   5   5        327.21        374.74        17.24 o                         
   7   5   5        315.82        369.01        18.47 o                         
  -8   6   5         26.08         27.69         5.15 o                         
  -7   6   5        363.02        369.68        19.55 o                         
  -6   6   5        715.98        728.22        23.58 o                         
  -5   6   5          8.15          4.68         2.70 o                         
  -4   6   5        245.80        228.23        10.05 o                         
  -3   6   5        658.78        617.50        17.96 o                         
  -2   6   5       1851.03       1851.80        26.35 o                         
  -1   6   5        325.27        353.97        12.61 o                         
   0   6   5         68.56         53.20         3.42 o                         
   1   6   5         92.54         99.85         5.57 o                         
   2   6   5         21.79         17.67         2.50 o                         
   3   6   5        162.63        143.93         8.74 o                         
   4   6   5        162.38        163.06         9.80 o                         
   5   6   5         68.69         73.64         7.39 o                         
   6   6   5        179.66        217.80        12.78 o                         
  -7   7   5         32.20         19.83         4.93 o                         
  -6   7   5         75.51         65.79         6.74 o                         
  -5   7   5        100.45         91.75         6.41 o                         
  -4   7   5        159.89        142.56         7.84 o                         
  -3   7   5        421.48        388.56        14.48 o                         
  -2   7   5        204.92        196.83         9.37 o                         
  -1   7   5         18.95          9.48         2.12 o                         
   0   7   5        493.68        449.73        12.21 o                         
   1   7   5       1187.71       1132.07        20.78 o                         
   2   7   5        455.69        490.14        16.16 o                         
   3   7   5        428.40        478.05        16.59 o                         
   4   7   5         20.91         23.58         3.80 o                         
   5   7   5         21.48         16.57         3.96 o                         
  -6   8   5        424.30        398.35        19.94 o                         
  -5   8   5        310.73        277.96        16.44 o                         
  -4   8   5          1.43         -1.39         3.27 o                         
  -3   8   5        188.63        182.52         9.50 o                         
  -2   8   5        441.30        420.44        16.10 o                         
  -1   8   5         21.32         13.94         3.28 o                         
   0   8   5         37.53         35.90         3.71 o                         
   1   8   5         91.34         85.35         7.38 o                         
   2   8   5        223.32        230.04        11.95 o                         
   3   8   5          2.31          3.49         3.17 o                         
   4   8   5          0.03         -3.30         4.07 o                         
  -5   9   5         33.23         24.34         6.55 o                         
  -4   9   5         22.73         31.58         6.87 o                         
  -3   9   5        234.63        208.68        13.57 o                         
  -2   9   5        266.31        228.31        15.66 o                         
  -1   9   5         76.33         75.73         8.89 o                         
   0   9   5         22.99         30.95         6.09 o                         
   1   9   5        226.47        235.86        13.51 o                         
   2   9   5          3.46         -4.15         4.15 o                         
  -1 -10   6         53.05         63.27         9.53 o                         
   0 -10   6        120.05        121.30         8.79 o                         
   1 -10   6          3.26          2.94         3.33 o                         
   2 -10   6         69.68         75.75         8.02 o                         
   3 -10   6         22.48         19.50         7.97 o                         
  -4  -9   6         18.45         12.44         4.36 o                         
  -3  -9   6         21.29         23.57         5.65 o                         
  -2  -9   6         13.51          7.67         3.80 o                         
  -1  -9   6        202.11        266.58        13.40 o                         
   0  -9   6       1032.06       1143.93        47.74 o                         
   1  -9   6        321.52        373.15        14.00 o                         
   2  -9   6         38.40         30.44         6.79 o                         
   3  -9   6        122.22        115.06        10.00 o                         
   4  -9   6          2.98          0.88         3.53 o                         
   5  -9   6        239.26        250.23        15.63 o                         
  -5  -8   6        301.06        339.96        18.21 o                         
  -4  -8   6        275.27        313.42        16.48 o                         
  -3  -8   6          4.85          3.32         2.99 o                         
  -2  -8   6         48.02         39.97         3.87 o                         
  -1  -8   6          9.63          5.06         2.73 o                         
   0  -8   6         33.14         38.62         3.70 o                         
   1  -8   6        518.60        532.31        19.17 o                         
   2  -8   6        167.42        150.45         8.96 o                         
   3  -8   6         47.55         54.35         6.02 o                         
   4  -8   6        752.39        804.26        21.57 o                         
   5  -8   6        150.05        159.04        11.82 o                         
   6  -8   6        237.31        269.25        19.85 o                         
  -6  -7   6          0.24          2.15         3.82 o                         
  -5  -7   6        206.53        227.93        12.24 o                         
  -4  -7   6         92.80        104.63         7.78 o                         
  -3  -7   6          0.84          6.09         2.93 o                         
  -2  -7   6        189.99        167.68         6.87 o                         
  -1  -7   6         57.78         69.63         5.33 o                         
   0  -7   6        467.10        453.44        10.39 o                         
   1  -7   6         56.06         42.95         3.88 o                         
   2  -7   6          7.67          1.53         1.76 o                         
   3  -7   6          9.16          7.51         2.10 o                         
   4  -7   6        398.49        424.98        19.25 o                         
   5  -7   6        173.88        173.44         9.66 o                         
   6  -7   6        102.67         99.69         9.65 o                         
   7  -7   6          1.09         -1.93         4.60 o                         
  -7  -6   6          4.27          1.27         4.53 o                         
  -6  -6   6          3.06          5.83         3.71 o                         
  -5  -6   6         20.56         30.52         6.80 o                         
  -4  -6   6         12.94         16.65         3.96 o                         
  -3  -6   6        139.18        137.88         5.14 o                         
  -2  -6   6         93.22         79.20         4.10 o                         
  -1  -6   6        156.15        150.35         4.92 o                         
   0  -6   6        525.19        524.00        10.11 o                         
   1  -6   6       1067.26       1002.37        17.04 o                         
   2  -6   6        292.08        263.95         7.57 o                         
   3  -6   6        245.94        243.30         7.05 o                         
   4  -6   6        314.59        290.71        10.65 o                         
   5  -6   6          2.53         -1.33         2.17 o                         
   6  -6   6        422.67        448.79        19.61 o                         
   7  -6   6         76.50         86.15         9.29 o                         
  -8  -5   6         34.03         28.30         6.84 o                         
  -7  -5   6          2.13         12.84         5.22 o                         
  -6  -5   6          0.00         15.63         5.49 o                         
  -5  -5   6        349.44        333.69        14.50 o                         
  -4  -5   6        766.43        730.63        18.72 o                         
  -3  -5   6        778.38        714.72        18.19 o                         
  -2  -5   6        408.98        350.48         7.71 o                         
  -1  -5   6        233.50        219.68         8.03 o                         
   0  -5   6        281.26        265.04         7.78 o                         
   1  -5   6        436.39        461.01         9.10 o                         
   2  -5   6        685.80        690.29        13.90 o                         
   3  -5   6        293.91        288.84        10.01 o                         
   4  -5   6       2260.62       2412.26        38.11 o                         
   5  -5   6        267.58        284.24        11.39 o                         
   6  -5   6        899.06        933.67        27.73 o                         
   7  -5   6        138.04        146.56        11.60 o                         
   8  -5   6          1.44          3.60         4.78 o                         
  -8  -4   6         10.48          6.77         4.38 o                         
  -7  -4   6          0.30         -2.74         4.46 o                         
  -6  -4   6         62.93         54.57         8.39 o                         
  -5  -4   6        565.09        509.04        15.91 o                         
  -4  -4   6       1356.33       1165.17        19.37 o                         
  -3  -4   6       3567.19       3405.03        28.65 o                         
  -2  -4   6        849.54        763.88        18.50 o                         
  -1  -4   6        691.22        685.03        13.19 o                         
   0  -4   6        732.88        623.54         9.16 o                         
   1  -4   6       3638.09       3352.24        40.24 o                         
   2  -4   6         19.72          8.16         1.79 o                         
   3  -4   6        838.45        844.49        18.88 o                         
   4  -4   6        405.09        391.52        10.02 o                         
   5  -4   6       1781.94       1713.37        47.89 o                         
   6  -4   6          9.20          5.02         2.19 o                         
   7  -4   6         38.86         37.78         8.40 o                         
   8  -4   6        304.40        343.33        20.35 o                         
  -9  -3   6        118.42        132.09        17.84 o                         
  -8  -3   6        634.74        648.06        32.23 o                         
  -7  -3   6        416.55        453.58        60.22 o                         
  -6  -3   6        252.70        224.54        12.93 o                         
  -5  -3   6        116.20        104.50         4.45 o                         
  -4  -3   6        166.31        182.63         5.93 o                         
  -3  -3   6       1656.28       1655.39        59.14 o                         
  -2  -3   6        835.99        788.71        10.81 o                         
  -1  -3   6       2931.02       2708.41        65.46 o                         
   0  -3   6       2921.22       2625.57        17.43 o                         
   1  -3   6       2161.28       1886.31        26.68 o                         
   2  -3   6       7716.84       7424.85       131.15 o                         
   3  -3   6        588.23        532.41         8.87 o                         
   4  -3   6       2186.45       2131.09        24.10 o                         
   5  -3   6       1088.26       1029.65        22.06 o                         
   6  -3   6        925.90        920.83        38.65 o                         
   7  -3   6        305.54        331.01        18.22 o                         
   8  -3   6         76.46         91.42        10.47 o                         
  -9  -2   6        193.39        186.57        17.63 o                         
  -8  -2   6        309.54        333.31        19.13 o                         
  -7  -2   6        216.94        201.85        15.76 o                         
  -6  -2   6          1.49          1.37         2.43 o                         
  -5  -2   6       1049.37        951.07        14.34 o                         
  -4  -2   6       2507.63       2243.38        22.11 o                         
  -3  -2   6       6900.59       6941.68       105.86 o                         
  -2  -2   6       3611.99       3798.58        77.81 o                         
  -1  -2   6         12.83         11.37         1.32 o                         
   0  -2   6         78.09         72.87         1.92 o                         
   1  -2   6       4451.51       4607.81        63.19 o                         
   2  -2   6         84.58        126.80         4.31 o                         
   3  -2   6        856.81        708.21        11.14 o                         
   4  -2   6       1994.89       1767.11        39.61 o                         
   5  -2   6       2831.26       2600.84        50.03 o                         
   6  -2   6        369.49        355.59        12.67 o                         
   7  -2   6         96.20         97.24         9.92 o                         
   8  -2   6        584.43        674.00        26.70 o                         
   9  -2   6        418.41        523.66        32.99 o                         
  -9  -1   6         15.72          9.35         4.11 o                         
  -8  -1   6        608.92        629.70        28.74 o                         
  -7  -1   6        714.03        737.18        22.10 o                         
  -6  -1   6        900.03        885.39        20.90 o                         
  -5  -1   6       1300.51       1155.98        16.54 o                         
  -4  -1   6       4087.73       4160.93        44.32 o                         
  -3  -1   6         12.90          1.17         1.37 o                         
  -2  -1   6       1538.90       1693.70        41.67 o                         
  -1  -1   6        272.49        269.87        11.79 o                         
   0  -1   6       7508.59       7601.47       114.42 o                         
   1  -1   6       1540.13       1473.38        43.31 o                         
   2  -1   6       4442.23       4453.66       137.00 o                         
   3  -1   6         10.37         14.59         1.37 o                         
   4  -1   6        111.45         85.78         3.54 o                         
   5  -1   6        164.81        183.25         7.24 o                         
   6  -1   6          2.92         -0.93         3.76 o                         
   7  -1   6         45.02         41.85         6.74 o                         
   8  -1   6        448.01        477.85        21.89 o                         
   9  -1   6          0.25          8.56         8.18 o                         
  -9   0   6       1272.26       1393.86        38.11 o                         
  -8   0   6       2522.87       2460.23        54.74 o                         
  -7   0   6        701.51        703.85        19.53 o                         
  -6   0   6          4.36          2.11         1.68 o                         
  -5   0   6        409.89        431.59         8.94 o                         
  -4   0   6       3333.26       3566.55        67.46 o                         
  -3   0   6       2133.04       2300.76        39.75 o                         
  -2   0   6       3343.61       4511.46       104.56 o                         
  -1   0   6        805.19       1046.90        22.96 o                         
   0   0   6        806.71        874.41        12.98 o                         
   1   0   6        310.70        325.60        11.11 o                         
   2   0   6        517.08        569.67        15.45 o                         
   3   0   6          9.10          2.93         1.45 o                         
   4   0   6       1218.02       1026.87        20.73 o                         
   5   0   6        969.63        850.51        29.03 o                         
   6   0   6        919.86        951.40        19.85 o                         
   7   0   6         27.27         29.92         4.25 o                         
   8   0   6        164.48        180.78        14.91 o                         
  -9   1   6        163.50        182.00        11.57 o                         
  -8   1   6        133.66        123.88         8.83 o                         
  -7   1   6          3.97          2.23         3.18 o                         
  -6   1   6        726.93        706.60        16.86 o                         
  -5   1   6       2665.42       2598.56        52.60 o                         
  -4   1   6      12323.50      14411.84       248.60 o                         
  -3   1   6        141.49        132.24         4.82 o                         
  -2   1   6       1190.18       1808.41        39.61 o                         
  -1   1   6        793.54       1047.59        20.54 o                         
   0   1   6       3274.35       3952.34        52.73 o                         
   1   1   6       2242.08       2459.57        71.91 o                         
   2   1   6        161.91        187.92         5.64 o                         
   3   1   6       1136.18       1294.88        17.16 o                         
   4   1   6        189.55        160.92         6.36 o                         
   5   1   6        106.93         83.07         4.25 o                         
   6   1   6         50.70         44.29         4.39 o                         
   7   1   6        403.43        442.20        12.83 o                         
   8   1   6        158.21        149.14        12.14 o                         
  -9   2   6        463.07        452.58        18.29 o                         
  -8   2   6       1643.23       1623.60        31.48 o                         
  -7   2   6        108.93        115.30         7.70 o                         
  -6   2   6         12.74         10.81         2.75 o                         
  -5   2   6         12.05         10.05         2.93 o                         
  -4   2   6        139.94        145.57         8.32 o                         
  -3   2   6         47.61         52.97         4.26 o                         
  -2   2   6        239.28        335.70         7.10 o                         
  -1   2   6       1794.29       2577.42        21.32 o                         
   0   2   6        355.83        405.14        10.73 o                         
   1   2   6        991.69       1030.08        22.69 o                         
   2   2   6        792.35        834.39        22.54 o                         
   3   2   6        756.84        710.42        25.65 o                         
   4   2   6        954.15        923.81        37.15 o                         
   5   2   6       1029.10        986.06        32.15 o                         
   6   2   6        804.85        846.93        21.38 o                         
   7   2   6         64.96         59.88         6.18 o                         
   8   2   6        153.61        160.18        12.94 o                         
  -9   3   6         18.21         23.55         5.22 o                         
  -8   3   6        142.32        121.27         8.66 o                         
  -7   3   6         87.69         85.83         7.14 o                         
  -6   3   6        434.31        399.59        24.02 o                         
  -5   3   6         93.83         91.78         7.25 o                         
  -4   3   6       2301.16       2562.83        62.68 o                         
  -3   3   6         42.86         59.43         4.30 o                         
  -2   3   6        109.04        121.97         3.61 o                         
  -1   3   6        580.32        718.49        19.52 o                         
   0   3   6          0.43          2.10         1.63 o                         
   1   3   6        791.91        883.85        23.65 o                         
   2   3   6         30.96         36.02         2.74 o                         
   3   3   6        179.05        200.18         6.51 o                         
   4   3   6         29.58         26.93         3.47 o                         
   5   3   6          7.96          7.59         1.65 o                         
   6   3   6         81.38         82.82         7.43 o                         
   7   3   6        390.24        423.58        20.85 o                         
   8   3   6         87.60         98.40        10.80 o                         
  -9   4   6         50.11         54.17         7.58 o                         
  -8   4   6        253.16        240.75        12.28 o                         
  -7   4   6         12.56          1.64         4.41 o                         
  -6   4   6         22.12         19.38         4.28 o                         
  -5   4   6        106.39        107.43         6.17 o                         
  -4   4   6         30.39         38.05         3.00 o                         
  -3   4   6         42.71         47.31         3.13 o                         
  -2   4   6        882.67       1096.95        18.56 o                         
  -1   4   6       2807.69       3554.60        89.00 o                         
   0   4   6        173.41        174.06         6.12 o                         
   1   4   6         13.90         15.07         1.85 o                         
   2   4   6       1719.00       1662.95        20.40 o                         
   3   4   6        998.19        929.07        28.16 o                         
   4   4   6        515.89        484.92        14.24 o                         
   5   4   6        177.46        189.05        11.05 o                         
   6   4   6        167.50        155.96        11.09 o                         
   7   4   6          2.55         -3.65         4.03 o                         
  -8   5   6         28.26         24.45         4.33 o                         
  -7   5   6          0.43          3.58         4.00 o                         
  -6   5   6        447.81        430.98        15.65 o                         
  -5   5   6         91.09         88.90         6.91 o                         
  -4   5   6        412.95        426.38        20.49 o                         
  -3   5   6         87.95         81.22         4.54 o                         
  -2   5   6         83.96         97.27         5.55 o                         
  -1   5   6         69.52         72.88         3.91 o                         
   0   5   6        228.59        247.26         8.17 o                         
   1   5   6        559.51        562.57        15.49 o                         
   2   5   6        675.45        612.54        13.56 o                         
   3   5   6        287.42        273.07         8.01 o                         
   4   5   6        394.65        421.04        14.70 o                         
   5   5   6        112.54        117.94         8.66 o                         
   6   5   6         61.72         73.74         7.67 o                         
  -8   6   6         87.69         87.42        11.46 o                         
  -7   6   6        111.21        102.63         8.72 o                         
  -6   6   6        171.14        172.94        10.49 o                         
  -5   6   6        275.80        246.12        10.57 o                         
  -4   6   6        767.04        726.81        21.01 o                         
  -3   6   6         15.37         25.97         4.99 o                         
  -2   6   6        608.03        639.46        16.11 o                         
  -1   6   6        770.48        813.90        14.72 o                         
   0   6   6        137.19        143.20         5.71 o                         
   1   6   6        393.96        378.33        12.02 o                         
   2   6   6          7.02          6.15         2.36 o                         
   3   6   6          1.16          3.50         3.15 o                         
   4   6   6          1.31         -1.26         3.06 o                         
   5   6   6        186.97        178.54        10.97 o                         
   6   6   6          0.11          3.05         3.38 o                         
  -7   7   6          7.22          9.40         5.29 o                         
  -6   7   6          3.27          4.63         4.23 o                         
  -5   7   6          3.70          3.72         4.63 o                         
  -4   7   6        129.68        118.93         8.49 o                         
  -3   7   6        327.68        322.31        15.21 o                         
  -2   7   6        238.60        217.46        12.80 o                         
  -1   7   6         46.41         35.42         3.86 o                         
   0   7   6        908.23        875.87        17.04 o                         
   1   7   6        106.04        120.25         7.24 o                         
   2   7   6         28.03         37.52         5.43 o                         
   3   7   6         99.04        119.91         8.70 o                         
   4   7   6        183.56        195.08        11.58 o                         
   5   7   6        258.14        308.60        15.13 o                         
  -6   8   6         28.44         31.71         7.84 o                         
  -5   8   6        147.74        136.14        11.52 o                         
  -4   8   6        885.83        816.50        23.23 o                         
  -3   8   6        363.79        330.73        14.92 o                         
  -2   8   6          1.57          3.95         4.68 o                         
  -1   8   6         62.39         48.43         6.99 o                         
   0   8   6         36.81         27.43         5.77 o                         
   1   8   6         17.98         12.83         4.08 o                         
   2   8   6        112.71        120.93        10.56 o                         
   3   8   6        517.16        603.46        23.82 o                         
  -4   9   6        355.32        324.82        18.03 o                         
  -3   9   6        351.06        301.72        16.34 o                         
  -2   9   6         41.64         30.18         6.00 o                         
  -1   9   6        339.64        322.99        18.16 o                         
   0   9   6        989.98       1006.35        30.33 o                         
   1   9   6        103.34        137.65        10.45 o                         
   2   9   6        119.94        115.44        11.28 o                         
  -1 -10   7         67.66         88.50         9.70 o                         
   0 -10   7         20.90         12.33         3.87 o                         
   1 -10   7         81.66         99.73         9.18 o                         
   2 -10   7          2.11         -2.31         4.31 o                         
  -4  -9   7         14.16          7.63         4.49 o                         
  -3  -9   7        202.80        262.37        15.66 o                         
  -2  -9   7         38.19         57.49         7.34 o                         
  -1  -9   7        955.95       1017.07        39.37 o                         
   0  -9   7          2.21         12.62         3.84 o                         
   1  -9   7         88.11         75.69         7.09 o                         
   2  -9   7        353.37        386.10        17.20 o                         
   3  -9   7        184.79        211.72        13.27 o                         
   4  -9   7        155.04        213.94        14.05 o                         
   5  -9   7         64.28         85.27         9.20 o                         
  -5  -8   7        147.72        173.60        13.22 o                         
  -4  -8   7          4.50          8.77         4.41 o                         
  -3  -8   7         24.18         20.03         4.24 o                         
  -2  -8   7         32.28         37.81         5.13 o                         
  -1  -8   7         37.10         35.13         3.95 o                         
   0  -8   7          4.77          6.11         2.24 o                         
   1  -8   7        880.28        961.15        38.36 o                         
   2  -8   7        559.28        598.35        14.83 o                         
   3  -8   7        395.19        406.75        13.53 o                         
   4  -8   7         71.92         88.16         6.71 o                         
   5  -8   7         70.56         66.28         8.00 o                         
   6  -8   7        285.62        317.65        17.91 o                         
  -6  -7   7        181.83        205.80        14.47 o                         
  -5  -7   7          3.00         -2.24         3.38 o                         
  -4  -7   7        115.48        114.65         7.99 o                         
  -3  -7   7        980.66       1011.23        19.06 o                         
  -2  -7   7        385.87        365.49        11.27 o                         
  -1  -7   7       2077.95       2056.65        59.56 o                         
   0  -7   7        448.60        442.20        10.85 o                         
   1  -7   7         62.16         59.53         3.96 o                         
   2  -7   7         97.74         87.95         5.29 o                         
   3  -7   7        121.94        111.11         5.28 o                         
   4  -7   7        268.84        277.61        11.52 o                         
   5  -7   7         66.64         59.61         5.80 o                         
   6  -7   7        267.15        291.77        16.24 o                         
   7  -7   7        110.90        133.04        11.69 o                         
  -7  -6   7         60.68         68.41         8.10 o                         
  -6  -6   7        566.41        654.18        22.37 o                         
  -5  -6   7        693.98        706.48        20.19 o                         
  -4  -6   7        625.46        636.64        16.27 o                         
  -3  -6   7       1379.22       1330.62        21.95 o                         
  -2  -6   7       1475.22       1436.66        28.14 o                         
  -1  -6   7        164.00        157.06         5.47 o                         
   0  -6   7         63.76         65.28         3.59 o                         
   1  -6   7       2127.27       2090.18        52.02 o                         
   2  -6   7       3659.14       3517.25        71.20 o                         
   3  -6   7        648.80        574.84        16.46 o                         
   4  -6   7         83.65         79.91         5.42 o                         
   5  -6   7         41.56         38.99         4.05 o                         
   6  -6   7        144.77        146.18        11.32 o                         
   7  -6   7        136.05        148.45        12.12 o                         
  -8  -5   7        153.74        199.27        15.47 o                         
  -7  -5   7        847.72        909.23        30.74 o                         
  -6  -5   7       1440.74       1506.69        36.79 o                         
  -5  -5   7        273.12        298.30        12.06 o                         
  -4  -5   7          3.74          4.06         1.53 o                         
  -3  -5   7        637.49        591.91        10.58 o                         
  -2  -5   7       1344.05       1325.47        18.73 o                         
  -1  -5   7       2092.47       1910.31        30.62 o                         
   0  -5   7        587.79        509.80        14.42 o                         
   1  -5   7       1173.01       1021.27        25.51 o                         
   2  -5   7        932.67        858.01        11.39 o                         
   3  -5   7        580.61        552.25        14.78 o                         
   4  -5   7        846.04        897.51        18.39 o                         
   5  -5   7        111.96        119.65         7.44 o                         
   6  -5   7        558.70        640.80        17.92 o                         
   7  -5   7        229.51        252.85        15.20 o                         
   8  -5   7          2.34         -3.98         3.98 o                         
  -8  -4   7          7.39          4.20         3.97 o                         
  -7  -4   7         21.86         20.66         5.53 o                         
  -6  -4   7          4.10          0.15         5.25 o                         
  -5  -4   7         52.39         35.36         4.45 o                         
  -4  -4   7       1104.73       1027.22        40.74 o                         
  -3  -4   7       2582.29       2282.94        45.95 o                         
  -2  -4   7       6912.00       6530.71       245.58 o                         
  -1  -4   7       1825.02       1716.05        23.67 o                         
   0  -4   7         84.29         78.71         2.95 o                         
   1  -4   7        507.28        469.91         7.27 o                         
   2  -4   7       3406.18       3216.33        59.97 o                         
   3  -4   7        185.76        146.14        13.59 o                         
   4  -4   7         17.68         21.50         3.73 o                         
   5  -4   7        719.34        696.69        16.62 o                         
   6  -4   7          1.80          3.54         4.76 o                         
   7  -4   7         23.42         17.19         5.04 o                         
   8  -4   7         34.04         20.30         7.53 o                         
  -9  -3   7        376.15        417.44        27.58 o                         
  -8  -3   7        555.98        590.99        48.49 o                         
  -7  -3   7       1452.10       1475.41        65.55 o                         
  -6  -3   7        818.72        792.84        27.25 o                         
  -5  -3   7        281.32        284.87         8.45 o                         
  -4  -3   7          1.67          3.09         1.13 o                         
  -3  -3   7        199.38        210.03         7.83 o                         
  -2  -3   7          2.00          4.15         2.81 o                         
  -1  -3   7       1097.13       1100.21        16.07 o                         
   0  -3   7       1046.62        981.31        12.59 o                         
   1  -3   7        198.61        142.50         3.53 o                         
   2  -3   7         18.58         40.15         1.86 o                         
   3  -3   7        856.93        757.01        15.57 o                         
   4  -3   7         62.14         46.67         3.53 o                         
   5  -3   7          4.08         -0.52         1.81 o                         
   6  -3   7         21.96         25.26         3.39 o                         
   7  -3   7         87.25         73.14         8.71 o                         
   8  -3   7          4.16          5.37         4.41 o                         
  -9  -2   7        142.46        143.76        12.83 o                         
  -8  -2   7        667.81        688.33        25.84 o                         
  -7  -2   7        553.63        553.12        33.63 o                         
  -6  -2   7        268.55        271.87         9.68 o                         
  -5  -2   7         33.05         34.44         2.80 o                         
  -4  -2   7       1106.49       1039.70        31.88 o                         
  -3  -2   7        601.30        536.40        10.53 o                         
  -2  -2   7        862.54        851.51        14.32 o                         
  -1  -2   7         66.56         58.78         2.76 o                         
   0  -2   7         90.64        100.17         2.09 o                         
   1  -2   7        711.06        693.64        10.04 o                         
   2  -2   7       2765.40       2847.52        21.69 o                         
   3  -2   7          1.86          1.16         1.07 o                         
   4  -2   7        114.18        105.28         4.96 o                         
   5  -2   7         53.93         50.60         3.86 o                         
   6  -2   7        425.36        419.84        14.79 o                         
   7  -2   7         79.93         79.63         9.28 o                         
   8  -2   7          9.15          7.23         4.47 o                         
  -9  -1   7          8.66         -0.66         4.45 o                         
  -8  -1   7          2.08          6.34         4.48 o                         
  -7  -1   7        220.73        226.38        11.11 o                         
  -6  -1   7          0.94         -0.57         1.73 o                         
  -5  -1   7        268.77        264.69         7.68 o                         
  -4  -1   7         95.23         88.63         3.93 o                         
  -3  -1   7        339.73        337.81         6.51 o                         
  -2  -1   7        111.90        134.21         4.34 o                         
  -1  -1   7          3.23          6.25         1.13 o                         
   0  -1   7        493.38        490.08         9.30 o                         
   1  -1   7        717.15        686.59        12.81 o                         
   2  -1   7        331.00        293.60         5.79 o                         
   3  -1   7        424.06        398.16        12.96 o                         
   4  -1   7        366.35        324.14        17.29 o                         
   5  -1   7       1132.54       1037.51        26.70 o                         
   6  -1   7        432.67        440.30        32.01 o                         
   7  -1   7        211.15        207.66        13.88 o                         
   8  -1   7          3.25          1.05         3.73 o                         
  -9   0   7          3.07         12.37         7.19 o                         
  -8   0   7        408.36        413.28        14.79 o                         
  -7   0   7        654.90        680.52        19.13 o                         
  -6   0   7          1.94         -0.16         1.97 o                         
  -5   0   7         20.84         18.62         2.47 o                         
  -4   0   7         56.57         51.45         3.55 o                         
  -3   0   7          5.68         10.69         2.10 o                         
  -2   0   7        207.79        263.05         6.56 o                         
  -1   0   7       3422.03       4360.96        86.35 o                         
   0   0   7         13.73         17.75         1.26 o                         
   1   0   7        282.63        312.51         7.97 o                         
   2   0   7        447.12        417.16         6.62 o                         
   3   0   7        631.48        653.47        15.48 o                         
   4   0   7         56.58         47.28         3.81 o                         
   5   0   7        790.34        727.37        29.29 o                         
   6   0   7        193.22        195.36        10.36 o                         
   7   0   7         59.68         66.53         6.09 o                         
   8   0   7          0.50         -1.48         4.29 o                         
  -9   1   7         12.50          0.85         3.84 o                         
  -8   1   7          1.21         -3.84         3.84 o                         
  -7   1   7          3.11         -0.81         4.14 o                         
  -6   1   7        330.66        331.88         8.15 o                         
  -5   1   7        259.92        260.72        17.97 o                         
  -4   1   7         42.31         21.81         5.75 o                         
  -3   1   7       1702.76       2154.03        22.37 o                         
  -2   1   7         84.64        138.44         4.56 o                         
  -1   1   7        161.69        257.18         7.30 o                         
   0   1   7        317.25        379.40         5.44 o                         
   1   1   7        210.88        280.51         6.78 o                         
   2   1   7       1002.14       1000.03        13.93 o                         
   3   1   7        499.93        547.25        15.35 o                         
   4   1   7         65.27         55.07         4.39 o                         
   5   1   7        493.28        444.60        13.59 o                         
   6   1   7          8.35         -0.81         3.67 o                         
   7   1   7          0.65          3.46         3.92 o                         
   8   1   7          1.91         -4.75         4.75 o                         
  -9   2   7         49.14         44.41         6.13 o                         
  -8   2   7        175.97        151.00         9.39 o                         
  -7   2   7        378.02        400.69        14.16 o                         
  -6   2   7         10.37          8.52         3.16 o                         
  -5   2   7        432.97        526.62        39.84 o                         
  -4   2   7        830.57       1011.18        33.76 o                         
  -3   2   7          0.14          1.17         3.42 o                         
  -2   2   7        345.91        532.09         7.48 o                         
  -1   2   7        421.23        611.83         9.59 o                         
   0   2   7        414.41        534.46        14.36 o                         
   1   2   7        286.34        400.22         9.11 o                         
   2   2   7        362.14        303.08        10.61 o                         
   3   2   7        579.81        552.83        16.44 o                         
   4   2   7        156.43        164.37         7.29 o                         
   5   2   7        788.86        753.51        35.70 o                         
   6   2   7        552.23        561.17        21.41 o                         
   7   2   7          5.43         12.22         4.43 o                         
   8   2   7         31.69         28.41         6.80 o                         
  -9   3   7         66.32         57.92         9.05 o                         
  -8   3   7         44.02         40.23         5.39 o                         
  -7   3   7         44.79         40.12         5.06 o                         
  -6   3   7        244.65        238.59        14.16 o                         
  -5   3   7        526.22        587.48        31.08 o                         
  -4   3   7         21.90         29.18         3.01 o                         
  -3   3   7       2299.21       2744.50        36.08 o                         
  -2   3   7        704.67        913.34        15.43 o                         
  -1   3   7        849.44       1209.50        14.04 o                         
   0   3   7         12.96         13.22         2.03 o                         
   1   3   7        221.67        233.23         5.87 o                         
   2   3   7        742.23        742.06        13.78 o                         
   3   3   7         36.72         28.48         2.58 o                         
   4   3   7        629.25        595.08        16.81 o                         
   5   3   7        494.66        499.48        14.86 o                         
   6   3   7        721.54        765.70        26.10 o                         
   7   3   7        114.13        118.46        11.31 o                         
  -9   4   7         27.39         26.93         5.57 o                         
  -8   4   7         64.92         61.63         6.46 o                         
  -7   4   7          7.01          2.71         3.78 o                         
  -6   4   7         14.04         10.21         4.70 o                         
  -5   4   7          2.62          9.56         4.62 o                         
  -4   4   7        184.57        196.89         7.10 o                         
  -3   4   7       1699.71       1892.36        37.66 o                         
  -2   4   7        343.82        404.90         9.98 o                         
  -1   4   7         41.12         37.39         3.93 o                         
   0   4   7       1393.76       1547.76        49.06 o                         
   1   4   7       1516.36       1418.71        17.36 o                         
   2   4   7       1872.06       1724.66        35.40 o                         
   3   4   7        490.06        492.68        12.54 o                         
   4   4   7         68.03         72.38         4.41 o                         
   5   4   7         21.26         18.21         4.29 o                         
   6   4   7         16.86         14.18         4.34 o                         
   7   4   7          4.97          4.35         3.91 o                         
  -8   5   7        429.79        436.65        16.37 o                         
  -7   5   7        904.65        913.89        34.58 o                         
  -6   5   7        194.36        245.73        12.65 o                         
  -5   5   7         61.24         78.35         7.28 o                         
  -4   5   7         13.27         16.64         2.48 o                         
  -3   5   7          3.72          4.77         1.63 o                         
  -2   5   7         60.02         65.00         5.42 o                         
  -1   5   7       1124.89       1258.83        45.26 o                         
   0   5   7        657.93        702.52        22.66 o                         
   1   5   7       3519.33       3347.88        35.76 o                         
   2   5   7        260.50        260.28         7.45 o                         
   3   5   7        149.23        139.15         5.96 o                         
   4   5   7        446.18        412.50        14.65 o                         
   5   5   7        698.87        732.12        20.89 o                         
   6   5   7       1422.60       1596.78        36.72 o                         
  -8   6   7         84.87         91.23        10.08 o                         
  -7   6   7        803.67        804.71        32.63 o                         
  -6   6   7          0.99          7.97         4.26 o                         
  -5   6   7        107.42        101.13         7.68 o                         
  -4   6   7        661.13        614.39        19.42 o                         
  -3   6   7       3726.35       3838.33       125.62 o                         
  -2   6   7        544.87        576.86        14.57 o                         
  -1   6   7          0.65          1.59         1.70 o                         
   0   6   7        123.64        113.44         5.10 o                         
   1   6   7          1.98          0.86         2.66 o                         
   2   6   7        992.61       1020.45        21.80 o                         
   3   6   7       1183.05       1174.74        30.35 o                         
   4   6   7        415.18        432.75        15.94 o                         
   5   6   7        289.58        296.16        14.04 o                         
  -7   7   7        299.73        264.24        16.74 o                         
  -6   7   7        245.41        231.36        14.71 o                         
  -5   7   7        586.67        557.06        18.42 o                         
  -4   7   7        148.66        121.85         8.80 o                         
  -3   7   7        553.95        514.27        20.33 o                         
  -2   7   7        106.79        106.91         7.13 o                         
  -1   7   7        567.96        582.84        15.34 o                         
   0   7   7        200.87        200.88         8.14 o                         
   1   7   7       1884.70       1787.77        26.60 o                         
   2   7   7        961.20       1000.07        23.18 o                         
   3   7   7        148.68        162.45         9.99 o                         
   4   7   7          2.48          8.02         3.94 o                         
  -6   8   7         83.08         74.69         8.79 o                         
  -5   8   7          9.11          6.22         3.57 o                         
  -4   8   7        180.29        182.61        11.57 o                         
  -3   8   7       1427.10       1351.87        32.81 o                         
  -2   8   7        430.01        420.67        20.42 o                         
  -1   8   7        136.46        129.13        11.22 o                         
   0   8   7         23.02         13.61         3.49 o                         
   1   8   7         64.37         62.91         6.41 o                         
   2   8   7          0.75          3.28         3.67 o                         
   3   8   7         60.17         72.35         9.37 o                         
  -4   9   7        450.29        430.14        20.72 o                         
  -3   9   7        385.45        347.01        17.68 o                         
  -2   9   7        135.11        122.48        11.81 o                         
  -1   9   7         85.10         84.96         9.68 o                         
   0   9   7        204.40        226.03        16.95 o                         
   1   9   7        580.87        584.03        21.34 o                         
  -1 -10   8        663.92        760.78        26.48 o                         
   0 -10   8        237.70        228.34        20.61 o                         
   1 -10   8         66.33         74.95         7.72 o                         
   2 -10   8         46.06         48.31         7.47 o                         
  -4  -9   8         26.05         27.51        10.96 o                         
  -3  -9   8        195.82        205.85        13.78 o                         
  -2  -9   8        331.74        359.93        19.92 o                         
  -1  -9   8        394.41        438.67        18.00 o                         
   0  -9   8       1166.83       1254.75        45.40 o                         
   1  -9   8         45.50         47.09         5.43 o                         
   2  -9   8         15.00          8.99         4.21 o                         
   3  -9   8        418.86        420.99        18.54 o                         
   4  -9   8        610.12        686.42        24.79 o                         
  -5  -8   8        666.47        752.47        26.94 o                         
  -4  -8   8        450.97        514.30        21.48 o                         
  -3  -8   8        254.69        262.28        12.93 o                         
  -2  -8   8        186.42        169.43         8.40 o                         
  -1  -8   8        131.41        119.48         6.53 o                         
   0  -8   8         21.48         12.37         2.60 o                         
   1  -8   8        134.35        129.36         7.89 o                         
   2  -8   8        205.63        205.42        11.31 o                         
   3  -8   8        624.73        641.91        19.62 o                         
   4  -8   8         31.04         34.55         5.06 o                         
   5  -8   8        174.29        179.65        12.85 o                         
   6  -8   8         28.99         33.25         8.25 o                         
  -6  -7   8        354.49        410.58        19.93 o                         
  -5  -7   8        155.69        164.02        12.15 o                         
  -4  -7   8          9.35          9.58         2.95 o                         
  -3  -7   8         12.01         12.75         2.67 o                         
  -2  -7   8         60.06         65.94         4.34 o                         
  -1  -7   8        531.54        528.59        16.51 o                         
   0  -7   8        787.38        753.03        19.00 o                         
   1  -7   8        170.06        152.29         6.48 o                         
   2  -7   8        956.92        924.49        23.43 o                         
   3  -7   8        111.01        117.34         6.82 o                         
   4  -7   8        189.47        199.35        10.07 o                         
   5  -7   8        140.55        121.45         8.29 o                         
   6  -7   8          3.07          0.31         4.42 o                         
   7  -7   8         27.75         25.19         5.78 o                         
  -7  -6   8          0.11         -3.76         3.76 o                         
  -6  -6   8        541.13        561.32        23.57 o                         
  -5  -6   8        570.82        622.41        17.17 o                         
  -4  -6   8        267.18        272.50         9.27 o                         
  -3  -6   8         25.32         27.31         2.77 o                         
  -2  -6   8        179.71        179.02         6.02 o                         
  -1  -6   8          5.65          2.78         1.87 o                         
   0  -6   8        254.67        250.25         8.41 o                         
   1  -6   8         91.23         82.48         5.28 o                         
   2  -6   8         92.87         88.49         6.00 o                         
   3  -6   8       1842.45       1725.73        64.64 o                         
   4  -6   8         47.59         51.59         4.30 o                         
   5  -6   8         33.17         27.74         3.42 o                         
   6  -6   8          5.48         -2.66         3.80 o                         
   7  -6   8         78.64         83.82         9.28 o                         
  -8  -5   8        165.28        176.11        14.57 o                         
  -7  -5   8         28.84         44.64         7.79 o                         
  -6  -5   8        500.56        527.04        21.93 o                         
  -5  -5   8        790.28        775.38        19.24 o                         
  -4  -5   8         43.98         50.01         3.54 o                         
  -3  -5   8         44.31         47.34         3.06 o                         
  -2  -5   8         10.97          2.09         1.60 o                         
  -1  -5   8       1348.56       1315.71        32.55 o                         
   0  -5   8        350.19        313.85         9.37 o                         
   1  -5   8       1554.93       1552.98        28.40 o                         
   2  -5   8         45.19         37.66         2.37 o                         
   3  -5   8          6.19          9.02         1.82 o                         
   4  -5   8        717.61        685.11        19.31 o                         
   5  -5   8         62.33         56.37         4.94 o                         
   6  -5   8        270.23        277.42        14.98 o                         
   7  -5   8         62.63         55.61         7.11 o                         
   8  -5   8        120.15        115.99        11.02 o                         
  -8  -4   8          0.60         -4.72         4.72 o                         
  -7  -4   8          1.05          0.00         3.55 o                         
  -6  -4   8        160.18        147.46         9.34 o                         
  -5  -4   8        131.91        110.21         4.95 o                         
  -4  -4   8          4.61          2.93         2.26 o                         
  -3  -4   8         12.68         10.53         1.90 o                         
  -2  -4   8        174.86        161.27         5.69 o                         
  -1  -4   8        464.81        410.12        10.48 o                         
   0  -4   8        596.15        590.48         9.58 o                         
   1  -4   8         12.66          7.37         2.22 o                         
   2  -4   8         55.61         43.69         2.12 o                         
   3  -4   8       2001.44       2064.48        25.38 o                         
   4  -4   8          9.38          5.46         4.40 o                         
   5  -4   8         63.94         42.95         6.89 o                         
   6  -4   8        384.90        398.20        16.83 o                         
   7  -4   8         11.61         -1.06         4.99 o                         
   8  -4   8         23.37         13.94         3.98 o                         
  -9  -3   8         27.83         44.08        10.15 o                         
  -8  -3   8          8.63          6.16        10.22 o                         
  -7  -3   8         23.12         16.78        12.58 o                         
  -6  -3   8         18.80         13.67         2.53 o                         
  -5  -3   8         21.01         17.91         2.91 o                         
  -4  -3   8         56.76         43.87         2.94 o                         
  -3  -3   8        733.36        676.07        17.45 o                         
  -2  -3   8         20.57         10.05         2.51 o                         
  -1  -3   8        136.26        133.27         4.74 o                         
   0  -3   8         13.51         17.75         1.37 o                         
   1  -3   8       1076.38       1124.39        11.83 o                         
   2  -3   8        204.99        203.72         7.21 o                         
   3  -3   8         47.76         74.84         7.88 o                         
   4  -3   8        391.41        384.90         9.97 o                         
   5  -3   8         63.00         59.90         4.69 o                         
   6  -3   8         98.27         81.25         6.43 o                         
   7  -3   8        493.48        508.68        32.02 o                         
   8  -3   8        290.90        333.68        20.03 o                         
  -9  -2   8         28.00         26.51         5.77 o                         
  -8  -2   8          0.39         -2.09         4.39 o                         
  -7  -2   8         24.47         22.11         3.77 o                         
  -6  -2   8         31.07         28.01         3.20 o                         
  -5  -2   8        605.35        597.59        11.70 o                         
  -4  -2   8        185.43        177.56         8.72 o                         
  -3  -2   8        148.15        138.30         4.04 o                         
  -2  -2   8       1144.76       1238.15        26.50 o                         
  -1  -2   8         45.48         38.37         2.10 o                         
   0  -2   8         53.99         50.25         1.67 o                         
   1  -2   8          5.48          4.27         1.01 o                         
   2  -2   8        171.56        153.33         6.43 o                         
   3  -2   8        129.38        117.45        13.41 o                         
   4  -2   8        145.27        127.12         5.17 o                         
   5  -2   8         57.30         56.35         3.95 o                         
   6  -2   8         24.44         23.81         2.90 o                         
   7  -2   8        740.54        807.94        28.24 o                         
   8  -2   8         67.79         78.92        11.02 o                         
  -9  -1   8          1.27         -0.27         3.54 o                         
  -8  -1   8         25.77         20.50         4.29 o                         
  -7  -1   8         11.40          9.02         2.21 o                         
  -6  -1   8          8.25          6.30         1.89 o                         
  -5  -1   8         75.16         72.62         3.96 o                         
  -4  -1   8        107.98        111.85         4.56 o                         
  -3  -1   8        212.74        224.23         6.71 o                         
  -2  -1   8        107.30        109.41         4.33 o                         
  -1  -1   8         47.15         44.42         2.50 o                         
   0  -1   8        151.71        154.16         4.27 o                         
   1  -1   8        811.67        918.65        23.38 o                         
   2  -1   8        850.02        812.64        23.43 o                         
   3  -1   8        510.49        391.67         6.57 o                         
   4  -1   8        271.48        247.54         8.55 o                         
   5  -1   8         20.24         20.33         3.12 o                         
   6  -1   8        148.33        146.13        11.40 o                         
   7  -1   8        124.92        138.99        11.82 o                         
   8  -1   8          1.04         -0.47         3.73 o                         
  -9   0   8        261.79        271.92        17.10 o                         
  -8   0   8         17.49         16.65         3.63 o                         
  -7   0   8         59.97         55.53         4.08 o                         
  -6   0   8        537.36        541.10        12.02 o                         
  -5   0   8       1775.90       1934.56        26.17 o                         
  -4   0   8        517.70        587.14        11.67 o                         
  -3   0   8        388.78        502.78         9.16 o                         
  -2   0   8       1283.35       1703.24        63.07 o                         
  -1   0   8        602.84        812.53         9.14 o                         
   0   0   8       1113.52       1250.62        20.52 o                         
   1   0   8        276.50        268.82         5.74 o                         
   2   0   8         52.60         98.01         3.48 o                         
   3   0   8       1735.50       1656.95        33.46 o                         
   4   0   8        805.66        753.75        22.86 o                         
   5   0   8        401.85        371.79        17.11 o                         
   6   0   8        258.99        275.65        11.01 o                         
   7   0   8       1487.15       1637.51        34.53 o                         
   8   0   8        482.03        589.12        27.21 o                         
  -9   1   8         36.37         32.39         5.17 o                         
  -8   1   8        207.17        186.65        11.20 o                         
  -7   1   8         12.76          2.52         4.97 o                         
  -6   1   8        278.84        272.16         7.96 o                         
  -5   1   8        321.48        333.00        17.56 o                         
  -4   1   8       2602.06       3093.05        51.66 o                         
  -3   1   8       1989.90       2516.92        35.37 o                         
  -2   1   8       4631.95       6204.14        43.73 o                         
  -1   1   8       3886.11       4914.39        82.56 o                         
   0   1   8       1463.72       1628.26        30.50 o                         
   1   1   8         78.26         64.48         2.79 o                         
   2   1   8        340.41        306.11         6.28 o                         
   3   1   8        567.36        491.53        12.32 o                         
   4   1   8       1676.76       1439.34        25.90 o                         
   5   1   8        473.01        432.57        17.31 o                         
   6   1   8        614.11        633.49        19.47 o                         
   7   1   8          3.18         10.07         7.02 o                         
   8   1   8        294.65        315.51        23.69 o                         
  -9   2   8        244.94        220.95        13.25 o                         
  -8   2   8          9.22          2.08         4.58 o                         
  -7   2   8         82.04         84.61         6.91 o                         
  -6   2   8        527.36        552.32        15.66 o                         
  -5   2   8       3603.57       3938.58       181.44 o                         
  -4   2   8       5275.42       6370.06       183.20 o                         
  -3   2   8       1661.48       2113.96        36.67 o                         
  -2   2   8         59.30         68.04         3.91 o                         
  -1   2   8       1692.19       2529.45        43.99 o                         
   0   2   8        704.42        905.02        24.76 o                         
   1   2   8       4033.62       4423.98       103.36 o                         
   2   2   8        683.20        533.60        13.79 o                         
   3   2   8       4109.80       3739.16       107.27 o                         
   4   2   8       2392.29       2210.03       122.83 o                         
   5   2   8        270.00        246.85        11.17 o                         
   6   2   8        100.21         92.96         9.09 o                         
   7   2   8        551.13        572.73        23.79 o                         
   8   2   8        391.47        424.72        21.71 o                         
  -9   3   8          6.66          1.60         4.19 o                         
  -8   3   8        570.35        575.89        18.71 o                         
  -7   3   8       1097.65       1208.92        25.63 o                         
  -6   3   8       1354.43       1439.82        34.42 o                         
  -5   3   8        956.27       1066.17        39.71 o                         
  -4   3   8        198.32        222.76         7.36 o                         
  -3   3   8         99.86         99.94         5.10 o                         
  -2   3   8       3387.73       4389.88        42.83 o                         
  -1   3   8       5908.48       7938.77        74.36 o                         
   0   3   8       6087.14       7250.07       169.62 o                         
   1   3   8       1523.21       1575.08        33.10 o                         
   2   3   8          7.38          9.74         1.99 o                         
   3   3   8         69.80         57.73         4.28 o                         
   4   3   8        167.70        170.19         8.74 o                         
   5   3   8        131.60        141.38         9.05 o                         
   6   3   8        949.13        957.80        26.02 o                         
   7   3   8        293.06        312.12        18.30 o                         
  -9   4   8         58.47         59.53         7.07 o                         
  -8   4   8        102.47        103.12         8.52 o                         
  -7   4   8          5.17         -1.31         3.79 o                         
  -6   4   8          5.16          0.64         3.25 o                         
  -5   4   8        559.03        557.69        20.94 o                         
  -4   4   8        388.80        397.73         9.87 o                         
  -3   4   8       1238.16       1422.90        34.31 o                         
  -2   4   8       2731.26       3147.51       124.62 o                         
  -1   4   8       2813.75       3681.96        56.75 o                         
   0   4   8        491.81        573.93        14.31 o                         
   1   4   8        593.86        600.03        16.68 o                         
   2   4   8       1369.12       1221.42        19.27 o                         
   3   4   8       4046.43       3938.68        92.86 o                         
   4   4   8        649.65        661.30        17.49 o                         
   5   4   8        155.99        164.09        10.64 o                         
   6   4   8          0.56          3.88         3.96 o                         
   7   4   8         24.81         14.75         4.74 o                         
  -8   5   8         69.85         65.59         7.61 o                         
  -7   5   8       1225.59       1210.68        28.17 o                         
  -6   5   8       3012.92       3188.85        50.82 o                         
  -5   5   8       1249.12       1317.08        26.43 o                         
  -4   5   8        259.09        244.96         8.13 o                         
  -3   5   8         41.00         38.32         3.76 o                         
  -2   5   8        249.91        238.18         6.64 o                         
  -1   5   8        559.32        652.90        24.70 o                         
   0   5   8        661.82        725.25        22.40 o                         
   1   5   8        173.14        178.96         8.10 o                         
   2   5   8        813.32        693.36        22.82 o                         
   3   5   8        161.91        172.37         7.55 o                         
   4   5   8         38.72         44.36         5.10 o                         
   5   5   8          0.18          6.99         5.11 o                         
   6   5   8        310.43        358.30        16.24 o                         
  -8   6   8        162.82        144.22        12.75 o                         
  -7   6   8        443.31        433.55        20.55 o                         
  -6   6   8        827.63        849.76        27.30 o                         
  -5   6   8         99.93         88.79         7.55 o                         
  -4   6   8         36.63         34.01         3.92 o                         
  -3   6   8        390.32        448.27        17.27 o                         
  -2   6   8       2380.10       2711.86        36.49 o                         
  -1   6   8       1422.69       1522.17        36.72 o                         
   0   6   8         13.79         14.09         2.01 o                         
   1   6   8        397.50        373.01        11.54 o                         
   2   6   8        170.21        172.55         9.39 o                         
   3   6   8        333.83        344.66        13.53 o                         
   4   6   8          0.63         -0.84         3.06 o                         
   5   6   8          3.43         -0.62         3.63 o                         
  -7   7   8         10.82          7.76         4.62 o                         
  -6   7   8         31.82         17.31         5.81 o                         
  -5   7   8        214.42        202.85        11.47 o                         
  -4   7   8        477.81        455.56        17.09 o                         
  -3   7   8         88.19         82.86         6.29 o                         
  -2   7   8        165.07        166.37         9.07 o                         
  -1   7   8         60.07         58.28         4.97 o                         
   0   7   8          8.60          3.84         2.03 o                         
   1   7   8         30.50         42.87         5.47 o                         
   2   7   8        517.65        553.93        21.19 o                         
   3   7   8         53.78         56.21         7.53 o                         
   4   7   8         34.99         34.97         5.93 o                         
  -6   8   8        176.20        160.96        12.99 o                         
  -5   8   8         24.18         11.30         4.27 o                         
  -4   8   8        150.84        131.45         9.87 o                         
  -3   8   8          8.88         23.30         6.13 o                         
  -2   8   8         94.04         97.26        10.36 o                         
  -1   8   8         87.80         79.99         8.89 o                         
   0   8   8          9.67          6.43         2.97 o                         
   1   8   8         25.62         15.17         4.41 o                         
   2   8   8         17.94         19.61         4.88 o                         
   3   8   8         30.48         43.01         6.92 o                         
  -4   9   8         15.10         12.92         4.08 o                         
  -3   9   8        128.76        113.62        10.36 o                         
  -2   9   8        305.71        262.26        17.39 o                         
  -1   9   8         45.57         41.37         6.87 o                         
   0   9   8          2.76          0.67         5.94 o                         
   1   9   8          7.94          3.76         4.33 o                         
  -1 -10   9          4.64          6.07         5.63 o                         
   0 -10   9        242.48        268.90        20.99 o                         
   1 -10   9        274.63        315.05        19.05 o                         
   2 -10   9         14.25          5.93         5.85 o                         
  -3  -9   9         18.97         17.78         5.14 o                         
  -2  -9   9         12.78          7.03         3.10 o                         
  -1  -9   9         20.68         15.18         2.90 o                         
   0  -9   9         40.11         36.27         4.99 o                         
   1  -9   9        248.49        258.34        12.76 o                         
   2  -9   9         47.32         37.01         5.10 o                         
   3  -9   9          1.17          6.96         4.96 o                         
   4  -9   9        108.72        129.06         9.74 o                         
  -5  -8   9        124.92        118.87        11.09 o                         
  -4  -8   9        330.60        355.72        17.64 o                         
  -3  -8   9          4.41         -1.12         3.53 o                         
  -2  -8   9          0.71         -1.03         4.03 o                         
  -1  -8   9         48.04         53.39         4.34 o                         
   0  -8   9         43.39         33.36         4.51 o                         
   1  -8   9         25.73         18.16         4.08 o                         
   2  -8   9        105.74         89.67         7.49 o                         
   3  -8   9         69.31         62.08         5.41 o                         
   4  -8   9         11.35         11.61         3.32 o                         
   5  -8   9         83.55         84.93         7.46 o                         
  -6  -7   9         12.26         15.76         6.38 o                         
  -5  -7   9        198.71        188.28        12.69 o                         
  -4  -7   9        193.39        192.44        11.13 o                         
  -3  -7   9         21.19         22.98         3.32 o                         
  -2  -7   9        220.87        215.02         7.60 o                         
  -1  -7   9          0.72          0.68         2.21 o                         
   0  -7   9        380.39        355.82        15.99 o                         
   1  -7   9         50.73         38.75         5.96 o                         
   2  -7   9          3.11          6.20         3.37 o                         
   3  -7   9        109.48        109.29         6.62 o                         
   4  -7   9          5.74         -0.92         2.83 o                         
   5  -7   9         21.72         14.19         2.95 o                         
   6  -7   9         13.53         13.92         4.89 o                         
  -7  -6   9         47.29         51.54         8.71 o                         
  -6  -6   9         35.56         30.99         5.03 o                         
  -5  -6   9         19.57         14.38         3.48 o                         
  -4  -6   9         79.39         82.59         6.97 o                         
  -3  -6   9        303.83        270.25         6.94 o                         
  -2  -6   9         35.49         25.92         2.53 o                         
  -1  -6   9         83.12         79.73         4.46 o                         
   0  -6   9        285.12        273.01         9.74 o                         
   1  -6   9        278.57        254.00         8.99 o                         
   2  -6   9        370.79        333.48         8.08 o                         
   3  -6   9        105.82         86.02         4.73 o                         
   4  -6   9        308.61        323.22        14.36 o                         
   5  -6   9        160.14        178.02         9.68 o                         
   6  -6   9          1.18          4.56         5.64 o                         
   7  -6   9          0.32         -0.89         7.69 o                         
  -8  -5   9         14.44         23.65         5.83 o                         
  -7  -5   9        132.77        130.60        11.70 o                         
  -6  -5   9        330.28        347.65        15.26 o                         
  -5  -5   9        178.24        166.10         6.66 o                         
  -4  -5   9        276.83        264.64         9.18 o                         
  -3  -5   9         28.42         31.19         2.93 o                         
  -2  -5   9        353.01        355.76         8.98 o                         
  -1  -5   9          3.08          4.69         1.47 o                         
   0  -5   9        827.50        798.71        12.92 o                         
   1  -5   9        228.10        202.28         5.74 o                         
   2  -5   9         76.52         69.20         2.94 o                         
   3  -5   9         19.73         15.48         2.40 o                         
   4  -5   9         92.82         88.54         4.80 o                         
   5  -5   9        407.85        407.70        13.85 o                         
   6  -5   9        210.09        208.61        13.04 o                         
   7  -5   9          1.86         -3.37         4.72 o                         
  -8  -4   9         24.04         30.29         6.76 o                         
  -7  -4   9         91.93         82.00        14.52 o                         
  -6  -4   9        219.92        194.34        12.99 o                         
  -5  -4   9         28.33         24.88         5.14 o                         
  -4  -4   9        110.47        100.45         4.30 o                         
  -3  -4   9        588.39        545.35        12.14 o                         
  -2  -4   9        687.50        694.57        14.70 o                         
  -1  -4   9        388.02        345.90         7.27 o                         
   0  -4   9       3729.00       3475.70        30.28 o                         
   1  -4   9       1043.45        909.33        10.78 o                         
   2  -4   9        598.73        552.31        10.18 o                         
   3  -4   9         41.34         42.45         2.45 o                         
   4  -4   9        719.25        699.23        20.60 o                         
   5  -4   9        329.31        330.66        15.68 o                         
   6  -4   9        147.35        158.06        11.10 o                         
   7  -4   9         39.32         33.85         5.72 o                         
   8  -4   9         84.16         83.87         9.08 o                         
  -8  -3   9        137.67        135.14        21.49 o                         
  -7  -3   9        139.49        132.55        10.89 o                         
  -6  -3   9        177.71        173.49         7.48 o                         
  -5  -3   9        453.14        406.57        10.22 o                         
  -4  -3   9        148.19        125.69         5.07 o                         
  -3  -3   9        313.78        242.83        10.04 o                         
  -2  -3   9       1055.76       1039.87        15.51 o                         
  -1  -3   9       1202.96       1176.84        18.37 o                         
   0  -3   9          6.16          4.56         0.92 o                         
   1  -3   9          2.12          1.22         0.73 o                         
   2  -3   9        552.62        490.20        13.85 o                         
   3  -3   9        699.20        537.85        14.58 o                         
   4  -3   9       1295.19       1110.73        70.36 o                         
   5  -3   9        712.35        711.23        33.34 o                         
   6  -3   9        612.39        639.11        30.08 o                         
   7  -3   9        144.89        160.88        14.15 o                         
   8  -3   9        273.70        315.72        19.77 o                         
  -9  -2   9         14.55          3.64         4.79 o                         
  -8  -2   9          7.33          1.92         4.29 o                         
  -7  -2   9        297.92        265.04        10.92 o                         
  -6  -2   9         55.88         53.65         4.36 o                         
  -5  -2   9        329.19        276.16         7.48 o                         
  -4  -2   9       1402.37       1343.73        20.98 o                         
  -3  -2   9       1417.22       1402.30        17.91 o                         
  -2  -2   9        764.81        888.07        14.58 o                         
  -1  -2   9       1720.37       1628.62        22.23 o                         
   0  -2   9       9129.15       8898.64       124.23 o                         
   1  -2   9       3743.71       3532.21        52.87 o                         
   2  -2   9        137.13         79.79         3.71 o                         
   3  -2   9         65.94         46.25         4.46 o                         
   4  -2   9         41.55         48.21         3.58 o                         
   5  -2   9        192.56        197.34         8.12 o                         
   6  -2   9         88.82         87.22         6.48 o                         
   7  -2   9         29.14         32.19         6.74 o                         
   8  -2   9        622.82        711.02        38.94 o                         
  -9  -1   9        400.84        419.18        21.65 o                         
  -8  -1   9       1030.36       1054.55        35.01 o                         
  -7  -1   9        672.42        707.14        16.03 o                         
  -6  -1   9        141.95        151.23         7.42 o                         
  -5  -1   9        619.10        621.60        12.59 o                         
  -4  -1   9        270.88        299.54         8.07 o                         
  -3  -1   9       3746.09       4213.16        40.71 o                         
  -2  -1   9       1248.47       1341.56        34.71 o                         
  -1  -1   9       8869.52      10071.65       156.61 o                         
   0  -1   9       6289.24       6605.84        94.17 o                         
   1  -1   9       1771.37       1696.54        17.33 o                         
   2  -1   9          1.52          1.43         1.40 o                         
   3  -1   9       1639.69       1409.72        34.07 o                         
   4  -1   9       4187.41       3966.33       114.12 o                         
   5  -1   9       2350.62       2170.82        33.92 o                         
   6  -1   9        184.09        181.17        11.03 o                         
   7  -1   9          1.20         13.34         4.85 o                         
   8  -1   9          0.05          7.86         4.54 o                         
  -9   0   9        345.76        339.18        19.27 o                         
  -8   0   9        190.45        169.91         9.68 o                         
  -7   0   9         26.06         20.67         2.80 o                         
  -6   0   9        472.38        488.48        11.92 o                         
  -5   0   9       3943.05       4160.77        82.33 o                         
  -4   0   9      18755.25      21008.80       616.82 o                         
  -3   0   9      11329.39      13990.62       180.29 o                         
  -2   0   9         44.25         98.94         4.29 o                         
  -1   0   9         23.62         20.72         2.00 o                         
   0   0   9        885.23        943.36        14.61 o                         
   1   0   9       3731.07       3847.32        71.56 o                         
   2   0   9        472.67        404.74         9.76 o                         
   3   0   9       1053.04        928.77        22.54 o                         
   4   0   9       2276.92       1979.48        73.90 o                         
   5   0   9        296.09        259.01         9.55 o                         
   6   0   9         42.73         37.02         4.63 o                         
   7   0   9         83.09         98.74         7.72 o                         
   8   0   9        428.70        488.08        25.33 o                         
  -9   1   9        199.34        190.66        12.16 o                         
  -8   1   9        791.17        779.13        20.96 o                         
  -7   1   9        941.96        899.62        18.89 o                         
  -6   1   9         69.21         86.22         5.43 o                         
  -5   1   9        174.33        205.20        11.72 o                         
  -4   1   9       3482.88       4145.02       121.50 o                         
  -3   1   9        161.29        240.82         7.03 o                         
  -2   1   9        171.41        185.68         8.42 o                         
  -1   1   9       7022.88       8926.24       129.00 o                         
   0   1   9       5955.80       6917.16       104.08 o                         
   1   1   9       5010.01       5383.94        44.59 o                         
   2   1   9        595.71        578.90        10.78 o                         
   3   1   9          8.04          5.73         2.91 o                         
   4   1   9         38.79         35.12         4.17 o                         
   5   1   9        410.63        379.10        16.68 o                         
   6   1   9        289.90        282.97        12.68 o                         
   7   1   9          9.51          6.26         4.36 o                         
   8   1   9         30.56         29.12        11.76 o                         
  -9   2   9        906.49        890.56        24.37 o                         
  -8   2   9        148.78        149.20         9.57 o                         
  -7   2   9        129.13        131.96         8.67 o                         
  -6   2   9       1200.94       1215.27        34.08 o                         
  -5   2   9        681.52        749.03        26.06 o                         
  -4   2   9       4085.50       4689.80        60.39 o                         
  -3   2   9       3751.22       5028.86        65.00 o                         
  -2   2   9        118.24        130.50         4.19 o                         
  -1   2   9        640.44        849.85        14.15 o                         
   0   2   9       2014.36       2558.70        66.66 o                         
   1   2   9         83.46         83.07         4.62 o                         
   2   2   9         60.52         50.17         3.13 o                         
   3   2   9        783.36        721.06        18.92 o                         
   4   2   9       1219.82       1145.76        35.80 o                         
   5   2   9        206.36        187.84        11.93 o                         
   6   2   9          6.93          6.87         3.82 o                         
   7   2   9         27.72         22.23        10.88 o                         
  -9   3   9          2.72         -3.38         3.38 o                         
  -8   3   9         25.59         18.49         4.28 o                         
  -7   3   9        957.06        980.75        23.55 o                         
  -6   3   9       1230.99       1355.86        29.81 o                         
  -5   3   9       1139.43       1165.56        25.27 o                         
  -4   3   9       1207.81       1317.32        23.09 o                         
  -3   3   9        577.55        696.99        13.68 o                         
  -2   3   9          0.94         -0.01         1.66 o                         
  -1   3   9       1763.02       2275.34        23.73 o                         
   0   3   9         94.80         85.53         4.77 o                         
   1   3   9        766.17        761.37        16.86 o                         
   2   3   9         25.47         22.88         2.43 o                         
   3   3   9          3.32          4.50         1.95 o                         
   4   3   9         76.06         69.33         4.76 o                         
   5   3   9         84.00         83.95         7.68 o                         
   6   3   9         15.16         17.75         4.41 o                         
   7   3   9         92.61        100.33         9.43 o                         
  -9   4   9        506.49        486.96        21.94 o                         
  -8   4   9        116.46        103.54         8.83 o                         
  -7   4   9        575.83        589.72        25.01 o                         
  -6   4   9          3.08          6.63         3.57 o                         
  -5   4   9        249.34        269.32        11.23 o                         
  -4   4   9         38.37         39.62         3.38 o                         
  -3   4   9        552.26        640.38        15.04 o                         
  -2   4   9         27.08         29.94         4.95 o                         
  -1   4   9        975.39       1284.13        20.94 o                         
   0   4   9       2490.63       2782.10       138.98 o                         
   1   4   9        697.71        700.54        18.84 o                         
   2   4   9         19.86         22.45         2.68 o                         
   3   4   9        492.60        467.52        15.60 o                         
   4   4   9        250.33        260.73         9.55 o                         
   5   4   9         10.48          0.29         3.55 o                         
   6   4   9        191.46        190.88        12.26 o                         
  -8   5   9        235.88        233.95        15.64 o                         
  -7   5   9         30.64         41.43         7.22 o                         
  -6   5   9         23.45         42.64         6.41 o                         
  -5   5   9         50.56         56.04         6.32 o                         
  -4   5   9        264.76        255.31        10.54 o                         
  -3   5   9         49.31         54.90         4.53 o                         
  -2   5   9         45.12         39.50         5.37 o                         
  -1   5   9         35.22         39.52         2.87 o                         
   0   5   9       1177.38       1145.51        43.20 o                         
   1   5   9         88.57         67.75         4.91 o                         
   2   5   9         43.74         40.74         4.09 o                         
   3   5   9         21.01         17.64         3.90 o                         
   4   5   9        108.99        100.75         7.60 o                         
   5   5   9        141.44        149.81         9.72 o                         
   6   5   9          1.99          5.67         3.97 o                         
  -7   6   9          7.22          4.36         4.77 o                         
  -6   6   9         12.02          8.97         4.88 o                         
  -5   6   9        275.35        278.92        12.82 o                         
  -4   6   9        204.89        194.67        10.95 o                         
  -3   6   9       2157.56       2408.16        60.50 o                         
  -2   6   9         41.72         60.24         4.68 o                         
  -1   6   9          9.45          5.80         1.24 o                         
   0   6   9        283.26        279.50         8.42 o                         
   1   6   9        275.78        257.79         8.64 o                         
   2   6   9         33.31         32.29         4.41 o                         
   3   6   9         96.37         81.67         6.61 o                         
   4   6   9         55.19         49.91         5.60 o                         
   5   6   9         20.84          9.40         3.65 o                         
  -7   7   9         82.88         81.23         9.84 o                         
  -6   7   9          0.11          0.42         5.79 o                         
  -5   7   9        182.15        153.04        10.21 o                         
  -4   7   9          1.58          4.44         3.57 o                         
  -3   7   9         52.79         50.26         6.42 o                         
  -2   7   9          2.02         -2.25         3.80 o                         
  -1   7   9         26.72         24.90         4.78 o                         
   0   7   9        565.84        545.56        16.09 o                         
   1   7   9        635.72        606.15        17.00 o                         
   2   7   9         75.09         74.72         8.63 o                         
   3   7   9         13.22          8.82         3.82 o                         
   4   7   9         54.54         38.57         6.18 o                         
  -5   8   9        245.40        219.93        14.83 o                         
  -4   8   9         61.71         65.31         7.46 o                         
  -3   8   9        976.26        923.89        31.22 o                         
  -2   8   9          1.43          1.42         4.99 o                         
  -1   8   9          3.66         -2.09         4.30 o                         
   0   8   9         28.17         16.64         4.03 o                         
   1   8   9          0.76         -1.73         3.32 o                         
   2   8   9         20.50         17.24         4.39 o                         
  -3   9   9         18.08         11.79         4.82 o                         
  -2   9   9        110.25         91.72        10.63 o                         
  -1   9   9        410.82        377.91        20.84 o                         
   0   9   9        642.05        639.31        28.96 o                         
   0 -10  10         71.05         68.65         7.60 o                         
   1 -10  10         28.96         22.92         5.75 o                         
  -3  -9  10         10.43          6.36         3.34 o                         
  -2  -9  10         55.33         51.31         5.78 o                         
  -1  -9  10         32.78         21.20         3.51 o                         
   0  -9  10         54.51         60.70         5.90 o                         
   1  -9  10          1.49         -1.51         2.95 o                         
   2  -9  10        364.65        413.74        24.43 o                         
   3  -9  10        155.10        156.37        14.17 o                         
   4  -9  10        218.68        235.03        14.30 o                         
  -5  -8  10         62.56         58.87         7.45 o                         
  -4  -8  10          2.56          2.97         3.34 o                         
  -3  -8  10         31.05         29.04         5.08 o                         
  -2  -8  10         28.13         25.73         3.53 o                         
  -1  -8  10         73.54         75.70         5.23 o                         
   0  -8  10         14.50         10.59         3.85 o                         
   1  -8  10        111.78        105.07         6.82 o                         
   2  -8  10         45.43         30.20         4.45 o                         
   3  -8  10         28.57         22.26         3.80 o                         
   4  -8  10          3.91          3.30         3.29 o                         
   5  -8  10        145.49        151.25        10.07 o                         
  -6  -7  10        131.19        141.51        11.87 o                         
  -5  -7  10         36.98         34.43         5.36 o                         
  -4  -7  10        281.53        294.98        13.76 o                         
  -3  -7  10        217.32        224.09         9.79 o                         
  -2  -7  10        224.93        234.32         8.30 o                         
  -1  -7  10        162.63        157.87         6.77 o                         
   0  -7  10         21.73         16.06         2.86 o                         
   1  -7  10        249.34        257.64        12.03 o                         
   2  -7  10       1632.82       1748.66        30.70 o                         
   3  -7  10        766.47        883.30        28.97 o                         
   4  -7  10        146.61        177.67        11.37 o                         
   5  -7  10          5.79         -0.17         3.18 o                         
   6  -7  10          5.45          2.58         4.82 o                         
  -7  -6  10        333.44        365.63        21.41 o                         
  -6  -6  10        377.26        366.32        16.19 o                         
  -5  -6  10         19.96         41.14         5.84 o                         
  -4  -6  10         48.07         52.30         5.80 o                         
  -3  -6  10         42.97         41.06         3.43 o                         
  -2  -6  10        326.19        319.41         7.34 o                         
  -1  -6  10        653.43        646.72        13.16 o                         
   0  -6  10         18.38         15.36         3.08 o                         
   1  -6  10       1888.53       1821.91        40.63 o                         
   2  -6  10       1416.44       1387.85        27.29 o                         
   3  -6  10       1349.63       1407.09        43.80 o                         
   4  -6  10          3.04         -2.42         3.42 o                         
   5  -6  10        676.03        673.36        28.44 o                         
   6  -6  10        716.35        861.15        27.12 o                         
   7  -6  10        737.81        890.83        35.46 o                         
  -7  -5  10          0.49         -3.63         4.47 o                         
  -6  -5  10        372.72        361.16        15.61 o                         
  -5  -5  10        183.57        202.51         7.84 o                         
  -4  -5  10       1259.57       1195.38        25.87 o                         
  -3  -5  10       1648.61       1498.84        30.16 o                         
  -2  -5  10       1528.26       1376.78        24.49 o                         
  -1  -5  10       1161.11       1140.91        18.84 o                         
   0  -5  10         35.08         30.67         2.74 o                         
   1  -5  10         55.39         45.66         2.54 o                         
   2  -5  10        981.34        988.35        15.69 o                         
   3  -5  10       1557.72       1564.04        51.70 o                         
   4  -5  10        245.61        238.99        10.29 o                         
   5  -5  10         75.77         70.38         5.97 o                         
   6  -5  10        541.42        543.48        22.93 o                         
   7  -5  10         99.40        113.37        12.19 o                         
  -8  -4  10        399.20        440.94        22.31 o                         
  -7  -4  10        857.95        831.80        47.35 o                         
  -6  -4  10        862.07        809.10        37.44 o                         
  -5  -4  10         89.23         88.89         5.46 o                         
  -4  -4  10          6.98         10.00         2.11 o                         
  -3  -4  10        223.93        210.67         6.45 o                         
  -2  -4  10          3.54          5.54         2.15 o                         
  -1  -4  10       2106.91       2031.10        23.45 o                         
   0  -4  10       1506.86       1389.33        16.41 o                         
   1  -4  10       5040.67       4694.43        66.27 o                         
   2  -4  10        735.12        601.63        10.94 o                         
   3  -4  10       1311.74       1255.80        33.45 o                         
   4  -4  10         11.27          8.13         3.23 o                         
   5  -4  10        198.52        213.72        14.60 o                         
   6  -4  10        135.75        164.39        11.15 o                         
   7  -4  10        378.99        453.94        22.93 o                         
   8  -4  10         39.33         40.18         6.47 o                         
  -8  -3  10       1106.30       1126.38        96.33 o                         
  -7  -3  10        625.85        614.78        22.68 o                         
  -6  -3  10       1297.20       1287.07        28.06 o                         
  -5  -3  10        332.77        337.13         9.59 o                         
  -4  -3  10       2470.03       2397.83        63.78 o                         
  -3  -3  10       2985.12       2872.78        47.56 o                         
  -2  -3  10       2415.24       2158.73        28.46 o                         
  -1  -3  10       4777.20       4631.12        69.48 o                         
   0  -3  10       2276.50       2251.60        18.62 o                         
   1  -3  10       1341.72       1276.77        25.73 o                         
   2  -3  10        288.37        324.52         9.01 o                         
   3  -3  10        826.93        789.80        15.28 o                         
   4  -3  10       1048.66        997.04        22.58 o                         
   5  -3  10        279.89        306.98        16.68 o                         
   6  -3  10        787.89        825.84        45.36 o                         
   7  -3  10         77.85        100.45        10.36 o                         
   8  -3  10         60.66         67.97         9.94 o                         
  -9  -2  10         40.85         33.30         8.76 o                         
  -8  -2  10          2.28          4.21         4.02 o                         
  -7  -2  10        152.69        148.11         7.83 o                         
  -6  -2  10         93.04         83.95         6.17 o                         
  -5  -2  10        637.51        635.78        17.54 o                         
  -4  -2  10       3031.08       2949.75        79.20 o                         
  -3  -2  10       4269.62       4235.06        84.78 o                         
  -2  -2  10        806.22        788.48        14.10 o                         
  -1  -2  10        226.12        226.70         7.54 o                         
   0  -2  10        476.84        610.94        11.52 o                         
   1  -2  10       2584.02       2606.54        34.97 o                         
   2  -2  10        624.29        534.50         9.83 o                         
   3  -2  10       1085.39       1014.02        27.35 o                         
   4  -2  10         72.03         53.45         3.19 o                         
   5  -2  10        225.15        216.26         9.83 o                         
   6  -2  10         18.32         15.05         4.70 o                         
   7  -2  10         10.22         10.27         4.14 o                         
   8  -2  10         25.61         30.49         6.29 o                         
  -9  -1  10        129.87        134.96        12.52 o                         
  -8  -1  10        779.28        819.51        47.00 o                         
  -7  -1  10       1010.76        966.65        23.77 o                         
  -6  -1  10       2092.65       2112.84        35.39 o                         
  -5  -1  10          4.68          3.22         1.68 o                         
  -4  -1  10        216.86        216.61         8.11 o                         
  -3  -1  10         71.43         68.73         4.02 o                         
  -2  -1  10         51.10         69.94         2.87 o                         
  -1  -1  10         82.55         84.36         4.52 o                         
   0  -1  10        531.43        522.86         9.80 o                         
   1  -1  10       2150.73       2140.69        24.10 o                         
   2  -1  10        357.40        305.39         6.47 o                         
   3  -1  10       1079.98        980.95        15.41 o                         
   4  -1  10        168.11        155.71        10.76 o                         
   5  -1  10         33.66         36.75         4.15 o                         
   6  -1  10        865.79        922.33        24.55 o                         
   7  -1  10         16.01         19.78         5.17 o                         
   8  -1  10         14.65         12.41         5.01 o                         
  -9   0  10         72.47         63.70         9.83 o                         
  -8   0  10        334.34        334.97        14.84 o                         
  -7   0  10          5.31         -0.66         2.46 o                         
  -6   0  10        303.48        313.72         9.86 o                         
  -5   0  10         42.22        103.29         9.83 o                         
  -4   0  10       2974.21       3201.71        38.58 o                         
  -3   0  10       6879.60       8194.44        64.93 o                         
  -2   0  10       2202.76       2680.58        53.98 o                         
  -1   0  10        100.20        145.28         3.86 o                         
   0   0  10        128.83        150.91         4.30 o                         
   1   0  10         78.15         87.59         3.29 o                         
   2   0  10        466.37        476.53        10.33 o                         
   3   0  10         84.51         74.48         5.42 o                         
   4   0  10        712.05        704.86        27.58 o                         
   5   0  10        171.62        162.96         7.16 o                         
   6   0  10          0.77          0.90         2.77 o                         
   7   0  10        407.54        459.26        15.92 o                         
   8   0  10        139.32        158.31        17.67 o                         
  -9   1  10         17.17         12.21         3.71 o                         
  -8   1  10          0.69          1.10         3.24 o                         
  -7   1  10         14.82         14.89         2.61 o                         
  -6   1  10       1742.06       1740.54        31.37 o                         
  -5   1  10         28.68         44.14         8.83 o                         
  -4   1  10       2310.21       2760.67        80.73 o                         
  -3   1  10       1416.91       1759.38        21.26 o                         
  -2   1  10       3941.50       5404.97        71.90 o                         
  -1   1  10        296.62        318.31         8.09 o                         
   0   1  10        148.73        188.99         4.50 o                         
   1   1  10        493.39        503.58         7.20 o                         
   2   1  10        156.20        129.49         5.16 o                         
   3   1  10        544.74        518.77        29.10 o                         
   4   1  10        402.24        365.76        11.06 o                         
   5   1  10        328.32        334.77        13.38 o                         
   6   1  10         61.67         48.08         5.48 o                         
   7   1  10         46.97         49.46         6.96 o                         
   8   1  10         66.78         65.13        11.51 o                         
  -9   2  10         11.78         14.67         4.26 o                         
  -8   2  10        492.35        516.73        17.64 o                         
  -7   2  10        205.33        207.90        10.74 o                         
  -6   2  10       1268.05       1306.78        31.22 o                         
  -5   2  10        426.90        500.12        19.15 o                         
  -4   2  10         44.76         58.28         5.42 o                         
  -3   2  10          0.55          1.89         3.76 o                         
  -2   2  10          1.84          1.02         1.56 o                         
  -1   2  10         42.74         41.64         2.72 o                         
   0   2  10        230.18        270.54         7.33 o                         
   1   2  10        344.66        360.29         7.06 o                         
   2   2  10       2048.01       2041.80        31.20 o                         
   3   2  10        616.45        587.56        17.11 o                         
   4   2  10        323.19        297.12        12.23 o                         
   5   2  10        231.77        226.28        11.53 o                         
   6   2  10          0.87         -2.25         4.18 o                         
   7   2  10        150.01        146.14        12.50 o                         
  -9   3  10          2.12         -0.46         2.96 o                         
  -8   3  10        186.26        181.77        10.86 o                         
  -7   3  10       1050.06       1092.84        24.85 o                         
  -6   3  10        160.23        161.47        10.11 o                         
  -5   3  10        264.96        291.44        12.59 o                         
  -4   3  10        136.76        167.21         6.24 o                         
  -3   3  10        715.43        750.17        14.29 o                         
  -2   3  10       1814.70       2366.06        45.02 o                         
  -1   3  10        275.19        337.00         8.60 o                         
   0   3  10        122.68        118.32         8.37 o                         
   1   3  10          0.96          2.26         2.36 o                         
   2   3  10          2.79          2.25         1.74 o                         
   3   3  10         40.49         41.77         4.26 o                         
   4   3  10        184.37        185.58        10.38 o                         
   5   3  10        367.80        335.91        14.76 o                         
   6   3  10         26.25         17.41         3.73 o                         
   7   3  10         86.33         84.98         8.81 o                         
  -8   4  10         45.85         37.01         5.08 o                         
  -7   4  10        178.75        177.29        11.60 o                         
  -6   4  10        213.22        216.96        12.99 o                         
  -5   4  10         82.16         91.47         8.31 o                         
  -4   4  10          6.81          6.24         1.78 o                         
  -3   4  10        470.87        612.64        21.72 o                         
  -2   4  10       2448.30       3159.92        48.17 o                         
  -1   4  10         22.00         27.32         3.19 o                         
   0   4  10        331.84        346.47        23.43 o                         
   1   4  10       1521.95       1514.10        27.59 o                         
   2   4  10       1641.97       1537.79        23.10 o                         
   3   4  10         18.56         17.64         3.45 o                         
   4   4  10          9.84         10.04         6.16 o                         
   5   4  10        176.01        172.14        11.23 o                         
   6   4  10         72.09         68.33         7.48 o                         
  -8   5  10        365.30        379.95        19.82 o                         
  -7   5  10       1172.09       1196.64        33.10 o                         
  -6   5  10        641.46        626.86        22.83 o                         
  -5   5  10         20.35         14.79         2.90 o                         
  -4   5  10         86.56         75.98         4.28 o                         
  -3   5  10        521.28        526.77        29.08 o                         
  -2   5  10        907.68       1081.96        24.46 o                         
  -1   5  10        137.33        165.08         9.86 o                         
   0   5  10         96.70         89.97         3.83 o                         
   1   5  10        569.31        576.59        13.30 o                         
   2   5  10         92.15         66.93         5.45 o                         
   3   5  10          0.76         -2.57         2.83 o                         
   4   5  10        351.35        317.29        13.38 o                         
   5   5  10        295.88        302.75        13.83 o                         
   6   5  10        175.58        185.73        11.69 o                         
  -7   6  10         73.12         54.87         7.80 o                         
  -6   6  10         34.78         32.36         5.49 o                         
  -5   6  10        308.33        303.17        13.88 o                         
  -4   6  10        350.88        344.04        14.37 o                         
  -3   6  10        484.29        493.03        26.07 o                         
  -2   6  10       1542.43       1801.83        33.92 o                         
  -1   6  10        232.74        262.89        13.36 o                         
   0   6  10        162.44        158.44         8.25 o                         
   1   6  10        294.89        261.69        10.88 o                         
   2   6  10       1005.98        965.64        23.27 o                         
   3   6  10         25.93         31.70         4.23 o                         
   4   6  10         18.73         16.08         3.77 o                         
   5   6  10          5.28         -3.71         3.71 o                         
  -6   7  10        184.33        162.20        13.09 o                         
  -5   7  10         16.49         15.05         5.27 o                         
  -4   7  10        135.63        129.27         9.49 o                         
  -3   7  10         19.58         17.80         4.35 o                         
  -2   7  10        956.98       1050.66        32.11 o                         
  -1   7  10        327.56        313.63        15.22 o                         
   0   7  10        190.06        161.54        10.19 o                         
   1   7  10        171.09        163.12         9.18 o                         
   2   7  10         59.38         53.72         7.11 o                         
   3   7  10          0.49          6.77         4.56 o                         
   4   7  10        304.81        290.17        16.56 o                         
  -5   8  10        330.59        292.43        14.73 o                         
  -4   8  10        806.20        764.21        23.66 o                         
  -3   8  10        982.17        898.19        32.29 o                         
  -2   8  10       1060.19        937.95        32.20 o                         
  -1   8  10          1.07          2.93         4.00 o                         
   0   8  10        175.18        157.81        10.37 o                         
   1   8  10        177.17        168.36        11.21 o                         
   2   8  10        262.59        238.29        13.59 o                         
  -2   9  10          0.71         -3.46         4.31 o                         
  -1   9  10         95.68         87.54        10.62 o                         
  -3  -9  11         92.00        126.36         9.68 o                         
  -2  -9  11         25.32         25.28         4.22 o                         
  -1  -9  11          9.49          6.00         3.17 o                         
   0  -9  11          9.13          9.33         2.93 o                         
   1  -9  11         55.80         51.33         5.34 o                         
   2  -9  11        247.19        282.20        14.89 o                         
   3  -9  11        271.81        323.33        22.30 o                         
   4  -9  11        235.28        297.90        15.81 o                         
  -5  -8  11        446.53        492.13        19.64 o                         
  -4  -8  11          0.77          9.96         4.28 o                         
  -3  -8  11          0.55         -2.56         3.74 o                         
  -2  -8  11        489.65        509.92        18.15 o                         
  -1  -8  11        747.44        760.11        32.76 o                         
   0  -8  11        776.52        806.17        21.03 o                         
   1  -8  11         83.05         85.15         8.03 o                         
   2  -8  11        115.99        118.31         8.22 o                         
   3  -8  11         30.91         28.67         4.61 o                         
   4  -8  11          3.72          4.65         3.17 o                         
   5  -8  11          0.20         -6.11         6.11 o                         
  -6  -7  11          6.88          1.89         4.46 o                         
  -5  -7  11        339.39        358.89        15.74 o                         
  -4  -7  11        474.34        503.22        17.83 o                         
  -3  -7  11        553.02        566.97        15.53 o                         
  -2  -7  11        297.00        302.52         9.20 o                         
  -1  -7  11        178.53        190.31         7.38 o                         
   0  -7  11         30.85         34.19         3.71 o                         
   1  -7  11          1.29          5.22         3.02 o                         
   2  -7  11         19.31         27.62         4.53 o                         
   3  -7  11        528.05        611.33        20.00 o                         
   4  -7  11        638.07        681.89        25.77 o                         
   5  -7  11          1.08         -4.80         4.80 o                         
   6  -7  11          0.44         -1.75         4.01 o                         
  -7  -6  11        222.03        246.78        18.16 o                         
  -6  -6  11        545.62        583.70        19.99 o                         
  -5  -6  11       1623.28       1641.43        38.68 o                         
  -4  -6  11        124.43        136.83         7.16 o                         
  -3  -6  11         35.36         29.30         3.39 o                         
  -2  -6  11        183.36        160.47         5.94 o                         
  -1  -6  11       1169.40       1129.19        25.02 o                         
   0  -6  11       2554.37       2481.50        51.54 o                         
   1  -6  11          1.41          2.58         4.45 o                         
   2  -6  11        104.18        101.95         4.79 o                         
   3  -6  11        401.94        443.21        14.64 o                         
   4  -6  11        612.87        626.60        26.26 o                         
   5  -6  11         89.03         94.00         7.23 o                         
   6  -6  11         26.29         34.11         6.89 o                         
   7  -6  11        247.73        333.88        18.48 o                         
  -7  -5  11         26.51         17.52         3.85 o                         
  -6  -5  11        279.58        284.08        13.77 o                         
  -5  -5  11          0.50         -1.54         2.45 o                         
  -4  -5  11         40.49         62.23         5.19 o                         
  -3  -5  11        584.77        518.25        23.86 o                         
  -2  -5  11        858.31        779.72        21.35 o                         
  -1  -5  11       3261.58       3064.68        60.64 o                         
   0  -5  11       2042.82       1978.35        35.88 o                         
   1  -5  11         32.89         29.54         3.10 o                         
   2  -5  11          7.43          6.82         1.28 o                         
   3  -5  11        258.78        247.60         7.11 o                         
   4  -5  11        514.09        512.76        16.87 o                         
   5  -5  11         22.12         13.61         4.78 o                         
   6  -5  11         64.94         40.60         6.39 o                         
   7  -5  11        125.04        132.96        11.28 o                         
  -8  -4  11         31.96         32.76         9.56 o                         
  -7  -4  11        117.35        134.06        13.89 o                         
  -6  -4  11        290.98        302.57        12.13 o                         
  -5  -4  11        202.26        214.37        10.17 o                         
  -4  -4  11        113.81        111.17         4.56 o                         
  -3  -4  11        122.86        111.34         4.80 o                         
  -2  -4  11        398.81        353.22        16.86 o                         
  -1  -4  11       1685.21       1574.84        30.84 o                         
   0  -4  11         48.23         30.57         2.45 o                         
   1  -4  11        346.21        348.43         7.38 o                         
   2  -4  11        265.32        231.41         5.32 o                         
   3  -4  11        521.88        450.19        10.46 o                         
   4  -4  11        984.22       1036.28        20.91 o                         
   5  -4  11         99.61        115.08         7.45 o                         
   6  -4  11         98.43        104.11         9.09 o                         
   7  -4  11          1.24          3.22         4.18 o                         
  -8  -3  11         48.83         44.42        10.47 o                         
  -7  -3  11         57.13         60.78         8.59 o                         
  -6  -3  11        988.50        977.32        24.46 o                         
  -5  -3  11        505.07        482.13        10.79 o                         
  -4  -3  11        263.50        266.09         9.28 o                         
  -3  -3  11          0.54          5.47         2.41 o                         
  -2  -3  11         20.70         25.84         2.25 o                         
  -1  -3  11        286.54        286.41         7.70 o                         
   0  -3  11         43.79         43.84         2.40 o                         
   1  -3  11          4.60          4.61         1.37 o                         
   2  -3  11        153.14        129.65         4.11 o                         
   3  -3  11         51.15         39.05         3.13 o                         
   4  -3  11        361.81        321.67        14.75 o                         
   5  -3  11        307.31        347.77        21.44 o                         
   6  -3  11        203.89        209.31        14.41 o                         
   7  -3  11         81.20         77.96        11.31 o                         
   8  -3  11        129.55        150.04        12.09 o                         
  -9  -2  11         60.40         81.65        12.38 o                         
  -8  -2  11         45.44         43.01         6.91 o                         
  -7  -2  11        121.60        122.97         7.27 o                         
  -6  -2  11         25.29         21.49         2.92 o                         
  -5  -2  11       2460.90       2335.00        50.69 o                         
  -4  -2  11        316.26        343.03        12.49 o                         
  -3  -2  11        219.87        212.98        15.58 o                         
  -2  -2  11        885.99        956.82        14.73 o                         
  -1  -2  11       4563.01       4395.52        74.93 o                         
   0  -2  11        639.10        577.90         9.64 o                         
   1  -2  11       1694.00       1633.66        27.48 o                         
   2  -2  11          4.65          4.80         1.15 o                         
   3  -2  11        225.92        174.65        11.61 o                         
   4  -2  11        179.99        150.74        11.18 o                         
   5  -2  11        309.29        279.40        10.42 o                         
   6  -2  11          7.52          6.80         3.54 o                         
   7  -2  11         34.32         28.93         5.16 o                         
   8  -2  11        394.44        481.24        21.21 o                         
  -9  -1  11        293.29        285.66        31.07 o                         
  -8  -1  11        214.76        224.11        16.28 o                         
  -7  -1  11         48.77         43.45         6.97 o                         
  -6  -1  11        407.93        413.73        14.13 o                         
  -5  -1  11        909.79        933.22        17.52 o                         
  -4  -1  11        625.79        705.60        15.37 o                         
  -3  -1  11       1830.69       1937.62        26.74 o                         
  -2  -1  11       2216.20       2651.73        35.44 o                         
  -1  -1  11       1215.44       1280.22        21.99 o                         
   0  -1  11       1478.14       1498.26        21.38 o                         
   1  -1  11         54.20         57.60         2.78 o                         
   2  -1  11        462.78        412.26        11.97 o                         
   3  -1  11        598.54        505.32         9.86 o                         
   4  -1  11       1489.50       1318.00        48.10 o                         
   5  -1  11        149.59        163.78        10.19 o                         
   6  -1  11         48.56         53.38         7.55 o                         
   7  -1  11         78.96         89.53         8.67 o                         
   8  -1  11        123.55        127.61        11.19 o                         
  -9   0  11         26.79         12.53         5.28 o                         
  -8   0  11         13.08          5.16         5.70 o                         
  -7   0  11        227.28        235.80         9.16 o                         
  -6   0  11          4.01          4.41         2.35 o                         
  -5   0  11       7091.54       7805.55        80.81 o                         
  -4   0  11       2014.50       2265.54        44.66 o                         
  -3   0  11         66.02         64.48         4.24 o                         
  -2   0  11         49.20         63.22         3.31 o                         
  -1   0  11       2053.33       2249.53        21.94 o                         
   0   0  11        912.72        948.11        17.68 o                         
   1   0  11        425.68        439.58         7.93 o                         
   2   0  11        728.42        710.48        20.12 o                         
   3   0  11        490.67        425.59        14.81 o                         
   4   0  11          0.12         -0.91         2.19 o                         
   5   0  11         35.20         30.79         4.45 o                         
   6   0  11          7.16          6.84         2.84 o                         
   7   0  11         40.07         57.13         8.54 o                         
  -9   1  11         50.62         38.43         5.88 o                         
  -8   1  11        276.97        269.17        12.69 o                         
  -7   1  11        249.56        232.29         8.60 o                         
  -6   1  11        536.99        574.67        16.41 o                         
  -5   1  11         59.76         82.77        10.88 o                         
  -4   1  11        413.89        493.82        27.64 o                         
  -3   1  11       1860.62       2317.05        25.31 o                         
  -2   1  11       2107.61       2601.58        36.75 o                         
  -1   1  11       1212.62       1283.99        26.64 o                         
   0   1  11       1098.78       1172.69        21.60 o                         
   1   1  11        581.33        644.00        12.61 o                         
   2   1  11        982.07        953.71        26.46 o                         
   3   1  11        251.77        196.21         7.17 o                         
   4   1  11       1427.72       1480.64        31.50 o                         
   5   1  11        255.25        229.57        11.63 o                         
   6   1  11          0.29          0.49         3.68 o                         
   7   1  11        165.08        193.33        14.03 o                         
  -9   2  11        169.00        149.19        10.05 o                         
  -8   2  11          3.26          6.63         3.43 o                         
  -7   2  11        144.99        147.62         9.17 o                         
  -6   2  11         62.68         59.23         6.40 o                         
  -5   2  11       2077.98       2223.65        46.55 o                         
  -4   2  11        438.31        508.09        12.39 o                         
  -3   2  11        140.04        166.90         7.38 o                         
  -2   2  11        160.48        172.00        12.47 o                         
  -1   2  11        113.73        178.62         6.05 o                         
   0   2  11       2625.06       2883.89        39.97 o                         
   1   2  11       1036.67       1131.83        16.62 o                         
   2   2  11        827.26        838.15        17.54 o                         
   3   2  11        580.70        572.31        18.88 o                         
   4   2  11        114.47        100.64         6.75 o                         
   5   2  11          7.91         12.35         5.30 o                         
   6   2  11        323.95        329.45        17.34 o                         
   7   2  11        590.51        636.48        26.34 o                         
  -9   3  11          2.73         -0.72         3.50 o                         
  -8   3  11        379.18        396.20        18.00 o                         
  -7   3  11        131.35        119.56         9.49 o                         
  -6   3  11        165.41        142.83        14.34 o                         
  -5   3  11        244.11        247.41         9.71 o                         
  -4   3  11         19.83         22.98         2.69 o                         
  -3   3  11        364.98        421.30        16.74 o                         
  -2   3  11       2081.31       2685.78        33.08 o                         
  -1   3  11       1427.51       1680.34        27.68 o                         
   0   3  11       1340.99       1615.96        31.28 o                         
   1   3  11         35.13         37.60         2.51 o                         
   2   3  11       1273.85       1213.92        20.79 o                         
   3   3  11        740.14        680.33        15.24 o                         
   4   3  11        824.87        828.34        21.74 o                         
   5   3  11        144.12        160.01        10.37 o                         
   6   3  11         46.67         37.28         5.28 o                         
   7   3  11          0.23         -2.18         4.54 o                         
  -8   4  11          0.29         -0.35         3.68 o                         
  -7   4  11         66.54         53.36         7.95 o                         
  -6   4  11        487.05        491.90        19.32 o                         
  -5   4  11       1879.81       2063.24        30.34 o                         
  -4   4  11         10.98          8.94         1.82 o                         
  -3   4  11          1.23         -1.99         2.20 o                         
  -2   4  11        981.52       1226.65        24.86 o                         
  -1   4  11        664.82        831.96        16.69 o                         
   0   4  11        373.71        368.43        25.08 o                         
   1   4  11        211.30        200.95         5.65 o                         
   2   4  11       1796.89       1623.78        23.71 o                         
   3   4  11       1415.41       1319.28        24.31 o                         
   4   4  11          1.43          1.48         2.89 o                         
   5   4  11        133.06        127.47         8.74 o                         
   6   4  11        273.30        263.58        15.94 o                         
  -8   5  11        192.41        182.37        14.23 o                         
  -7   5  11        339.37        346.41        18.16 o                         
  -6   5  11        675.65        681.30        23.75 o                         
  -5   5  11        220.97        231.82        11.78 o                         
  -4   5  11         30.25         20.10         4.09 o                         
  -3   5  11        237.73        255.44        12.72 o                         
  -2   5  11       1993.09       2400.87        37.55 o                         
  -1   5  11       2574.44       3267.44        51.39 o                         
   0   5  11        352.74        298.68        21.91 o                         
   1   5  11         78.02         78.90         4.82 o                         
   2   5  11        104.68        102.47         6.21 o                         
   3   5  11         21.25         16.75         3.10 o                         
   4   5  11        237.43        217.59        11.13 o                         
   5   5  11        240.18        245.92        12.64 o                         
  -7   6  11          0.95         -4.52         4.52 o                         
  -6   6  11          8.57         -2.61         4.31 o                         
  -5   6  11        547.38        556.43        18.87 o                         
  -4   6  11         81.60         81.26         7.31 o                         
  -3   6  11        532.00        550.19        19.77 o                         
  -2   6  11        143.82        140.55        11.70 o                         
  -1   6  11       1602.51       1832.01        41.54 o                         
   0   6  11          2.47          0.99         2.67 o                         
   1   6  11          2.71          5.72         2.90 o                         
   2   6  11        691.07        678.78        15.37 o                         
   3   6  11        695.16        667.10        25.09 o                         
   4   6  11         31.52         40.16         6.35 o                         
  -6   7  11        253.45        223.87        15.29 o                         
  -5   7  11          1.49          1.52         3.36 o                         
  -4   7  11         39.36         35.91         6.43 o                         
  -3   7  11         31.42         40.09         6.60 o                         
  -2   7  11          6.38         12.21         5.08 o                         
  -1   7  11          4.46          4.17         3.58 o                         
   0   7  11          7.07          2.11         3.37 o                         
   1   7  11         69.93         66.39         6.10 o                         
   2   7  11         52.88         56.72         6.55 o                         
   3   7  11        167.30        188.88        13.51 o                         
  -5   8  11         40.45         39.72         5.99 o                         
  -4   8  11         44.05         50.39         7.44 o                         
  -3   8  11        370.31        366.00        21.50 o                         
  -2   8  11        507.88        523.15        24.67 o                         
  -1   8  11        392.29        399.41        21.08 o                         
   0   8  11         33.59         24.65         4.94 o                         
   1   8  11          5.00         14.13         4.28 o                         
   2   8  11        136.07        139.62        10.45 o                         
  -3  -9  12        105.18        127.90         9.84 o                         
  -2  -9  12         55.64         54.09         6.22 o                         
  -1  -9  12         22.94         31.11         4.22 o                         
   0  -9  12         57.45         76.01         7.03 o                         
   1  -9  12         69.59         81.36         7.80 o                         
   2  -9  12         11.85         10.96         4.83 o                         
   3  -9  12         63.57         73.41         7.65 o                         
  -5  -8  12        149.33        173.35        11.87 o                         
  -4  -8  12        439.77        467.40        18.36 o                         
  -3  -8  12        199.44        233.96        12.71 o                         
  -2  -8  12         19.05         29.32         4.76 o                         
  -1  -8  12        146.29        149.21         8.55 o                         
   0  -8  12        336.26        319.95        11.21 o                         
   1  -8  12        336.50        315.84        12.10 o                         
   2  -8  12         24.01         13.98         3.87 o                         
   3  -8  12         55.32         53.08         5.75 o                         
   4  -8  12          0.51         -1.10         3.25 o                         
   5  -8  12         33.21         15.54         6.90 o                         
  -6  -7  12          4.64          3.20         4.92 o                         
  -5  -7  12         18.06         19.28         4.56 o                         
  -4  -7  12          3.95          4.09         3.82 o                         
  -3  -7  12         31.42         29.09         4.16 o                         
  -2  -7  12          0.71          1.03         2.51 o                         
  -1  -7  12          9.08          2.84         1.96 o                         
   0  -7  12        763.73        744.00        18.14 o                         
   1  -7  12        871.09        842.54        21.43 o                         
   2  -7  12        602.96        675.49        17.31 o                         
   3  -7  12        170.94        172.10         9.52 o                         
   4  -7  12         19.77         21.14         3.88 o                         
   5  -7  12        370.12        365.85        14.82 o                         
   6  -7  12          1.75          1.54         3.76 o                         
  -7  -6  12        233.16        278.58        16.63 o                         
  -6  -6  12         40.62         40.67         6.36 o                         
  -5  -6  12         50.53         79.07         8.27 o                         
  -4  -6  12        661.73        670.77        19.86 o                         
  -3  -6  12        350.55        332.41        11.43 o                         
  -2  -6  12         93.52         75.08         3.97 o                         
  -1  -6  12        318.24        335.37         9.67 o                         
   0  -6  12        152.57        144.36         6.55 o                         
   1  -6  12          0.06         -2.95         2.95 o                         
   2  -6  12        411.28        415.15        10.04 o                         
   3  -6  12         65.25         54.86         5.04 o                         
   4  -6  12        101.98        111.30         7.59 o                         
   5  -6  12        763.01        779.98        36.41 o                         
   6  -6  12        512.50        616.25        24.54 o                         
  -7  -5  12        176.11        185.30        14.25 o                         
  -6  -5  12          4.74          1.01         2.82 o                         
  -5  -5  12        142.21        149.87         8.12 o                         
  -4  -5  12        566.52        541.87        13.75 o                         
  -3  -5  12        893.16        831.33        19.00 o                         
  -2  -5  12        596.60        568.04        17.08 o                         
  -1  -5  12        153.72        135.62         5.54 o                         
   0  -5  12        405.48        363.70        15.74 o                         
   1  -5  12        638.21        623.14        11.36 o                         
   2  -5  12        512.15        496.53        14.54 o                         
   3  -5  12        310.68        309.15         8.23 o                         
   4  -5  12        106.60         87.91         6.23 o                         
   5  -5  12          0.06         -2.72         3.32 o                         
   6  -5  12          7.10         -1.11         4.39 o                         
   7  -5  12          6.87         -0.21         5.36 o                         
  -8  -4  12        397.37        418.35        27.61 o                         
  -7  -4  12        506.18        514.64        26.66 o                         
  -6  -4  12        153.19        138.45         8.41 o                         
  -5  -4  12        107.03        103.18         7.44 o                         
  -4  -4  12         81.83         73.16         5.05 o                         
  -3  -4  12         64.57         59.80         4.02 o                         
  -2  -4  12          1.56         -1.95         1.95 o                         
  -1  -4  12        447.17        458.13        10.39 o                         
   0  -4  12       2067.01       2001.26        43.58 o                         
   1  -4  12        780.36        697.75         7.24 o                         
   2  -4  12        840.68        804.02        17.31 o                         
   3  -4  12        388.48        362.44         9.57 o                         
   4  -4  12        451.17        468.53        14.18 o                         
   5  -4  12        790.65        825.53        25.48 o                         
   6  -4  12        224.89        262.38        17.42 o                         
   7  -4  12         64.72         65.63         8.00 o                         
  -8  -3  12        591.85        605.19        43.76 o                         
  -7  -3  12        672.09        662.15        33.43 o                         
  -6  -3  12         44.16         44.39         5.26 o                         
  -5  -3  12        293.81        287.91         8.42 o                         
  -4  -3  12       1134.07       1070.92        23.80 o                         
  -3  -3  12        510.00        472.79        12.53 o                         
  -2  -3  12       1364.05       1322.94        22.20 o                         
  -1  -3  12        446.67        443.72         9.33 o                         
   0  -3  12         48.46         48.78         2.30 o                         
   1  -3  12          7.14         11.17         1.13 o                         
   2  -3  12        456.36        450.86        11.17 o                         
   3  -3  12         70.36         69.70         4.05 o                         
   4  -3  12        365.78        340.44        14.08 o                         
   5  -3  12        225.21        228.95         9.19 o                         
   6  -3  12         59.62         54.43         6.30 o                         
   7  -3  12          0.87         -4.16         4.30 o                         
  -9  -2  12          1.95         -6.20         6.20 o                         
  -8  -2  12        147.63        133.67        15.21 o                         
  -7  -2  12        540.00        533.11        15.95 o                         
  -6  -2  12        117.03        119.67         6.72 o                         
  -5  -2  12        502.92        481.69        16.61 o                         
  -4  -2  12       1366.74       1366.09        23.74 o                         
  -3  -2  12       1067.08       1051.58        23.75 o                         
  -2  -2  12        114.23        125.40         5.45 o                         
  -1  -2  12        259.86        193.60         4.46 o                         
   0  -2  12       5907.52       5933.83        81.36 o                         
   1  -2  12       1725.34       1658.06        14.63 o                         
   2  -2  12        669.24        663.57         9.42 o                         
   3  -2  12        109.51         84.54         4.57 o                         
   4  -2  12        960.76        899.47        23.08 o                         
   5  -2  12       1652.99       1731.35        44.81 o                         
   6  -2  12         21.33         17.03         5.08 o                         
   7  -2  12          4.89          4.05         3.87 o                         
  -9  -1  12         37.78         28.15         7.78 o                         
  -8  -1  12        572.94        564.37        19.17 o                         
  -7  -1  12       1031.18       1018.38        22.71 o                         
  -6  -1  12         34.04         33.02         4.23 o                         
  -5  -1  12        238.79        224.53         8.14 o                         
  -4  -1  12       2080.62       2187.03        28.70 o                         
  -3  -1  12        751.35        725.03        23.88 o                         
  -2  -1  12         64.22         77.24         4.45 o                         
  -1  -1  12          3.99          2.37         0.86 o                         
   0  -1  12         54.05         65.24         3.06 o                         
   1  -1  12         38.51         43.96         1.99 o                         
   2  -1  12        635.16        595.63        16.74 o                         
   3  -1  12        114.98         77.47         3.40 o                         
   4  -1  12       2142.15       1861.12        82.17 o                         
   5  -1  12       1377.27       1372.41        29.03 o                         
   6  -1  12          0.73         -0.65         4.83 o                         
   7  -1  12         86.98         92.13         9.25 o                         
  -9   0  12         10.39          4.04         2.80 o                         
  -8   0  12          3.80          1.18         3.56 o                         
  -7   0  12        240.43        207.54         8.98 o                         
  -6   0  12        328.42        298.39        10.13 o                         
  -5   0  12        318.84        353.84        14.05 o                         
  -4   0  12       2433.28       2846.58        39.78 o                         
  -3   0  12        660.36        723.91        13.94 o                         
  -2   0  12        150.39        176.10         6.95 o                         
  -1   0  12       1775.20       1831.94        22.69 o                         
   0   0  12       5784.02       6497.48        56.93 o                         
   1   0  12       2981.53       2943.92        52.86 o                         
   2   0  12        134.24        146.82         5.52 o                         
   3   0  12         14.43          7.43         2.00 o                         
   4   0  12        287.05        254.27         9.02 o                         
   5   0  12        130.14        136.47         8.78 o                         
   6   0  12        185.56        202.59        11.46 o                         
   7   0  12        213.03        244.83        16.29 o                         
  -9   1  12        310.97        270.81        14.82 o                         
  -8   1  12        483.11        459.75        16.83 o                         
  -7   1  12        105.88        107.70         6.71 o                         
  -6   1  12        665.04        672.24        17.90 o                         
  -5   1  12       1268.17       1320.68       152.33 o                         
  -4   1  12        125.08        126.93         8.70 o                         
  -3   1  12       1654.69       1921.26        48.69 o                         
  -2   1  12       1058.02       1352.50        18.15 o                         
  -1   1  12        216.54        197.69         6.58 o                         
   0   1  12        763.89        828.57        15.97 o                         
   1   1  12         44.78         64.89         2.64 o                         
   2   1  12        998.67        964.09        26.77 o                         
   3   1  12        296.75        258.80         8.39 o                         
   4   1  12        797.81        811.93        20.72 o                         
   5   1  12        592.15        634.38        19.70 o                         
   6   1  12         38.07         40.55         6.01 o                         
   7   1  12          2.03          4.54         6.16 o                         
  -9   2  12         24.36         13.48         3.37 o                         
  -8   2  12        431.08        370.53        15.47 o                         
  -7   2  12        183.72        176.95         9.93 o                         
  -6   2  12        180.48        185.52        10.58 o                         
  -5   2  12       2270.16       2458.78        41.04 o                         
  -4   2  12       1378.89       1589.09        19.97 o                         
  -3   2  12         49.69         68.71         3.41 o                         
  -2   2  12        720.06        919.29        23.64 o                         
  -1   2  12       2426.40       2745.93        63.19 o                         
   0   2  12        698.44        681.12        22.73 o                         
   1   2  12        824.63        835.73        11.05 o                         
   2   2  12        331.16        324.16         8.22 o                         
   3   2  12        258.45        253.94        12.34 o                         
   4   2  12        702.54        664.82        18.46 o                         
   5   2  12         14.74         18.65         3.66 o                         
   6   2  12          0.23          6.70         3.95 o                         
   7   2  12        105.02        111.70        10.31 o                         
  -9   3  12         49.91         40.62         6.83 o                         
  -8   3  12         57.00         53.81         6.36 o                         
  -7   3  12        182.12        172.44        11.08 o                         
  -6   3  12         19.71         25.68         5.59 o                         
  -5   3  12        203.56        193.91         7.97 o                         
  -4   3  12        184.59        213.10         6.83 o                         
  -3   3  12         50.25         54.23         5.69 o                         
  -2   3  12       1565.06       2077.03        26.90 o                         
  -1   3  12       2461.44       2936.61        30.04 o                         
   0   3  12       2632.93       2893.20        79.36 o                         
   1   3  12        610.87        619.53         9.32 o                         
   2   3  12          4.40          7.31         2.36 o                         
   3   3  12         28.75         23.33         3.11 o                         
   4   3  12        305.78        315.29        12.08 o                         
   5   3  12        152.85        170.95        10.80 o                         
   6   3  12         72.12         70.26        10.90 o                         
  -8   4  12         42.57         43.82         6.40 o                         
  -7   4  12          2.22          6.22         4.16 o                         
  -6   4  12         29.25         48.45         8.41 o                         
  -5   4  12       1487.70       1570.14        28.29 o                         
  -4   4  12        392.25        413.63        11.25 o                         
  -3   4  12         90.79         95.97         7.20 o                         
  -2   4  12         34.89         50.11         5.82 o                         
  -1   4  12          3.86          2.89         2.07 o                         
   0   4  12        704.11        755.37        17.34 o                         
   1   4  12        894.17        802.56        32.04 o                         
   2   4  12        192.82        186.56         7.47 o                         
   3   4  12        238.41        240.35         9.52 o                         
   4   4  12        822.86        800.58        20.40 o                         
   5   4  12        258.68        288.85        13.09 o                         
   6   4  12        131.55        154.86        10.67 o                         
  -8   5  12          0.10          2.34         3.89 o                         
  -7   5  12        159.78        145.47        12.17 o                         
  -6   5  12        345.14        340.93        17.10 o                         
  -5   5  12        314.44        345.24        14.32 o                         
  -4   5  12        520.93        615.15        18.71 o                         
  -3   5  12        210.85        234.49        12.19 o                         
  -2   5  12         11.08         26.89         5.87 o                         
  -1   5  12        124.40        149.48        10.51 o                         
   0   5  12         21.72         14.78         3.63 o                         
   1   5  12         65.03         55.30         4.01 o                         
   2   5  12          4.29          1.29         2.00 o                         
   3   5  12         58.57         57.46         4.69 o                         
   4   5  12        153.78        168.54        10.00 o                         
   5   5  12        287.25        294.52        13.75 o                         
  -7   6  12         49.94         41.53         7.49 o                         
  -6   6  12         11.29          5.73         5.00 o                         
  -5   6  12         70.79         69.14         7.22 o                         
  -4   6  12        210.82        211.22        11.80 o                         
  -3   6  12         56.12         78.15         8.65 o                         
  -2   6  12        150.74        146.71        13.61 o                         
  -1   6  12        287.19        307.70        14.79 o                         
   0   6  12        373.48        383.26        14.63 o                         
   1   6  12        940.48        913.80        20.62 o                         
   2   6  12        431.21        404.40        13.90 o                         
   3   6  12         47.80         52.71         7.40 o                         
   4   6  12          5.61          7.14         4.26 o                         
  -6   7  12        134.60        117.96         9.63 o                         
  -5   7  12        330.11        299.69        14.64 o                         
  -4   7  12        565.50        545.23        19.51 o                         
  -3   7  12        698.94        747.68        24.37 o                         
  -2   7  12        235.19        245.84        17.55 o                         
  -1   7  12         14.87         12.08         4.38 o                         
   0   7  12        477.81        431.93        16.74 o                         
   1   7  12         53.64         46.98         5.11 o                         
   2   7  12          0.91          1.51         3.18 o                         
   3   7  12        167.32        153.90        10.98 o                         
  -4   8  12        730.20        665.89        22.44 o                         
  -3   8  12        546.00        530.10        25.60 o                         
  -2   8  12          1.62          2.79         5.00 o                         
  -1   8  12        507.62        522.61        24.61 o                         
   0   8  12        316.01        325.98        17.33 o                         
   1   8  12        265.27        249.25        13.89 o                         
  -3  -9  13          0.23          1.93         3.41 o                         
  -2  -9  13         18.30         12.69         2.98 o                         
  -1  -9  13          0.95         -0.96         3.31 o                         
   0  -9  13         80.41         66.49         7.24 o                         
   1  -9  13         89.77         82.29         9.88 o                         
   2  -9  13        297.80        295.41        18.61 o                         
   3  -9  13        102.16        105.54        12.51 o                         
  -4  -8  13         19.20         15.91         4.78 o                         
  -3  -8  13        461.29        504.56        18.34 o                         
  -2  -8  13        736.54        791.49        21.70 o                         
  -1  -8  13        650.32        703.13        22.12 o                         
   0  -8  13         48.82         57.96         5.74 o                         
   1  -8  13          4.67          4.88         2.51 o                         
   2  -8  13         15.70         11.92         6.72 o                         
   3  -8  13          4.65          3.13         4.20 o                         
   4  -8  13         24.90         23.64         7.51 o                         
  -6  -7  13         70.99         59.65         6.70 o                         
  -5  -7  13        132.69        134.82        10.03 o                         
  -4  -7  13        302.56        327.42        14.85 o                         
  -3  -7  13        250.02        260.38        10.83 o                         
  -2  -7  13        337.57        354.37        12.34 o                         
  -1  -7  13         36.03         36.47         4.04 o                         
   0  -7  13          0.94          5.45         2.31 o                         
   1  -7  13        101.42         90.93         6.11 o                         
   2  -7  13        864.62        885.83        26.03 o                         
   3  -7  13        441.95        495.02        21.37 o                         
   4  -7  13        475.42        489.90        17.56 o                         
   5  -7  13         43.20         41.17         5.03 o                         
  -6  -6  13        325.69        373.25        16.22 o                         
  -5  -6  13        550.71        549.91        18.91 o                         
  -4  -6  13         11.09          9.21         2.59 o                         
  -3  -6  13        422.32        424.53        13.16 o                         
  -2  -6  13        678.88        665.73        15.80 o                         
  -1  -6  13        411.58        404.77        14.33 o                         
   0  -6  13         96.81         81.28         4.83 o                         
   1  -6  13          0.81         -1.29         5.13 o                         
   2  -6  13         10.91          7.12         1.95 o                         
   3  -6  13          8.68          5.26         2.73 o                         
   4  -6  13        141.86        139.15         8.62 o                         
   5  -6  13          1.16          6.46         3.22 o                         
   6  -6  13        622.97        741.01        25.94 o                         
  -7  -5  13        282.10        288.37        22.56 o                         
  -6  -5  13         14.64          1.91         3.92 o                         
  -5  -5  13         90.09         73.06         5.77 o                         
  -4  -5  13        270.41        268.69         9.48 o                         
  -3  -5  13        548.03        527.77        14.89 o                         
  -2  -5  13       1712.24       1685.62        42.98 o                         
  -1  -5  13          0.53         -0.24         1.49 o                         
   0  -5  13        413.80        348.72        14.51 o                         
   1  -5  13        897.99        817.68        12.45 o                         
   2  -5  13        805.60        748.21        13.07 o                         
   3  -5  13        492.52        527.18        13.67 o                         
   4  -5  13        133.74        142.43         8.43 o                         
   5  -5  13         37.86         33.53         8.18 o                         
   6  -5  13          6.55          8.65         4.03 o                         
   7  -5  13         12.47         13.25         5.91 o                         
  -8  -4  13         58.98         51.44        10.68 o                         
  -7  -4  13        967.21        973.77        34.39 o                         
  -6  -4  13        199.68        208.94        10.66 o                         
  -5  -4  13        392.74        401.86        14.83 o                         
  -4  -4  13         77.36         65.67         5.13 o                         
  -3  -4  13          0.57          0.51         2.11 o                         
  -2  -4  13          5.20          3.03         2.19 o                         
  -1  -4  13        565.26        555.60        14.91 o                         
   0  -4  13         81.91         84.51         4.19 o                         
   1  -4  13        595.23        545.44         9.62 o                         
   2  -4  13        176.94        166.37         4.55 o                         
   3  -4  13         38.42         32.62         2.62 o                         
   4  -4  13       1181.58       1076.38        21.73 o                         
   5  -4  13        403.06        424.22        13.17 o                         
   6  -4  13        502.42        573.10        23.17 o                         
   7  -4  13         82.39         85.31         7.85 o                         
  -8  -3  13         18.56         20.43         7.76 o                         
  -7  -3  13        383.32        383.07        19.17 o                         
  -6  -3  13        359.16        340.00        13.66 o                         
  -5  -3  13          8.63          4.78         2.54 o                         
  -4  -3  13        693.84        675.54        15.99 o                         
  -3  -3  13        198.27        178.69         9.15 o                         
  -2  -3  13        599.18        552.59        10.57 o                         
  -1  -3  13         95.36        101.75         4.27 o                         
   0  -3  13          0.15          2.68         1.52 o                         
   1  -3  13        555.07        483.79         6.69 o                         
   2  -3  13        491.10        481.85        11.48 o                         
   3  -3  13       1038.18       1012.26        21.84 o                         
   4  -3  13        352.88        331.33        11.81 o                         
   5  -3  13         75.55         64.49         5.89 o                         
   6  -3  13         20.55         16.62         3.83 o                         
   7  -3  13         33.69         34.64         5.68 o                         
  -8  -2  13        361.49        349.74        44.45 o                         
  -7  -2  13        613.35        553.28        18.30 o                         
  -6  -2  13         26.45         26.44         4.48 o                         
  -5  -2  13         55.73         71.48         5.86 o                         
  -4  -2  13         47.76         45.44         4.08 o                         
  -3  -2  13          4.01          3.56         3.05 o                         
  -2  -2  13        662.05        748.26        23.78 o                         
  -1  -2  13        168.36        146.88         3.89 o                         
   0  -2  13        508.09        445.13        11.57 o                         
   1  -2  13       2419.68       2341.29        25.78 o                         
   2  -2  13        874.50        837.87        14.17 o                         
   3  -2  13        153.95        131.80         4.70 o                         
   4  -2  13         23.44         22.97         5.01 o                         
   5  -2  13         22.30         30.18         5.31 o                         
   6  -2  13        470.78        533.37        19.75 o                         
   7  -2  13         78.85         74.64        10.60 o                         
  -9  -1  13          1.78         -1.84        10.24 o                         
  -8  -1  13        277.62        254.59        15.87 o                         
  -7  -1  13         89.44         93.22         6.68 o                         
  -6  -1  13          7.56          2.14         2.57 o                         
  -5  -1  13         15.03         12.57         2.40 o                         
  -4  -1  13        760.83        780.98        19.55 o                         
  -3  -1  13       1323.70       1380.46        26.77 o                         
  -2  -1  13       3965.59       4329.05        40.92 o                         
  -1  -1  13         20.02         16.84         1.32 o                         
   0  -1  13         83.73         86.71         3.50 o                         
   1  -1  13          0.68          3.07         0.89 o                         
   2  -1  13         11.90          6.56         1.62 o                         
   3  -1  13        225.67        199.62         6.05 o                         
   4  -1  13         21.88         32.22         5.03 o                         
   5  -1  13         80.58         80.32         6.79 o                         
   6  -1  13        205.96        244.84        13.60 o                         
   7  -1  13        236.00        290.99        15.91 o                         
  -9   0  13         12.56         -2.05         3.54 o                         
  -8   0  13        169.89        152.62        10.79 o                         
  -7   0  13          0.04         -2.87         2.87 o                         
  -6   0  13          0.20          8.62         2.86 o                         
  -5   0  13        109.51        118.85         8.51 o                         
  -4   0  13        391.22        440.72        12.40 o                         
  -3   0  13       2920.19       3344.44        36.32 o                         
  -2   0  13          1.54          2.93         1.85 o                         
  -1   0  13        291.24        327.57         7.44 o                         
   0   0  13        876.57        979.41        14.50 o                         
   1   0  13       3136.80       3086.41        38.79 o                         
   2   0  13       1725.81       1567.78        39.32 o                         
   3   0  13        499.24        432.76        13.50 o                         
   4   0  13          5.53          1.10         2.92 o                         
   5   0  13        301.45        293.26        15.96 o                         
   6   0  13          8.79         13.73         4.41 o                         
   7   0  13         19.52         15.59         4.67 o                         
  -9   1  13         16.01          7.15         4.16 o                         
  -8   1  13        274.45        292.79        13.41 o                         
  -7   1  13         24.04         31.41         3.85 o                         
  -6   1  13         57.52         44.86         5.06 o                         
  -5   1  13        338.07        338.88        19.14 o                         
  -4   1  13          2.34          7.23         3.65 o                         
  -3   1  13         36.27         70.89         5.12 o                         
  -2   1  13        136.56        176.39         7.35 o                         
  -1   1  13        402.41        459.77        13.40 o                         
   0   1  13       1955.42       2207.22        41.25 o                         
   1   1  13       1915.71       1875.64        67.03 o                         
   2   1  13       1842.64       1765.41        43.24 o                         
   3   1  13        476.11        477.51        19.05 o                         
   4   1  13        397.82        383.51        16.45 o                         
   5   1  13         43.54         55.90         6.62 o                         
   6   1  13        125.94        143.35        10.26 o                         
   7   1  13        269.87        329.99        24.56 o                         
  -9   2  13         30.52         25.40         4.73 o                         
  -8   2  13         12.24          7.02         3.63 o                         
  -7   2  13        277.46        320.57        13.52 o                         
  -6   2  13        769.94        808.97        21.91 o                         
  -5   2  13         53.17         59.13         6.29 o                         
  -4   2  13        696.06        826.27        14.10 o                         
  -3   2  13       1831.49       2222.82        46.43 o                         
  -2   2  13        661.96        688.48        18.52 o                         
  -1   2  13       1562.30       1905.17        22.94 o                         
   0   2  13        279.17        272.83         9.84 o                         
   1   2  13         63.30         62.82         2.94 o                         
   2   2  13        167.05        160.95         5.93 o                         
   3   2  13         33.23         14.03         2.95 o                         
   4   2  13          8.07         13.01         3.16 o                         
   5   2  13        991.68       1010.91        32.97 o                         
   6   2  13        568.88        599.54        21.29 o                         
  -8   3  13         38.73         31.49         6.24 o                         
  -7   3  13         11.12          3.10         3.09 o                         
  -6   3  13        109.09        103.89        10.72 o                         
  -5   3  13         92.14         95.36         5.80 o                         
  -4   3  13       1100.11       1322.09        24.17 o                         
  -3   3  13        360.29        456.82        21.06 o                         
  -2   3  13       2017.97       2493.06        67.04 o                         
  -1   3  13       1022.52       1157.53        20.60 o                         
   0   3  13        216.62        192.58        13.76 o                         
   1   3  13        889.30        895.13        17.18 o                         
   2   3  13       1206.76       1118.97        17.79 o                         
   3   3  13        214.76        266.35         9.60 o                         
   4   3  13        367.81        400.15        13.46 o                         
   5   3  13        112.10        100.92         8.57 o                         
   6   3  13         49.44         39.42         6.66 o                         
  -8   4  13        140.55        144.97        10.85 o                         
  -7   4  13        596.75        601.88        22.86 o                         
  -6   4  13       1409.96       1476.64        34.20 o                         
  -5   4  13        147.66        168.46        10.38 o                         
  -4   4  13         51.89         70.28         6.12 o                         
  -3   4  13         45.90         55.91         5.99 o                         
  -2   4  13        345.13        386.72        17.34 o                         
  -1   4  13        201.84        224.44        10.70 o                         
   0   4  13        436.23        442.88        17.67 o                         
   1   4  13       1916.34       1820.14        53.70 o                         
   2   4  13       1446.07       1420.07        26.82 o                         
   3   4  13        364.56        359.26        11.63 o                         
   4   4  13          4.87          2.71         2.87 o                         
   5   4  13        397.75        411.09        15.65 o                         
  -7   5  13        703.23        670.48        25.26 o                         
  -6   5  13         80.89         71.63         8.26 o                         
  -5   5  13          1.15         -0.26         2.99 o                         
  -4   5  13       2747.46       3097.60        46.88 o                         
  -3   5  13        830.35        994.88        25.17 o                         
  -2   5  13       1684.86       1992.16        42.30 o                         
  -1   5  13        503.02        552.98        23.28 o                         
   0   5  13         78.19         86.39         7.00 o                         
   1   5  13        125.60        106.60         5.44 o                         
   2   5  13        160.03        142.78         6.84 o                         
   3   5  13        117.45        109.51         7.55 o                         
   4   5  13        109.70        105.63         8.14 o                         
   5   5  13        257.28        281.30        18.63 o                         
  -7   6  13        173.60        167.69        13.41 o                         
  -6   6  13        402.55        375.64        22.07 o                         
  -5   6  13        308.30        305.13        14.46 o                         
  -4   6  13         82.30         85.37         8.62 o                         
  -3   6  13       2708.33       3146.86        69.00 o                         
  -2   6  13         73.13         60.95         7.92 o                         
  -1   6  13        408.20        445.83        18.42 o                         
   0   6  13        333.23        343.04        15.89 o                         
   1   6  13        794.10        771.67        19.21 o                         
   2   6  13        690.64        695.14        20.82 o                         
   3   6  13        128.24        117.42         9.12 o                         
   4   6  13          2.21         -3.85         4.72 o                         
  -6   7  13          0.41         -3.61         3.61 o                         
  -5   7  13          2.92          2.30         3.63 o                         
  -4   7  13        698.99        715.01        22.39 o                         
  -3   7  13         91.54         97.37        11.53 o                         
  -2   7  13        813.88        870.56        30.87 o                         
  -1   7  13        137.50        138.02        11.31 o                         
   0   7  13         61.90         48.05         6.78 o                         
   1   7  13         11.74          6.66         3.55 o                         
   2   7  13          3.68         -0.34         3.24 o                         
  -4   8  13          1.61          6.20         3.72 o                         
  -3   8  13        578.63        536.16        26.43 o                         
  -2   8  13        334.76        296.95        19.04 o                         
  -1   8  13         43.46         46.81         7.99 o                         
   0   8  13        251.52        230.20        17.63 o                         
  -2  -9  14         17.90         11.71         3.57 o                         
  -1  -9  14          7.25          9.61         2.99 o                         
   0  -9  14         28.46         25.66         5.03 o                         
   1  -9  14         50.87         49.22         9.11 o                         
   2  -9  14         66.50         82.83        10.52 o                         
  -4  -8  14        100.01         93.95         8.54 o                         
  -3  -8  14         64.76         85.27         8.05 o                         
  -2  -8  14        199.89        227.06        10.64 o                         
  -1  -8  14        790.69        838.98        22.87 o                         
   0  -8  14         78.30         81.26         6.75 o                         
   1  -8  14         43.51         45.42         6.60 o                         
   2  -8  14         74.00         61.91         7.20 o                         
   3  -8  14        299.77        355.93        14.35 o                         
   4  -8  14        382.77        434.12        21.90 o                         
  -5  -7  14        271.90        271.62        13.99 o                         
  -4  -7  14        494.94        504.97        18.12 o                         
  -3  -7  14         29.01         24.98         3.64 o                         
  -2  -7  14         15.36         14.23         2.91 o                         
  -1  -7  14         56.08         46.06         5.40 o                         
   0  -7  14        501.72        493.63        13.67 o                         
   1  -7  14        176.19        159.97         8.59 o                         
   2  -7  14        166.16        181.94        10.60 o                         
   3  -7  14        215.09        252.76        11.52 o                         
   4  -7  14        252.97        300.72        13.15 o                         
   5  -7  14        134.84        140.67         9.41 o                         
  -6  -6  14         21.41         22.76         4.51 o                         
  -5  -6  14         85.44         91.20         7.78 o                         
  -4  -6  14        151.04        150.51         8.21 o                         
  -3  -6  14          0.45          3.05         3.06 o                         
  -2  -6  14          6.36         11.71         3.19 o                         
  -1  -6  14       1198.92       1204.73        23.76 o                         
   0  -6  14        249.29        220.22         7.03 o                         
   1  -6  14          2.65         -1.38         3.05 o                         
   2  -6  14         76.18         74.34         5.85 o                         
   3  -6  14          6.69          2.29         2.75 o                         
   4  -6  14        252.77        253.17        16.17 o                         
   5  -6  14         12.70          8.21         3.48 o                         
   6  -6  14         18.40         34.41         9.88 o                         
  -7  -5  14         56.69         46.15         7.54 o                         
  -6  -5  14          0.13         -4.70         4.89 o                         
  -5  -5  14         58.92         59.14         5.46 o                         
  -4  -5  14         50.39         47.64         4.36 o                         
  -3  -5  14        175.87        173.66         8.51 o                         
  -2  -5  14        136.59        140.08         8.09 o                         
  -1  -5  14        897.06        900.64        23.13 o                         
   0  -5  14          4.00          5.98         2.01 o                         
   1  -5  14        173.81        171.31         6.98 o                         
   2  -5  14        472.93        446.54         8.06 o                         
   3  -5  14        521.41        552.88        13.20 o                         
   4  -5  14        994.57        957.65        30.99 o                         
   5  -5  14        136.83        137.46         7.66 o                         
   6  -5  14         15.47          8.99         3.35 o                         
  -8  -4  14          4.19          7.65         5.52 o                         
  -7  -4  14        259.76        252.70        16.65 o                         
  -6  -4  14         91.99         92.94         7.90 o                         
  -5  -4  14        468.99        461.24        16.49 o                         
  -4  -4  14          4.11          6.16         3.31 o                         
  -3  -4  14        742.68        736.39        15.81 o                         
  -2  -4  14         97.82         79.71         5.34 o                         
  -1  -4  14        460.61        463.18         9.83 o                         
   0  -4  14         93.81         87.92         3.77 o                         
   1  -4  14         88.84         93.99         4.04 o                         
   2  -4  14         81.11         77.36         3.16 o                         
   3  -4  14        898.13        866.71        21.22 o                         
   4  -4  14        306.47        326.03        10.85 o                         
   5  -4  14        112.72        135.95         7.81 o                         
   6  -4  14         42.58         54.27         6.31 o                         
   7  -4  14        141.13        176.27        11.43 o                         
  -8  -3  14          0.43         -6.66         6.66 o                         
  -7  -3  14         35.00         18.01         6.09 o                         
  -6  -3  14        189.08        179.30        10.54 o                         
  -5  -3  14         50.48         41.79         5.28 o                         
  -4  -3  14        474.91        483.94        16.13 o                         
  -3  -3  14        124.08        116.94         6.49 o                         
  -2  -3  14        202.90        184.42         5.98 o                         
  -1  -3  14       2684.13       2470.00        29.86 o                         
   0  -3  14       1089.79       1037.27        16.31 o                         
   1  -3  14        117.03        136.81         4.65 o                         
   2  -3  14         48.11         47.99         2.52 o                         
   3  -3  14          1.91          1.48         1.49 o                         
   4  -3  14        435.91        440.83        13.68 o                         
   5  -3  14          6.94         10.14         3.27 o                         
   6  -3  14          5.26         -3.21         3.21 o                         
   7  -3  14        235.94        266.84        19.26 o                         
  -8  -2  14         79.02         81.69        13.73 o                         
  -7  -2  14        322.11        306.51        14.29 o                         
  -6  -2  14         11.28         11.37         3.06 o                         
  -5  -2  14        432.20        440.12        12.01 o                         
  -4  -2  14         15.24         12.60         3.76 o                         
  -3  -2  14         48.51         58.31         5.23 o                         
  -2  -2  14        719.04        700.18        29.60 o                         
  -1  -2  14        235.95        219.40         5.13 o                         
   0  -2  14       3608.10       3479.57        52.56 o                         
   1  -2  14         35.92         44.11         3.30 o                         
   2  -2  14        566.88        534.19         9.63 o                         
   3  -2  14       2150.13       1898.07        35.35 o                         
   4  -2  14       1578.87       1634.06        53.32 o                         
   5  -2  14        587.82        630.29        20.45 o                         
   6  -2  14         40.47         34.54         6.09 o                         
   7  -2  14          0.38          2.31         3.79 o                         
  -9  -1  14         69.86         67.66        12.23 o                         
  -8  -1  14          1.34          5.37         3.96 o                         
  -7  -1  14        209.03        214.61         9.86 o                         
  -6  -1  14        525.64        552.28        16.27 o                         
  -5  -1  14         10.10          9.86         2.92 o                         
  -4  -1  14       1916.83       1973.17        29.51 o                         
  -3  -1  14        142.19        170.33         6.17 o                         
  -2  -1  14          0.10          5.41         3.59 o                         
  -1  -1  14       1146.88       1125.34        45.45 o                         
   0  -1  14       1953.99       1974.60        32.38 o                         
   1  -1  14        720.67        736.45        17.44 o                         
   2  -1  14       1855.50       1691.56        34.06 o                         
   3  -1  14       4246.82       3660.81       161.35 o                         
   4  -1  14        423.30        381.53        10.51 o                         
   5  -1  14        107.77        102.25         7.99 o                         
   6  -1  14         35.68         47.80         7.69 o                         
   7  -1  14        385.68        483.37        24.00 o                         
  -9   0  14         30.74         28.65         5.66 o                         
  -8   0  14        206.29        187.81        11.72 o                         
  -7   0  14          8.40         -0.12         2.37 o                         
  -6   0  14        626.25        677.26        17.75 o                         
  -5   0  14        225.92        248.08        12.07 o                         
  -4   0  14         11.84         10.21         3.16 o                         
  -3   0  14        583.39        644.85        15.33 o                         
  -2   0  14       2132.58       2235.00        28.00 o                         
  -1   0  14       3439.20       3371.18        50.59 o                         
   0   0  14       4630.17       4962.44        98.32 o                         
   1   0  14        765.33        749.75        17.47 o                         
   2   0  14         28.27         22.93         2.58 o                         
   3   0  14         16.35         15.01         2.10 o                         
   4   0  14        289.07        309.59        13.36 o                         
   5   0  14        591.59        606.87        19.50 o                         
   6   0  14        298.17        321.37        15.12 o                         
   7   0  14        352.34        421.94        22.67 o                         
  -9   1  14        647.21        654.92        23.25 o                         
  -8   1  14         37.58         57.95         6.84 o                         
  -7   1  14         77.54         76.47         7.11 o                         
  -6   1  14        159.73        162.48         9.00 o                         
  -5   1  14         15.88         18.57         3.49 o                         
  -4   1  14       1195.08       1350.67        36.58 o                         
  -3   1  14       1580.21       1813.75        21.40 o                         
  -2   1  14        893.94       1045.09        14.91 o                         
  -1   1  14       1511.46       1584.90        27.91 o                         
   0   1  14         90.88        104.39         5.10 o                         
   1   1  14        665.82        686.49        14.03 o                         
   2   1  14        475.17        492.81        12.00 o                         
   3   1  14       2780.14       2667.07        69.22 o                         
   4   1  14       1199.88       1197.38        32.88 o                         
   5   1  14        546.82        552.68        16.73 o                         
   6   1  14          1.61          3.71         4.91 o                         
  -8   2  14        317.27        294.29        13.98 o                         
  -7   2  14        468.13        493.05        16.87 o                         
  -6   2  14        656.74        706.78        23.77 o                         
  -5   2  14       1163.80       1215.58        30.44 o                         
  -4   2  14        416.17        438.35        12.09 o                         
  -3   2  14        359.25        436.12        17.90 o                         
  -2   2  14        222.21        214.28        11.23 o                         
  -1   2  14       2327.27       2401.98        56.38 o                         
   0   2  14       1055.36       1071.59        18.52 o                         
   1   2  14        376.63        373.54         6.91 o                         
   2   2  14         11.46          9.10         1.81 o                         
   3   2  14          0.09         -2.25         2.25 o                         
   4   2  14        118.15        109.21         7.48 o                         
   5   2  14         44.15         53.34         5.65 o                         
   6   2  14         76.85         91.90         9.67 o                         
  -8   3  14        366.76        341.50        17.84 o                         
  -7   3  14        103.18         83.28         9.88 o                         
  -6   3  14         28.49         24.88         5.87 o                         
  -5   3  14         36.84         25.77         3.57 o                         
  -4   3  14        539.18        589.70        12.73 o                         
  -3   3  14       1353.54       1606.78        37.21 o                         
  -2   3  14         85.84         92.63         6.85 o                         
  -1   3  14        451.13        507.27        14.70 o                         
   0   3  14       2106.21       2014.28        88.03 o                         
   1   3  14          3.22          1.67         1.45 o                         
   2   3  14        181.90        174.16         6.19 o                         
   3   3  14       1517.88       1378.28        32.83 o                         
   4   3  14        310.62        324.15        13.27 o                         
   5   3  14          2.37          5.49         3.52 o                         
   6   3  14         11.59         10.99         4.11 o                         
  -8   4  14          4.70          5.04         3.77 o                         
  -7   4  14        445.17        430.05        19.77 o                         
  -6   4  14       1505.47       1566.89        49.94 o                         
  -5   4  14       1525.65       1649.62        30.78 o                         
  -4   4  14        679.36        763.34        21.77 o                         
  -3   4  14          0.79          3.77         6.48 o                         
  -2   4  14          5.17          2.18         3.07 o                         
  -1   4  14       1141.22       1282.17        27.40 o                         
   0   4  14         11.16          8.96         2.44 o                         
   1   4  14         36.86         37.54         3.60 o                         
   2   4  14         96.72         86.22         5.24 o                         
   3   4  14         68.93         58.33         4.45 o                         
   4   4  14        142.92        128.27         8.26 o                         
   5   4  14         40.27         33.70         7.37 o                         
  -7   5  14         29.75         20.39         5.75 o                         
  -6   5  14        128.35        130.36        11.18 o                         
  -5   5  14        138.36        128.45         9.23 o                         
  -4   5  14         60.26         85.72         8.19 o                         
  -3   5  14        467.11        546.37        18.90 o                         
  -2   5  14        281.29        336.53        17.81 o                         
  -1   5  14         44.99         39.99         5.80 o                         
   0   5  14         68.52         65.04         6.17 o                         
   1   5  14          6.25          2.22         2.54 o                         
   2   5  14         29.52         29.44         4.06 o                         
   3   5  14        134.84        119.33         8.40 o                         
   4   5  14         31.78         28.45         6.30 o                         
  -6   6  14        678.18        665.42        25.18 o                         
  -5   6  14        274.17        252.07        13.33 o                         
  -4   6  14         16.45         17.64         4.54 o                         
  -3   6  14         49.37         58.94         7.86 o                         
  -2   6  14          9.28         16.38         5.22 o                         
  -1   6  14         14.11          8.27         3.59 o                         
   0   6  14         19.22         13.52         3.74 o                         
   1   6  14         24.22         29.20         5.30 o                         
   2   6  14        171.01        147.41        10.00 o                         
   3   6  14        135.95        134.13        10.94 o                         
  -5   7  14         83.49         66.70         7.52 o                         
  -4   7  14        275.84        288.76        16.17 o                         
  -3   7  14        565.04        570.66        26.11 o                         
  -2   7  14        435.07        417.42        22.03 o                         
  -1   7  14        159.96        150.58        11.68 o                         
   0   7  14         12.16          9.99         4.55 o                         
   1   7  14         10.44          9.50         4.67 o                         
   2   7  14        155.38        170.06        13.14 o                         
  -3   8  14        189.92        143.49        14.06 o                         
  -2   8  14         60.56         34.27         8.60 o                         
  -1   8  14         78.38         56.31        11.22 o                         
  -2  -9  15          3.26          2.60         3.38 o                         
  -1  -9  15         35.02         33.83         5.22 o                         
   0  -9  15          0.13          0.44         4.28 o                         
   1  -9  15          7.37          0.41         4.88 o                         
   2  -9  15          4.12          0.61         3.97 o                         
  -4  -8  15         21.62         18.42         4.26 o                         
  -3  -8  15        263.82        291.75        14.06 o                         
  -2  -8  15        153.93        157.47         9.61 o                         
  -1  -8  15        297.91        332.18        14.18 o                         
   0  -8  15         52.04         57.73         6.63 o                         
   1  -8  15        138.87        154.18        13.00 o                         
   2  -8  15        119.94        124.92        14.64 o                         
   3  -8  15         41.32         46.64         8.09 o                         
   4  -8  15         26.16         22.68         4.44 o                         
  -5  -7  15          3.44          8.48         3.87 o                         
  -4  -7  15        201.46        215.14        12.06 o                         
  -3  -7  15         25.44         25.52         3.60 o                         
  -2  -7  15         56.35         50.21         4.85 o                         
  -1  -7  15         46.42         36.54         3.95 o                         
   0  -7  15        262.23        294.52        12.39 o                         
   1  -7  15         52.38         51.18         5.23 o                         
   2  -7  15         17.38         19.49         3.97 o                         
   3  -7  15         22.88         19.29         3.99 o                         
   4  -7  15        138.15        176.94        10.26 o                         
   5  -7  15        203.65        246.06        14.72 o                         
  -6  -6  15        107.25        116.45         9.31 o                         
  -5  -6  15         68.17         62.03         6.11 o                         
  -4  -6  15        448.40        450.09        15.53 o                         
  -3  -6  15        616.73        643.62        16.71 o                         
  -2  -6  15        109.02        150.15         8.37 o                         
  -1  -6  15        143.41        146.75         8.64 o                         
   0  -6  15        154.12        143.03         6.34 o                         
   1  -6  15        155.46        136.03         7.02 o                         
   2  -6  15        145.00        160.09         9.49 o                         
   3  -6  15        261.78        286.68        11.83 o                         
   4  -6  15        247.38        269.65        13.60 o                         
   5  -6  15        303.11        318.79        13.86 o                         
  -7  -5  15         18.12         14.81         5.46 o                         
  -6  -5  15        116.14         97.45         8.90 o                         
  -5  -5  15        270.44        268.33        10.92 o                         
  -4  -5  15         44.61         40.18         3.91 o                         
  -3  -5  15        378.48        375.97        12.05 o                         
  -2  -5  15         10.17          6.60         3.31 o                         
  -1  -5  15         16.98         18.06         2.53 o                         
   0  -5  15       2597.27       2433.91        56.88 o                         
   1  -5  15        588.54        571.95        10.45 o                         
   2  -5  15        426.53        452.48        11.09 o                         
   3  -5  15         82.36         93.49         6.56 o                         
   4  -5  15         35.60         44.43         4.37 o                         
   5  -5  15        172.67        169.83         8.66 o                         
   6  -5  15         83.65         91.09         7.82 o                         
  -7  -4  15        581.28        570.52        28.64 o                         
  -6  -4  15        122.09        119.01         9.59 o                         
  -5  -4  15         77.70         78.69         7.24 o                         
  -4  -4  15        892.05        871.51        18.14 o                         
  -3  -4  15       1212.47       1257.75        40.34 o                         
  -2  -4  15         92.06         85.30         5.79 o                         
  -1  -4  15        411.63        398.42        11.72 o                         
   0  -4  15        333.04        298.33         8.13 o                         
   1  -4  15       1035.18        998.83        13.19 o                         
   2  -4  15          0.43          1.90         2.32 o                         
   3  -4  15        693.36        663.35        15.52 o                         
   4  -4  15        476.82        529.27        13.93 o                         
   5  -4  15       1187.13       1270.69        25.20 o                         
   6  -4  15        653.91        750.26        25.43 o                         
  -8  -3  15          1.05          8.63         5.52 o                         
  -7  -3  15         24.72         13.56         3.06 o                         
  -6  -3  15        768.82        749.14        21.92 o                         
  -5  -3  15       1126.99       1116.08        25.84 o                         
  -4  -3  15       1117.31       1113.84        24.95 o                         
  -3  -3  15       3085.49       3071.44        49.62 o                         
  -2  -3  15        107.06         94.05         3.82 o                         
  -1  -3  15         28.49         21.59         3.34 o                         
   0  -3  15       4011.48       3944.70       127.65 o                         
   1  -3  15       1634.47       1622.73        21.30 o                         
   2  -3  15       1252.78       1212.53        17.39 o                         
   3  -3  15        642.18        585.77        17.48 o                         
   4  -3  15        289.02        273.86        11.00 o                         
   5  -3  15        115.47         97.89         7.87 o                         
   6  -3  15         41.70         38.79         5.26 o                         
   7  -3  15         75.81        100.91         8.80 o                         
  -8  -2  15        480.86        481.88        29.81 o                         
  -7  -2  15        998.07        956.94        28.18 o                         
  -6  -2  15        794.61        766.90        23.19 o                         
  -5  -2  15        225.19        218.85         8.55 o                         
  -4  -2  15        154.78        145.08         5.91 o                         
  -3  -2  15       1019.41       1023.70        18.93 o                         
  -2  -2  15         10.83          6.58         1.16 o                         
  -1  -2  15       1071.48        957.76        15.32 o                         
   0  -2  15       2971.80       2772.51        40.36 o                         
   1  -2  15       5115.79       4915.08       126.81 o                         
   2  -2  15        854.35        774.75        11.54 o                         
   3  -2  15          6.98          4.06         2.01 o                         
   4  -2  15        270.69        289.04        18.07 o                         
   5  -2  15       1179.90       1337.54        30.33 o                         
   6  -2  15        367.60        466.16        19.32 o                         
   7  -2  15         31.89         35.50         8.79 o                         
  -8  -1  15        403.22        401.15        20.30 o                         
  -7  -1  15        120.03        113.31         9.08 o                         
  -6  -1  15        329.02        323.88        12.82 o                         
  -5  -1  15        257.63        256.97         9.99 o                         
  -4  -1  15       2780.26       2862.34        32.30 o                         
  -3  -1  15       2549.43       2545.92        34.53 o                         
  -2  -1  15        332.48        292.94         9.49 o                         
  -1  -1  15        126.90        136.13         5.51 o                         
   0  -1  15        843.89        821.45        13.60 o                         
   1  -1  15         37.42         50.47         3.58 o                         
   2  -1  15         65.18         65.99         2.75 o                         
   3  -1  15         90.28         75.72         3.81 o                         
   4  -1  15       1476.11       1394.52        29.59 o                         
   5  -1  15        136.64        138.83         9.58 o                         
   6  -1  15        116.40        120.11        12.79 o                         
   7  -1  15         27.32         34.61         7.29 o                         
  -8   0  15        316.12        267.61        17.85 o                         
  -7   0  15        147.87        135.77         7.80 o                         
  -6   0  15          5.75         16.10         3.67 o                         
  -5   0  15        139.89        144.52         9.63 o                         
  -4   0  15        704.80        766.36        24.12 o                         
  -3   0  15         29.50         32.11         4.76 o                         
  -2   0  15         36.61         42.05         5.26 o                         
  -1   0  15        397.14        414.53        10.79 o                         
   0   0  15       2798.03       2910.08        46.54 o                         
   1   0  15       1528.09       1492.79        25.97 o                         
   2   0  15        595.89        522.67        13.61 o                         
   3   0  15        366.03        300.73         8.11 o                         
   4   0  15          2.11          2.83         2.01 o                         
   5   0  15          8.26         10.18         3.42 o                         
   6   0  15         10.97          5.42         4.27 o                         
  -8   1  15       1601.51       1518.26        29.84 o                         
  -7   1  15        630.60        581.79        18.43 o                         
  -6   1  15        402.39        380.68        17.94 o                         
  -5   1  15          1.39          1.94         2.74 o                         
  -4   1  15       1131.47       1186.31        28.13 o                         
  -3   1  15        394.73        449.63        13.43 o                         
  -2   1  15        100.68         98.33         4.65 o                         
  -1   1  15          2.19          4.30         2.02 o                         
   0   1  15          1.14          5.84         3.07 o                         
   1   1  15        321.19        310.94         8.82 o                         
   2   1  15        963.30        899.01        13.65 o                         
   3   1  15          1.43          7.79         4.23 o                         
   4   1  15        611.33        586.57        17.93 o                         
   5   1  15         12.82         11.13         3.17 o                         
   6   1  15          1.48          5.27         3.63 o                         
  -8   2  15        313.22        284.26        16.07 o                         
  -7   2  15         47.59         37.73         5.29 o                         
  -6   2  15          2.36          1.92         3.27 o                         
  -5   2  15        180.05        207.67        11.10 o                         
  -4   2  15        383.80        437.17        15.03 o                         
  -3   2  15        811.08        863.60        17.21 o                         
  -2   2  15          4.31          2.28         2.21 o                         
  -1   2  15        126.90        144.47         9.07 o                         
   0   2  15        749.65        740.21        26.04 o                         
   1   2  15        265.09        251.75        10.21 o                         
   2   2  15       1088.77        964.19        26.15 o                         
   3   2  15        223.10        193.68         7.20 o                         
   4   2  15         21.79         13.92         5.22 o                         
   5   2  15         16.33          9.65         3.07 o                         
   6   2  15          3.05         -1.01         3.87 o                         
  -8   3  15         40.55         55.07         8.28 o                         
  -7   3  15          9.47         13.45         4.65 o                         
  -6   3  15        121.84        101.52         9.21 o                         
  -5   3  15         26.73         30.37         5.26 o                         
  -4   3  15          0.65         -2.91         2.91 o                         
  -3   3  15        140.12        140.65        10.44 o                         
  -2   3  15          1.17          3.21         2.37 o                         
  -1   3  15        272.49        295.47        13.49 o                         
   0   3  15         60.97         59.56         5.09 o                         
   1   3  15        217.31        209.01         6.18 o                         
   2   3  15         80.46         77.05         4.80 o                         
   3   3  15         22.87         23.73         3.27 o                         
   4   3  15        386.90        390.62        12.59 o                         
   5   3  15          8.88          9.05         3.21 o                         
  -8   4  15        135.34        126.92        10.32 o                         
  -7   4  15          0.38         -3.98         3.98 o                         
  -6   4  15        167.75        167.27        12.09 o                         
  -5   4  15       1100.93       1244.72        26.74 o                         
  -4   4  15          1.86          4.55         5.66 o                         
  -3   4  15         19.49         26.41         6.02 o                         
  -2   4  15        157.69        179.09        12.67 o                         
  -1   4  15        426.60        450.46        17.62 o                         
   0   4  15        213.41        227.36        12.36 o                         
   1   4  15         56.25         43.73         3.89 o                         
   2   4  15        377.85        345.60        10.16 o                         
   3   4  15         23.79         16.28         2.58 o                         
   4   4  15         56.23         60.19         6.91 o                         
   5   4  15         64.01         63.19         9.40 o                         
  -7   5  15         34.03         33.99         6.52 o                         
  -6   5  15         11.81         10.62         4.78 o                         
  -5   5  15        201.79        195.65        11.67 o                         
  -4   5  15        319.82        369.32        16.30 o                         
  -3   5  15         38.59         37.96         6.04 o                         
  -2   5  15        676.50        803.12        27.51 o                         
  -1   5  15        225.30        246.08        13.54 o                         
   0   5  15        396.72        410.40        17.49 o                         
   1   5  15         62.17         57.06         5.23 o                         
   2   5  15         12.67          9.69         2.81 o                         
   3   5  15         17.74         10.13         4.81 o                         
   4   5  15         23.79          9.44         3.99 o                         
  -6   6  15         53.82         59.54         8.32 o                         
  -5   6  15        519.47        497.95        18.55 o                         
  -4   6  15         59.45         59.36         7.06 o                         
  -3   6  15         37.25         36.45         5.80 o                         
  -2   6  15        116.53         91.31         9.96 o                         
  -1   6  15          1.14         -3.10         4.17 o                         
   0   6  15         97.59         94.63         8.90 o                         
   1   6  15        169.49        147.07         9.86 o                         
   2   6  15          0.91          4.19         7.02 o                         
   3   6  15        217.22        203.41        14.11 o                         
  -5   7  15         87.29         92.13         8.86 o                         
  -4   7  15        163.08        174.77        12.84 o                         
  -3   7  15        257.43        270.71        19.20 o                         
  -2   7  15         19.65         19.31         6.70 o                         
  -1   7  15        166.83        158.02        12.21 o                         
   0   7  15        484.41        460.81        20.71 o                         
   1   7  15        166.97        170.11        13.25 o                         
  -1  -9  16        114.73        129.50         9.65 o                         
   0  -9  16        282.45        359.30        21.46 o                         
   1  -9  16         94.46        128.04        13.21 o                         
  -4  -8  16         64.28         69.77         8.30 o                         
  -3  -8  16        262.65        295.05        16.37 o                         
  -2  -8  16       1252.91       1354.34        45.94 o                         
  -1  -8  16         94.02        118.61         8.64 o                         
   0  -8  16          0.02          2.83         3.50 o                         
   1  -8  16        245.95        273.83        17.62 o                         
   2  -8  16        428.40        459.89        27.79 o                         
   3  -8  16        700.83        886.90        39.96 o                         
  -5  -7  16        526.53        560.07        20.27 o                         
  -4  -7  16        146.65        140.05         9.73 o                         
  -3  -7  16          3.80         -2.66         2.88 o                         
  -2  -7  16         21.87         21.21         3.44 o                         
  -1  -7  16         74.36         64.64         6.05 o                         
   0  -7  16        670.27        690.93        30.36 o                         
   1  -7  16        436.20        429.23        18.17 o                         
   2  -7  16        265.53        290.73        17.03 o                         
   3  -7  16        226.25        249.16        11.83 o                         
   4  -7  16         63.80         83.72         7.23 o                         
  -6  -6  16        448.93        447.89        17.92 o                         
  -5  -6  16         21.97         24.45         4.57 o                         
  -4  -6  16         85.48         90.02         6.52 o                         
  -3  -6  16        847.99        872.26        19.52 o                         
  -2  -6  16       3547.33       3612.64        39.90 o                         
  -1  -6  16        483.67        478.41        15.66 o                         
   0  -6  16         57.84         54.34         5.65 o                         
   1  -6  16        119.54        108.14         6.50 o                         
   2  -6  16         71.99         75.08         6.77 o                         
   3  -6  16        485.37        480.03        17.69 o                         
   4  -6  16         91.06        114.93         8.25 o                         
   5  -6  16         46.52         53.22         6.52 o                         
  -7  -5  16        162.09        169.43        14.38 o                         
  -6  -5  16        300.17        287.82        15.36 o                         
  -5  -5  16        488.65        494.24        14.95 o                         
  -4  -5  16        166.60        156.64         8.09 o                         
  -3  -5  16        663.06        707.86        24.47 o                         
  -2  -5  16       1451.03       1492.36        27.02 o                         
  -1  -5  16        257.68        247.83         9.32 o                         
   0  -5  16        970.17        993.76        24.23 o                         
   1  -5  16        450.44        430.91        14.14 o                         
   2  -5  16       1080.99       1059.28        27.32 o                         
   3  -5  16        708.50        728.79        20.29 o                         
   4  -5  16         44.11         48.00         4.40 o                         
   5  -5  16         72.11         58.78         6.18 o                         
   6  -5  16         45.30         53.09         7.08 o                         
  -7  -4  16        880.93        892.67        31.85 o                         
  -6  -4  16       1418.87       1387.29        31.40 o                         
  -5  -4  16        402.11        374.79        15.66 o                         
  -4  -4  16         47.19         56.19         5.40 o                         
  -3  -4  16        275.61        259.26        11.25 o                         
  -2  -4  16        859.26        817.39        17.22 o                         
  -1  -4  16         66.52         63.08         4.43 o                         
   0  -4  16        248.66        244.12         7.01 o                         
   1  -4  16        417.33        388.43         8.37 o                         
   2  -4  16       1038.81        910.14        12.40 o                         
   3  -4  16          9.59          9.85         2.20 o                         
   4  -4  16         64.35         65.29         5.14 o                         
   5  -4  16         31.20         40.32         4.69 o                         
   6  -4  16         55.09         68.94         7.07 o                         
  -8  -3  16          6.83          8.49         8.53 o                         
  -7  -3  16         14.97          8.42         4.58 o                         
  -6  -3  16          1.56         -3.02         3.02 o                         
  -5  -3  16        417.97        424.10        16.35 o                         
  -4  -3  16         38.37         46.73         6.04 o                         
  -3  -3  16        474.16        480.28        15.72 o                         
  -2  -3  16        534.44        467.03        16.75 o                         
  -1  -3  16        719.59        615.25        25.49 o                         
   0  -3  16         92.98         77.23         5.27 o                         
   1  -3  16          5.35         10.44         2.72 o                         
   2  -3  16          1.24          2.41         1.15 o                         
   3  -3  16         20.27         20.91         3.08 o                         
   4  -3  16          7.27          6.26         3.26 o                         
   5  -3  16         41.80         22.98         3.86 o                         
   6  -3  16         77.28         65.84         6.54 o                         
  -8  -2  16        135.45        123.92        15.57 o                         
  -7  -2  16        553.45        544.40        19.12 o                         
  -6  -2  16         45.84         48.71         6.13 o                         
  -5  -2  16        309.36        305.48        13.68 o                         
  -4  -2  16        173.02        139.28        10.94 o                         
  -3  -2  16         55.09         47.62         4.52 o                         
  -2  -2  16        164.22        165.60         7.11 o                         
  -1  -2  16          0.55          0.14         1.03 o                         
   0  -2  16         97.30        101.58         4.52 o                         
   1  -2  16        197.35        201.34        15.15 o                         
   2  -2  16        235.89        222.88         6.24 o                         
   3  -2  16         73.12         58.33         3.95 o                         
   4  -2  16          0.28          2.47         3.54 o                         
   5  -2  16         80.43         82.23         7.83 o                         
   6  -2  16         87.02        103.69        10.88 o                         
  -8  -1  16        140.76        123.65        12.21 o                         
  -7  -1  16        199.02        194.45        11.71 o                         
  -6  -1  16         59.41         52.68         5.54 o                         
  -5  -1  16         12.49         11.48         2.67 o                         
  -4  -1  16        199.41        215.32         8.64 o                         
  -3  -1  16        430.12        444.40        11.69 o                         
  -2  -1  16         67.51         65.24         4.17 o                         
  -1  -1  16         38.18         31.48         3.10 o                         
   0  -1  16         78.62         77.97         3.82 o                         
   1  -1  16          2.34          0.01         1.66 o                         
   2  -1  16         12.66         13.37         2.15 o                         
   3  -1  16         84.55         89.99         4.87 o                         
   4  -1  16          7.84          7.54         3.17 o                         
   5  -1  16          3.89         -2.37         3.72 o                         
   6  -1  16         25.79         19.63         4.90 o                         
  -8   0  16          2.25          4.35         5.21 o                         
  -7   0  16         17.93         11.28         3.62 o                         
  -6   0  16        583.74        546.63        16.45 o                         
  -5   0  16        837.55        828.28        22.71 o                         
  -4   0  16        104.29        118.86        10.27 o                         
  -3   0  16         59.95         61.03         7.22 o                         
  -2   0  16        723.55        730.25        12.93 o                         
  -1   0  16        679.55        674.64        19.95 o                         
   0   0  16        340.45        411.96        13.18 o                         
   1   0  16        356.77        385.70        11.22 o                         
   2   0  16        502.84        470.95        12.50 o                         
   3   0  16         87.32         74.19         4.78 o                         
   4   0  16          2.05         -1.27         2.25 o                         
   5   0  16         41.05         42.28         4.84 o                         
   6   0  16         25.31         18.50         5.36 o                         
  -8   1  16        196.90        206.02        10.98 o                         
  -7   1  16         72.51         86.75         7.65 o                         
  -6   1  16         44.09         37.09         4.91 o                         
  -5   1  16         81.01         85.35         7.12 o                         
  -4   1  16         13.41         22.19         3.68 o                         
  -3   1  16         15.59         12.74         1.96 o                         
  -2   1  16        110.19        121.33         5.08 o                         
  -1   1  16        495.22        532.27        16.15 o                         
   0   1  16       1367.61       1413.68        23.37 o                         
   1   1  16         15.66         17.01         3.10 o                         
   2   1  16         24.84         26.44         2.12 o                         
   3   1  16          0.00          0.42         2.60 o                         
   4   1  16         20.49          8.39         2.54 o                         
   5   1  16         45.54         47.52         5.28 o                         
   6   1  16        171.56        188.64        12.30 o                         
  -8   2  16          0.40          2.04         4.67 o                         
  -7   2  16        129.49        123.76        10.24 o                         
  -6   2  16        234.64        208.33        14.67 o                         
  -5   2  16         16.39         12.77         3.84 o                         
  -4   2  16          1.52          9.57         3.23 o                         
  -3   2  16         37.56         48.02         4.31 o                         
  -2   2  16         34.63         35.03         4.29 o                         
  -1   2  16        507.23        514.33        16.50 o                         
   0   2  16         31.44         43.46         4.23 o                         
   1   2  16       1419.25       1410.61        31.64 o                         
   2   2  16        622.96        592.33        18.50 o                         
   3   2  16          1.17          0.82         2.04 o                         
   4   2  16         11.94         13.19         2.81 o                         
   5   2  16         28.54         23.43         4.49 o                         
  -8   3  16        346.02        312.18        17.42 o                         
  -7   3  16        186.71        172.89        14.42 o                         
  -6   3  16          2.24          0.59         3.65 o                         
  -5   3  16        327.29        347.89        15.45 o                         
  -4   3  16          9.88         16.67         4.30 o                         
  -3   3  16         30.08         39.53         6.92 o                         
  -2   3  16          3.23          5.44         4.31 o                         
  -1   3  16        134.56        115.95         8.84 o                         
   0   3  16          2.20          1.47         3.28 o                         
   1   3  16       1230.58       1140.62        26.71 o                         
   2   3  16        604.27        563.39        12.37 o                         
   3   3  16        196.02        192.86         8.78 o                         
   4   3  16          5.87          4.58         2.76 o                         
   5   3  16        208.43        224.06        13.36 o                         
  -7   4  16        666.65        652.56        24.36 o                         
  -6   4  16        502.30        489.16        20.42 o                         
  -5   4  16        145.52        148.03         9.58 o                         
  -4   4  16        361.56        424.90        16.64 o                         
  -3   4  16       1030.67       1243.14        34.10 o                         
  -2   4  16         58.08         80.49         9.55 o                         
  -1   4  16        222.81        236.51        13.06 o                         
   0   4  16         71.80         94.05         9.06 o                         
   1   4  16          3.47         -3.53         3.53 o                         
   2   4  16         43.82         36.16         4.45 o                         
   3   4  16        110.98        100.11         7.63 o                         
   4   4  16        185.76        183.77        12.05 o                         
  -7   5  16          3.93          1.75         4.79 o                         
  -6   5  16          6.67          2.08         3.86 o                         
  -5   5  16        579.73        587.97        19.57 o                         
  -4   5  16        595.28        663.44        22.06 o                         
  -3   5  16        990.41       1113.47        27.75 o                         
  -2   5  16        220.57        238.41        15.59 o                         
  -1   5  16        557.02        585.46        21.45 o                         
   0   5  16        558.16        570.64        20.98 o                         
   1   5  16       1386.11       1420.78        33.21 o                         
   2   5  16       1103.97       1059.03        33.23 o                         
   3   5  16        338.98        321.73        18.83 o                         
  -6   6  16        452.75        414.44        21.14 o                         
  -5   6  16        314.85        317.89        15.26 o                         
  -4   6  16        123.05        131.76        10.54 o                         
  -3   6  16         81.00         75.56         9.32 o                         
  -2   6  16        459.21        483.24        23.46 o                         
  -1   6  16        793.17        769.99        34.69 o                         
   0   6  16        416.44        403.60        18.62 o                         
   1   6  16        336.41        293.77        14.26 o                         
   2   6  16        614.50        586.59        23.12 o                         
  -4   7  16        858.57        916.43        37.00 o                         
  -3   7  16        300.08        318.54        19.96 o                         
  -2   7  16        413.64        392.18        22.44 o                         
  -1   7  16        102.78         99.23         9.87 o                         
   0   7  16         86.21         85.49         9.73 o                         
  -3  -8  17         55.25         70.29         8.51 o                         
  -2  -8  17        274.11        308.31        14.49 o                         
  -1  -8  17        401.42        423.00        18.85 o                         
   0  -8  17        158.46        164.16        11.18 o                         
   1  -8  17         53.36         74.18         9.23 o                         
   2  -8  17          7.70         13.50         6.34 o                         
   3  -8  17        326.51        397.83        29.71 o                         
  -5  -7  17        321.13        369.56        18.99 o                         
  -4  -7  17        219.86        239.34        14.78 o                         
  -3  -7  17        172.88        179.65        10.75 o                         
  -2  -7  17         28.79         27.56         4.22 o                         
  -1  -7  17        137.78        134.00         8.97 o                         
   0  -7  17        197.70        198.80        11.70 o                         
   1  -7  17         10.15          2.72         4.90 o                         
   2  -7  17         28.23         37.18         7.27 o                         
   3  -7  17         93.99        116.54         9.76 o                         
   4  -7  17        164.21        177.75        10.51 o                         
  -6  -6  17         66.70         68.19         7.45 o                         
  -5  -6  17        119.40        120.27         8.85 o                         
  -4  -6  17        112.84        123.88         7.68 o                         
  -3  -6  17         19.53         32.40         4.82 o                         
  -2  -6  17          6.87         24.99         6.24 o                         
  -1  -6  17        364.84        368.56        19.30 o                         
   0  -6  17        126.99        117.37         8.56 o                         
   1  -6  17          0.69          1.04         2.21 o                         
   2  -6  17         14.29          7.22         3.67 o                         
   3  -6  17          7.85         13.05         3.32 o                         
   4  -6  17         26.88         30.34         4.27 o                         
   5  -6  17         61.96         80.98         7.91 o                         
  -6  -5  17          0.88          2.67         5.82 o                         
  -5  -5  17        107.18        105.71         7.15 o                         
  -4  -5  17        218.41        220.75         9.67 o                         
  -3  -5  17        503.83        489.46        18.39 o                         
  -2  -5  17         14.03         19.47         3.48 o                         
  -1  -5  17       1031.86       1017.43        22.10 o                         
   0  -5  17         96.26         97.24         7.68 o                         
   1  -5  17        390.33        374.29        17.80 o                         
   2  -5  17        124.37        111.85         8.28 o                         
   3  -5  17         18.99          9.73         2.76 o                         
   4  -5  17        187.34        163.50         9.52 o                         
   5  -5  17          0.44          2.17         2.93 o                         
  -7  -4  17         31.64         35.51         7.25 o                         
  -6  -4  17        182.93        198.61        12.18 o                         
  -5  -4  17        321.89        318.24        14.75 o                         
  -4  -4  17        945.93        884.45        21.90 o                         
  -3  -4  17          0.22          1.24         3.02 o                         
  -2  -4  17         93.45         94.07         6.05 o                         
  -1  -4  17         26.28         26.62         3.03 o                         
   0  -4  17         63.46         52.48         3.99 o                         
   1  -4  17        194.90        199.24         8.24 o                         
   2  -4  17        220.71        189.18         6.50 o                         
   3  -4  17         23.05         15.77         2.48 o                         
   4  -4  17         57.76         58.62         4.89 o                         
   5  -4  17         41.30         49.54         4.92 o                         
   6  -4  17          5.24         -2.52         3.80 o                         
  -7  -3  17          2.28          2.16         3.40 o                         
  -6  -3  17         42.74         33.92         5.13 o                         
  -5  -3  17        418.26        430.88        16.81 o                         
  -4  -3  17         37.22         35.24         5.39 o                         
  -3  -3  17       1073.26        994.39        25.70 o                         
  -2  -3  17          4.08          4.57         1.63 o                         
  -1  -3  17        622.43        550.13        17.12 o                         
   0  -3  17        148.83        144.65         6.67 o                         
   1  -3  17        717.19        748.34        23.14 o                         
   2  -3  17          3.24          1.14         1.67 o                         
   3  -3  17          3.85         -0.28         2.20 o                         
   4  -3  17        213.81        201.45         9.61 o                         
   5  -3  17         18.81         28.54         4.57 o                         
   6  -3  17         31.00         45.74         7.71 o                         
  -8  -2  17         75.49         80.24        13.39 o                         
  -7  -2  17         21.67         23.51         4.65 o                         
  -6  -2  17        108.64        106.43         8.82 o                         
  -5  -2  17         14.46         13.48         3.65 o                         
  -4  -2  17         73.23         76.59         9.82 o                         
  -3  -2  17         10.92         11.78         5.40 o                         
  -2  -2  17         60.98         52.53         2.46 o                         
  -1  -2  17          3.58          2.44         1.31 o                         
   0  -2  17        610.86        535.59        10.26 o                         
   1  -2  17          4.33          8.34         3.89 o                         
   2  -2  17        203.56        186.86         6.06 o                         
   3  -2  17        631.27        579.64        11.51 o                         
   4  -2  17        279.27        273.13        10.68 o                         
   5  -2  17        115.99        132.27        11.82 o                         
   6  -2  17          6.78          4.01         4.03 o                         
  -8  -1  17         27.59         35.73         6.59 o                         
  -7  -1  17         19.86         12.62         3.37 o                         
  -6  -1  17         13.51         15.54         3.95 o                         
  -5  -1  17        431.36        422.18        13.09 o                         
  -4  -1  17          0.26          5.96         4.25 o                         
  -3  -1  17         64.77         49.19         4.85 o                         
  -2  -1  17        226.84        209.24         8.72 o                         
  -1  -1  17        514.56        467.41        13.18 o                         
   0  -1  17          3.38         11.40         2.35 o                         
   1  -1  17        158.14        154.21         7.06 o                         
   2  -1  17         23.57         20.75         1.65 o                         
   3  -1  17          9.09          8.41         2.34 o                         
   4  -1  17         55.89         40.08         3.72 o                         
   5  -1  17         54.64         58.39         6.29 o                         
   6  -1  17        135.90        144.96        13.00 o                         
  -8   0  17        105.41         98.54        10.04 o                         
  -7   0  17          3.14          4.38         2.99 o                         
  -6   0  17         12.40         11.28         3.25 o                         
  -5   0  17          5.39         13.41         4.05 o                         
  -4   0  17         66.76         52.77         7.50 o                         
  -3   0  17         16.33         21.54         4.30 o                         
  -2   0  17        298.86        313.45         9.57 o                         
  -1   0  17        178.68        193.02         9.03 o                         
   0   0  17       1049.24       1061.74        29.28 o                         
   1   0  17       2633.25       2541.54        79.84 o                         
   2   0  17        586.39        550.04        12.48 o                         
   3   0  17       1506.01       1409.73        32.65 o                         
   4   0  17        793.15        786.65        19.84 o                         
   5   0  17        253.82        228.52        13.21 o                         
   6   0  17          9.30         -3.23         4.48 o                         
  -8   1  17         51.29         46.99         7.00 o                         
  -7   1  17        714.86        682.98        20.38 o                         
  -6   1  17        393.66        450.31        15.76 o                         
  -5   1  17        312.10        354.10        14.15 o                         
  -4   1  17        649.02        699.46        18.81 o                         
  -3   1  17          6.20          8.52         2.68 o                         
  -2   1  17        298.60        251.67        11.10 o                         
  -1   1  17        490.26        466.38        10.30 o                         
   0   1  17       1658.97       1697.74        38.18 o                         
   1   1  17         42.79         42.79         3.83 o                         
   2   1  17        403.13        375.56        12.02 o                         
   3   1  17         94.09         91.48         6.47 o                         
   4   1  17         87.25         93.00         6.79 o                         
   5   1  17          1.78          6.34         3.72 o                         
   6   1  17        303.20        325.17        23.05 o                         
  -8   2  17        548.61        488.73        21.64 o                         
  -7   2  17        383.65        336.31        17.24 o                         
  -6   2  17        470.12        460.88        21.50 o                         
  -5   2  17         49.75         46.40         7.01 o                         
  -4   2  17        181.28        183.71         9.58 o                         
  -3   2  17        759.56        903.79        26.31 o                         
  -2   2  17       1879.13       2156.77        44.02 o                         
  -1   2  17        387.57        369.75        12.29 o                         
   0   2  17       3561.44       3645.71       102.05 o                         
   1   2  17        178.65        197.88         7.89 o                         
   2   2  17        544.42        520.09        17.55 o                         
   3   2  17       1175.65       1099.11        42.96 o                         
   4   2  17        674.61        647.00        20.43 o                         
   5   2  17        273.65        282.28        13.18 o                         
  -7   3  17        193.12        176.31        12.40 o                         
  -6   3  17        886.73        939.78        26.77 o                         
  -5   3  17        370.28        417.47        17.21 o                         
  -4   3  17       1721.79       1903.68        43.39 o                         
  -3   3  17        740.39        864.60        28.08 o                         
  -2   3  17          4.12          4.26         4.41 o                         
  -1   3  17         27.43         18.11         4.40 o                         
   0   3  17       1035.39       1023.68        28.42 o                         
   1   3  17         45.06         51.46         4.31 o                         
   2   3  17       1347.91       1281.37        26.76 o                         
   3   3  17        756.05        692.81        18.29 o                         
   4   3  17        358.86        322.98        13.27 o                         
   5   3  17         80.96         75.43         9.33 o                         
  -7   4  17        403.70        406.32        19.53 o                         
  -6   4  17       1044.58       1078.75        30.06 o                         
  -5   4  17        581.70        643.24        19.97 o                         
  -4   4  17         61.01         77.35         7.67 o                         
  -3   4  17        304.96        355.11        18.80 o                         
  -2   4  17       2383.76       2738.46        88.46 o                         
  -1   4  17       1577.12       1580.50        40.39 o                         
   0   4  17       1041.20       1031.74        27.67 o                         
   1   4  17          2.98          3.02         3.24 o                         
   2   4  17        112.81         96.87         7.56 o                         
   3   4  17         14.82          9.09         3.47 o                         
   4   4  17         16.29         16.60         4.12 o                         
  -6   5  17        209.17        171.06        12.75 o                         
  -5   5  17         46.04         39.04         5.63 o                         
  -4   5  17        442.25        481.94        18.93 o                         
  -3   5  17        584.29        662.95        26.79 o                         
  -2   5  17        436.72        445.10        21.86 o                         
  -1   5  17        367.50        345.85        17.33 o                         
   0   5  17          7.49          3.35         4.30 o                         
   1   5  17         35.51         49.32         6.85 o                         
   2   5  17        454.67        425.03        16.67 o                         
   3   5  17        269.92        272.56        15.48 o                         
  -5   6  17        380.85        396.26        19.92 o                         
  -4   6  17         38.55         32.35         7.21 o                         
  -3   6  17         51.08         47.01         8.45 o                         
  -2   6  17         64.37         58.91         8.95 o                         
  -1   6  17        598.20        625.69        23.89 o                         
   0   6  17        130.32        115.67        10.51 o                         
   1   6  17         12.00         12.53         4.10 o                         
   2   6  17        126.08        116.71        10.90 o                         
  -3   7  17        226.33        238.30        17.75 o                         
  -2   7  17        356.29        367.41        21.69 o                         
  -1   7  17        128.34         98.06         9.94 o                         
  -3  -8  18        128.53        126.68        11.17 o                         
  -2  -8  18         72.01         71.00         7.02 o                         
  -1  -8  18          1.04          1.19         2.91 o                         
   0  -8  18         65.43         69.12         9.64 o                         
   1  -8  18        168.38        179.17        15.16 o                         
   2  -8  18         95.37         88.07        13.21 o                         
  -4  -7  18         10.75         10.62         4.01 o                         
  -3  -7  18        108.48        100.22         8.32 o                         
  -2  -7  18         13.38         10.33         4.89 o                         
  -1  -7  18        388.33        383.17        15.21 o                         
   0  -7  18          3.48         -0.38         3.94 o                         
   1  -7  18         15.80         10.54         5.17 o                         
   2  -7  18         79.52         82.03        10.23 o                         
   3  -7  18         25.10         23.54         5.88 o                         
  -5  -6  18          6.52         -0.81         5.44 o                         
  -4  -6  18        352.57        357.96        14.94 o                         
  -3  -6  18        738.61        732.14        22.45 o                         
  -2  -6  18        530.53        519.06        17.55 o                         
  -1  -6  18          2.12          2.15         3.69 o                         
   0  -6  18          5.20         -1.35         3.45 o                         
   1  -6  18        357.77        358.31        14.60 o                         
   2  -6  18          2.43          1.49         3.76 o                         
   3  -6  18          2.50          0.77         3.12 o                         
   4  -6  18          2.42          1.89         2.81 o                         
  -6  -5  18        166.07        150.30        10.41 o                         
  -5  -5  18          0.24          1.12         2.84 o                         
  -4  -5  18         28.46         31.08         4.16 o                         
  -3  -5  18        153.30        158.62        13.14 o                         
  -2  -5  18        357.27        358.40        13.71 o                         
  -1  -5  18        485.34        489.95        15.57 o                         
   0  -5  18        185.19        173.82        10.45 o                         
   1  -5  18        427.34        380.71        18.06 o                         
   2  -5  18        308.19        325.86        13.82 o                         
   3  -5  18         36.54         28.41         3.92 o                         
   4  -5  18        215.05        223.56        11.02 o                         
   5  -5  18        146.94        180.69        12.29 o                         
  -7  -4  18         79.37         75.71         9.37 o                         
  -6  -4  18         36.63         33.32         5.45 o                         
  -5  -4  18         72.23         73.46         7.85 o                         
  -4  -4  18        536.40        490.73        14.30 o                         
  -3  -4  18        884.05        849.96        20.29 o                         
  -2  -4  18        566.99        585.62        28.39 o                         
  -1  -4  18        256.23        258.01        10.49 o                         
   0  -4  18          6.93          1.23         3.01 o                         
   1  -4  18        283.36        292.23        15.72 o                         
   2  -4  18         40.26         45.24         6.01 o                         
   3  -4  18          7.32          7.08         2.40 o                         
   4  -4  18        122.41        123.82         8.15 o                         
   5  -4  18         13.14          9.80         3.69 o                         
  -7  -3  18          4.40          5.17         3.49 o                         
  -6  -3  18        176.96        168.38        11.08 o                         
  -5  -3  18         54.01         34.63         5.69 o                         
  -4  -3  18        168.25        151.87        10.45 o                         
  -3  -3  18         95.28        110.19         7.71 o                         
  -2  -3  18          3.27          3.52         1.18 o                         
  -1  -3  18       1144.70       1102.18        26.40 o                         
   0  -3  18        477.16        484.69        16.91 o                         
   1  -3  18        841.61        831.68        29.99 o                         
   2  -3  18        394.70        399.87        16.43 o                         
   3  -3  18          0.02         -1.60         3.01 o                         
   4  -3  18        923.76        983.57        29.65 o                         
   5  -3  18        360.32        435.41        21.33 o                         
   6  -3  18        213.99        255.75        17.52 o                         
  -8  -2  18        159.33        152.82        18.25 o                         
  -7  -2  18         54.29         49.22         6.47 o                         
  -6  -2  18        155.11        138.35        10.29 o                         
  -5  -2  18        585.75        587.98        19.91 o                         
  -4  -2  18       1800.28       1777.81        49.34 o                         
  -3  -2  18       1267.50       1313.93        28.83 o                         
  -2  -2  18        106.34        103.53         4.17 o                         
  -1  -2  18        122.70        117.44         7.94 o                         
   0  -2  18         23.47         24.10         2.16 o                         
   1  -2  18        260.07        280.88        13.22 o                         
   2  -2  18        378.25        357.99        13.59 o                         
   3  -2  18        240.35        249.23        11.76 o                         
   4  -2  18       1079.32       1078.30        25.69 o                         
   5  -2  18        872.60        951.26        31.80 o                         
   6  -2  18         42.08         62.33         9.96 o                         
  -8  -1  18        175.45        167.39        14.12 o                         
  -7  -1  18        159.79        128.62         9.93 o                         
  -6  -1  18        288.56        313.83        13.50 o                         
  -5  -1  18        593.59        605.54        20.10 o                         
  -4  -1  18       1537.38       1616.42        25.07 o                         
  -3  -1  18        801.80        742.69        16.34 o                         
  -2  -1  18         99.29         79.94         5.57 o                         
  -1  -1  18       2194.72       1998.07        55.62 o                         
   0  -1  18       2156.79       2126.07        33.21 o                         
   1  -1  18       3521.25       3518.91        52.10 o                         
   2  -1  18         34.00         34.35         4.70 o                         
   3  -1  18         18.13         12.71         3.53 o                         
   4  -1  18         60.79         51.36         6.05 o                         
   5  -1  18          0.73         -0.96         4.81 o                         
   6  -1  18         42.33         48.89        11.23 o                         
  -8   0  18       1468.32       1408.98        54.92 o                         
  -7   0  18        830.78        789.43        22.01 o                         
  -6   0  18         85.86         77.90         8.08 o                         
  -5   0  18         89.02         75.94         7.35 o                         
  -4   0  18        369.29        350.93        14.53 o                         
  -3   0  18        722.82        667.59        28.48 o                         
  -2   0  18         26.42         32.78         4.80 o                         
  -1   0  18        210.17        189.15         9.87 o                         
   0   0  18       2337.83       2429.12        45.92 o                         
   1   0  18        977.47       1022.37        22.61 o                         
   2   0  18        290.84        278.81         9.12 o                         
   3   0  18       1139.15       1065.92        21.68 o                         
   4   0  18        542.23        534.75        19.57 o                         
   5   0  18        783.77        778.71        24.83 o                         
  -8   1  18        139.33        134.30        11.41 o                         
  -7   1  18          0.05         16.94         5.56 o                         
  -6   1  18        527.04        590.72        18.15 o                         
  -5   1  18        751.84        825.78        21.83 o                         
  -4   1  18        895.16       1061.36        29.42 o                         
  -3   1  18       1516.04       1570.95        26.34 o                         
  -2   1  18         30.64         35.15         5.44 o                         
  -1   1  18         94.19         88.81         5.85 o                         
   0   1  18         13.89         37.00         4.00 o                         
   1   1  18        916.94        934.93        27.47 o                         
   2   1  18        142.95        137.03         7.40 o                         
   3   1  18        161.20        156.68         7.52 o                         
   4   1  18        102.22        112.46         9.54 o                         
   5   1  18        224.04        232.96        13.85 o                         
  -8   2  18        686.81        680.44        30.73 o                         
  -7   2  18        580.14        542.35        21.77 o                         
  -6   2  18        141.80        134.72        11.99 o                         
  -5   2  18        160.95        186.59        11.07 o                         
  -4   2  18        210.76        258.06        15.89 o                         
  -3   2  18          8.30         18.42         3.58 o                         
  -2   2  18         59.89        107.42        12.50 o                         
  -1   2  18        286.51        291.22        14.12 o                         
   0   2  18       1047.55       1118.72        38.12 o                         
   1   2  18        560.15        518.48        15.71 o                         
   2   2  18         80.32         84.13         5.75 o                         
   3   2  18         15.93         11.18         2.72 o                         
   4   2  18          0.28          1.61         3.07 o                         
   5   2  18         18.42          8.53         4.31 o                         
  -7   3  18        228.46        206.31        13.55 o                         
  -6   3  18         51.95         47.31         6.81 o                         
  -5   3  18        451.39        410.66        17.12 o                         
  -4   3  18        166.49        192.99        14.54 o                         
  -3   3  18        189.54        223.92        14.60 o                         
  -2   3  18         49.19         53.13         7.23 o                         
  -1   3  18        147.90        139.59        10.06 o                         
   0   3  18        493.38        495.53        18.69 o                         
   1   3  18        260.53        244.31        13.13 o                         
   2   3  18          1.44          7.83         3.38 o                         
   3   3  18         13.07         15.72         4.15 o                         
   4   3  18         18.07         14.16         7.25 o                         
  -7   4  18         48.12         54.72         7.94 o                         
  -6   4  18        111.47        106.42        10.28 o                         
  -5   4  18        732.56        745.05        28.40 o                         
  -4   4  18        974.08       1084.66        34.18 o                         
  -3   4  18        680.18        703.12        27.08 o                         
  -2   4  18         10.77         37.60        11.86 o                         
  -1   4  18        124.38        134.24        10.71 o                         
   0   4  18        624.21        624.95        30.76 o                         
   1   4  18          7.81          5.13         3.17 o                         
   2   4  18         49.90         44.46         5.21 o                         
   3   4  18         22.92         14.27         3.41 o                         
  -6   5  18         15.55         11.13         4.90 o                         
  -5   5  18         11.82          3.49         3.91 o                         
  -4   5  18        307.91        343.72        19.96 o                         
  -3   5  18        184.69        209.79        15.20 o                         
  -2   5  18          3.96          2.52         4.58 o                         
  -1   5  18        177.96        161.49        11.52 o                         
   0   5  18        308.53        265.37        15.41 o                         
   1   5  18       1161.92       1177.45        31.47 o                         
   2   5  18         14.90         17.71         4.54 o                         
  -4   6  18         37.42         46.92         8.12 o                         
  -3   6  18         96.28         98.20        11.38 o                         
  -2   6  18        107.90        117.93        12.24 o                         
  -1   6  18         11.94         11.30         4.60 o                         
   0   6  18          1.05         -0.75         4.91 o                         
   1   6  18        100.84         78.23         8.73 o                         
  -2  -8  19         92.81         78.97         7.59 o                         
  -1  -8  19         34.53         35.16         4.84 o                         
   0  -8  19          4.03          2.94         4.36 o                         
   1  -8  19        145.64        181.50        15.83 o                         
  -4  -7  19        112.32        109.97        10.03 o                         
  -3  -7  19         44.30         39.48         5.31 o                         
  -2  -7  19        256.44        274.07        13.47 o                         
  -1  -7  19        299.83        318.78        14.28 o                         
   0  -7  19         84.66         91.20         8.40 o                         
   1  -7  19         28.29         28.02         6.13 o                         
   2  -7  19         19.60         25.02         9.31 o                         
   3  -7  19         16.01         12.17         4.74 o                         
  -5  -6  19          0.91         -0.94         4.19 o                         
  -4  -6  19         78.28         82.65         7.51 o                         
  -3  -6  19        170.63        190.79        10.96 o                         
  -2  -6  19       1116.93       1117.98        25.91 o                         
  -1  -6  19        392.16        385.99        14.77 o                         
   0  -6  19          0.29         -1.21         3.40 o                         
   1  -6  19        374.38        407.92        21.74 o                         
   2  -6  19        675.61        764.77        29.01 o                         
   3  -6  19        338.24        368.98        20.42 o                         
   4  -6  19         21.95         21.96         5.17 o                         
  -6  -5  19        367.44        360.34        18.15 o                         
  -5  -5  19        127.67        120.17         9.31 o                         
  -4  -5  19        488.22        504.00        17.56 o                         
  -3  -5  19        131.98        129.68         8.62 o                         
  -2  -5  19        216.88        228.34        11.07 o                         
  -1  -5  19        252.49        249.10        11.28 o                         
   0  -5  19        159.74        165.89        10.66 o                         
   1  -5  19         34.07         40.33         5.32 o                         
   2  -5  19        198.53        183.65        10.80 o                         
   3  -5  19        335.64        340.97        15.45 o                         
   4  -5  19        110.67        104.20         9.42 o                         
   5  -5  19        172.96        191.32        12.99 o                         
  -7  -4  19         13.90         12.29         5.65 o                         
  -6  -4  19          0.15         -3.98         3.98 o                         
  -5  -4  19        501.20        510.98        24.65 o                         
  -4  -4  19       1758.19       1783.33        32.07 o                         
  -3  -4  19        854.25        829.59        20.80 o                         
  -2  -4  19       1242.27       1271.24        31.92 o                         
  -1  -4  19        107.85        110.24         8.87 o                         
   0  -4  19         16.29         19.66         4.71 o                         
   1  -4  19        556.31        558.07        23.50 o                         
   2  -4  19         56.20         78.93        10.86 o                         
   3  -4  19        169.06        185.04        13.42 o                         
   4  -4  19        173.84        202.87        12.57 o                         
   5  -4  19        109.74        117.39         9.89 o                         
  -7  -3  19        386.75        344.98        16.65 o                         
  -6  -3  19        524.93        495.09        19.45 o                         
  -5  -3  19        834.74        802.61        26.28 o                         
  -4  -3  19        419.09        404.83        14.77 o                         
  -3  -3  19        321.38        310.46        16.61 o                         
  -2  -3  19         17.90         19.19         3.89 o                         
  -1  -3  19        455.19        517.03        25.17 o                         
   0  -3  19       1494.59       1459.98        34.42 o                         
   1  -3  19        126.96        128.11         8.88 o                         
   2  -3  19        629.73        627.06        21.05 o                         
   3  -3  19        417.87        408.00        18.34 o                         
   4  -3  19        107.24        126.82        11.17 o                         
   5  -3  19          5.89          4.89         4.59 o                         
  -7  -2  19        474.71        448.03        23.63 o                         
  -6  -2  19        250.68        248.27        14.11 o                         
  -5  -2  19          1.19         22.60         6.17 o                         
  -4  -2  19        230.34        248.89        15.77 o                         
  -3  -2  19        437.45        443.46        13.54 o                         
  -2  -2  19        855.35        800.45        22.10 o                         
  -1  -2  19          2.37          0.74         3.10 o                         
   0  -2  19        687.60        644.13        19.68 o                         
   1  -2  19         10.76         14.87         3.56 o                         
   2  -2  19        296.15        272.80        12.23 o                         
   3  -2  19         71.09         74.83         6.97 o                         
   4  -2  19          9.23         15.08         5.75 o                         
   5  -2  19         56.01         57.01         8.56 o                         
  -7  -1  19          5.35          3.60         3.66 o                         
  -6  -1  19        120.98        121.16         9.05 o                         
  -5  -1  19        105.75        121.99         9.16 o                         
  -4  -1  19         79.75        111.19         9.02 o
[truncated: 55,405 more chars]
